# Supplementary material for: Genetic variability of mutans streptococci revealed by wide whole-genome sequencing
Source: BMC Genomics. 2013 Jun 28;14:430. doi: 10.1186/1471-2164-14-430 (PMC3751929; doi:10.1186/1471-2164-14-430)
Supplement: Additional file 1 — Presence/absence of genes related to known S. mutans genomic islands of 10 mutans streptococci strains. [file 1471-2164-14-430-S1.xlsx]

## Sheet: TnSmu1
Group ID	UA159	NN2025	5DC8	KK21	KK23	AC4446	ATCC25175	NCTC11060	S. ratti	S. sobrinus	Annotation	UA159
SMU2033	SMU.191c			D817_00875							phage-related integrase;	sma_24378704
SMU2034	SMU.195c			D817_00890							hypothetical protein;	sma_24378707
SMU2035	SMU.197c			D817_00900							hypothetical protein;	sma_24378709
SMU2036	SMU.199c			D817_00910							hypothetical protein;	sma_24378711
SMU2037	SMU.200c			D817_00915							hypothetical protein;	sma_24378712
SMU2038	SMU.202c			D817_00925							conserved hypothetical protein/Streptococcus-specific protein;	sma_24378714
SMU2039	SMU.204c			D817_00930							hypothetical protein;	sma_24378715
SMU2040	SMU.211c			D817_00965							hypothetical protein;	sma_24378722
SMU2041	SMU.213c			D817_00970							hypothetical protein;	sma_24378724
SMU2042	SMU.214c			D817_00975							hypothetical protein;	sma_24378725
SMU2043	SMU.215c			D817_00980							hypothetical protein;	sma_24378726
SMU2044	SMU.216c			D817_00985							hypothetical protein;	sma_24378727
SMU2045	SMU.217c			D817_00990							conserved hypothetical protein; Streptococcus-specific protein;	sma_24378728
SMU2046	SMU.219			D817_01000							hypothetical protein;	sma_24378730
SMU2047	SMU.220c			D817_01005							hypothetical protein;	sma_24378731
SMU1671	SMU.221c	290581260	D816_00860	D817_01010	D818_00869		D820_01012	D821_00886			phage-related integrase, truncated;	sma_24378732
SMU1552	SMU.222c	290581259	D816_00865	D817_01015	D818_00874	D819_00866	D820_01017	D821_00891			hypothetical protein (possible integrase fragment);	sma_24378733
SMU1672	SMU.223c		D816_00870	D817_01020	D818_00879	D819_00871	D820_01022	D821_00896			hypothetical protein;	sma_24378734
SMU1673	SMU.224c	290581258 290581257	D816_00875	D817_01025			D820_01027	D821_00901			hypothetical protein;	sma_24378735
SMU1277	SMU.226c	290581256	D816_00880	D817_01030	D818_00894	D819_00886	D820_01032	D821_00906		D823_10388	transposase, IS1216, also reported on plasmid, truncated;	sma_24378737
SMU1278	SMU.227c	290581254	D816_00885	D817_01035	D818_00899	D819_00923	D820_01071	D821_00911		D823_09272	conserved hypothetical protein;	sma_24378738

## Sheet: TnSmu2
Group ID	UA159	NN2025	5DC8	KK21	KK23	AC4446	ATCC25175	NCTC11060	S. ratti	S. sobrinus	Annotation	UA159
SMU1746	SMU.1329c		D816_05964	D817_06158	D818_05142		D820_06018			D823_10538	transposase fragment;	sma_24379742
SMU1911	SMU.1331c			D817_06168				D821_06087			transposase;	sma_24379744
SMU1852	SMU.1332c		D816_05979	D817_06173			D820_06033				transposase;	sma_24379745
SMU816	SMU.1334	290581175	D816_05984	D817_06178	D818_09627 D818_01304 D818_09602	D819_09820	D820_06038	D821_06097			phosphopantetheinyl transferase;	sma_24379746
SMU1853	SMU.1335c		D816_05989	D817_06183			D820_06043				enoyl-acyl carrier protein(ACP) reductase; dioxygenase related to 2-nitropropane dioxygenase;	sma_24379747
SMU1854	SMU.1336		D816_05994	D817_06188			D820_06048				conserved hypothetical protein;	sma_24379748
SMU1725	SMU.1337c		D816_05999	D817_06193			D820_06053		D822_00015 D822_07943		alpha/beta superfamily hydrolases;	sma_24379749
SMU1855	SMU.1338c		D816_06004	D817_06198			D820_06058				ABC transport macrolide permease;	sma_24379750
SMU1856	SMU.1339		D816_06009	D817_06203			D820_06063				bacitracin synthetase; surfactin synthetase;	sma_24379751
SMU23	SMU.1340 SMU.1342	290581186	D816_06014 D816_06024	D817_06208 D817_06218	D818_01249	D819_01293	D820_06068 D820_06078	D821_06142			bacitracin synthetase 1/ tyrocidin synthetase III; bacitracin synthetase;	sma_24379752 sma_24379754
SMU1857	SMU.1341c		D816_06019	D817_06213			D820_06073				gramicidin S synthase/mycosubtilin synthetase chain mycB;	sma_24379753
SMU1606	SMU.1343c	290581185	D816_06029	D817_06223	D818_01254	D819_01298	D820_06083	D821_06107			polyketide synthase;	sma_24379755
SMU1858	SMU.1344c		D816_06034	D817_06228			D820_06088				malonyl CoA-acyl carrier protein transacylase;	sma_24379756
SMU1747	SMU.1345c	290581178	D816_06039	D817_06233	D818_01289		D820_06093				peptide synthetase similar to mycA;	sma_24379757
SMU1607	SMU.1346	290581174	D816_06044	D817_06238	D818_01309	D819_09815	D820_06098	D821_06102			thioesterase II-like protein;	sma_24379758
SMU1525	SMU.1347c SMU.1365c		D816_06049 D816_06109	D817_06243 D817_06303			D820_06103 D820_06158				ABC transporter permease protein; ABC transporter permease protein;	sma_24379759 sma_24379774
SMU1526	SMU.1348c SMU.1366c		D816_06054 D816_06114	D817_06248 D817_06308			D820_06108 D820_06163				ABC transporter, ATP-binding protein; ABC transporter, ATP-binding protein;	sma_24379760 sma_24379775
SMU1748	SMU.1349		D816_06059	D817_06253			D820_06113	D821_09508		D823_07178	conserved hypothetical protein;	sma_24379761
SMU1859	SMU.1351		D816_06064	D817_06258			D820_06118				transposase fragment;	sma_24379762
SMU1801	SMU.1352		D816_06069	D817_06263			D820_06123	D821_06152			transposase;	sma_24379763
SMU1802	SMU.1353		D816_06074	D817_06268			D820_06128	D821_06157			transposase;	sma_24379764
SMU1433	SMU.1354c SMU.1355c		D816_06079 D816_06084	D817_06273 D817_06278			D820_06133	D821_00486 D821_00481			transposase; transposase;	sma_24379765 sma_24379766
SMU1803	SMU.1356c		D816_06089	D817_06283			D820_06138	D821_00425			transposase;	sma_24379767
SMU1804	SMU.1357		D816_06094	D817_06288			D820_06143		D822_05676		transposase fragment, IS1562 similarity;	sma_24379768
SMU1860	SMU.1361c		D816_06099	D817_06293			D820_06148				transcriptional regulator;	sma_24379772
SMU1694	SMU.1363c	290580614	D816_06104	D817_06298		D819_08786	D820_06153	D821_06167			transposase fragment (IS605/IS200-like);	sma_24379773

## Sheet: SMU.100-SMU.116
Group ID	UA159	NN2025	5DC8	KK21	KK23	AC4446	ATCC25175	NCTC11060	S. ratti	S. sobrinus	Annotation	UA159
SMU1728	SMU.100	290579619	D816_00435	D817_00455		D819_00482				D823_02082	sorbose PTS system, IIB component;	sma_24378621
SMU1729	SMU.101	290579620	D816_00440	D817_00460		D819_00487				D823_02087	sorbose PTS system, IIC component;	sma_24378622
SMU1730	SMU.102	290579621	D816_00445	D817_00465		D819_00492				D823_02092	PTS system, IID component;	sma_24378623
SMU1731	SMU.103	290579622	D816_00450	D817_00470		D819_00497				D823_02097	PTS system, IIA component;	sma_24378624
SMU1732	SMU.104	290579623	D816_00455	D817_00475		D819_00502				D823_02102	glycosyl hydrolase, alpha-glucosidase;	sma_24378625
SMU1733	SMU.105	290579624	D816_00460	D817_00480		D819_00507				D823_06173	SCR operon transcriptional repressor;	sma_24378626
SMU1777	SMU.106c	290579625	D816_00465	D817_00485		D819_00512					transposase fragment;	sma_24378627
SMU1882	SMU.108					D819_00517	D820_00457	D821_00415			hypothetical protein;	sma_24378629
SMU1665	SMU.109	290579626	D816_00480	D817_00500			D820_00462	D821_00420	D822_06393		lantibiotic related antibiotic efflux protein/macrolide permease;	sma_24378630
SMU20	SMU.110	290579627	D816_00485	D817_00505	D818_09647	D819_00532	D820_00467 D820_09728	D821_00491 D821_09774	D822_06388 D822_01472	D823_09607	transcriptional regulator;	sma_24378631
SMU1536	SMU.112c	290579628	D816_00490	D817_00510		D819_00537	D820_00472	D821_00496	D822_03784		transcriptional regulator, RpiR family;	sma_24378632
SMU1537	SMU.113	290579629	D816_00495	D817_00515		D819_00542	D820_00477	D821_00501	D822_03789		fructose-1-phosphate kinase;	sma_24378633
SMU1538	SMU.114	290579630	D816_00500	D817_00520		D819_00547	D820_00482	D821_00506	D822_03794		PTS system, fructose-specific IIBC component;	sma_24378634
SMU1539	SMU.115	290579631	D816_00505	D817_00525		D819_00552	D820_00487	D821_00511	D822_03799		PTS system, fructose-specific IIA component;	sma_24378635
SMU16	SMU.116 SMU.1493	290579632 290580143	D816_00510 D816_06712	D817_00530 D817_06878	D818_06554	D819_00557 D819_06510	D820_00492 D820_06728	D821_00516 D821_06727	D822_06463	D823_01735	tagatose 1,6-aldolase; tagatose-1,6-bisphosphate aldolase;	sma_24378636 sma_24379886

## Sheet: SMU.42-SMU.47
Group ID	UA159	NN2025	5DC8	KK21	KK23	AC4446	ATCC25175	NCTC11060	S. ratti	S. sobrinus	Annotation	UA159
SMU1532	SMU.42	290579563	D816_00190	D817_00205	D818_00214	D819_00115			D822_01145	D823_09132	conserved hypothetical protein;	sma_24378570
SMU1771	SMU.43	290579564	D816_00195	D817_00210	D818_00219						conserved hypothetical protein (possible site-specific DNA-methyltransferase/restriction modification enzyme);	sma_24378571
SMU2032	SMU.44			D817_00215							conserved hypothetical protein;	sma_24378572
SMU1772	SMU.45	290579565	D816_00200	D817_00220	D818_00224						hypothetical protein; TCS-14;	sma_24378573
SMU1773	SMU.46	290579566	D816_00205	D817_00225	D818_00229						hypothetical protein; TCS-14;	sma_24378574
SMU1774	SMU.47	290579567	D816_00210	D817_00230	D818_00234						hypothetical protein;	sma_24378575

## Sheet: SMU.52-SMU.58
Cluster ID	UA159	NN2025	5DC8	KK21	KK23	AC4446	ATCC25175	NCTC11060	S. ratti	S. sobrinus	Annotation	UA159
SMU1836	SMU.52		D816_00235	D817_00255		D819_00150					conserved hypothetical protein;	sma_24378580
SMU1775	SMU.53		D816_00240	D817_00260		D819_00155				D823_05793	conserved hypothetical protein;	sma_24378581
SMU1533	SMU.54		D816_00245	D817_00265	D818_00264	D819_00160	D820_00210	D821_00210	D822_01105		amino acid racemase;	sma_24378582
SMU1894	SMU.55		D816_00250	D817_00270							hypothetical protein;	sma_24378583
SMU1837	SMU.56	290579573	D816_00255	D817_00275							Streptococcus-specific protein;	sma_24378584
SMU1895	SMU.58		D816_00260	D817_00280							hypothetical protein;	sma_24378585

## Sheet: SMU.92-SMU.94
Group ID	UA159	NN2025	5DC8	KK21	KK23	AC4446	ATCC25175	NCTC11060	S. ratti	S. sobrinus	Annotation	UA159
SMU1776	SMU.92c		D816_00410	D817_00430			D820_00410	D821_00385			transposase fragment;	sma_24378615

## Sheet: SMU.135-SMU.143
Group ID	UA159	NN2025	5DC8	KK21	KK23	AC4446	ATCC25175	NCTC11060	S. ratti	S. sobrinus	Annotation	UA159
SMU1544	SMU.135		D816_00595	D817_00615	D818_00599		D820_00582	D821_00601	D822_00030	D823_07480	transcriptional regulator, MleR-related / LysR-related;	sma_24378653
SMU1666	SMU.136c		D816_00600	D817_00620	D818_00604		D820_00587	D821_00606	D822_06158		conserved hypothetical protein; probable transcriptional regulator;	sma_24378654
SMU1545	SMU.137		D816_00605	D817_00625	D818_00609		D820_00592	D821_00611	D822_00025	D823_07485	malolactic enzyme;	sma_24378655
SMU1546	SMU.138		D816_00610	D817_00630	D818_00614		D820_00597	D821_00616	D822_00020	D823_07430	malate permease/auxin efflux carrier;	sma_24378656
SMU1667	SMU.139		D816_00615	D817_00635	D818_00619		D820_00602	D821_00621	D822_06148		oxalate decarboxylase;	sma_24378657
SMU1668	SMU.140		D816_00620	D817_00640	D818_00624		D820_00607	D821_00626	D822_06143		glutathione reductase;	sma_24378658
SMU1547	SMU.141		D816_00625	D817_00645	D818_00629		D820_00612	D821_00631	D822_06138	D823_05468	conserved hypothetical protein;	sma_24378659
SMU200	SMU.143c	290579649	D816_00630	D817_00650	D818_00634	D819_00666	D820_00617	D821_00636	D822_07313	D823_06178	polypeptide deformylase (PDF);	sma_24378660

## Sheet: SMU.149-SMU.153
Group ID	UA159	NN2025	5DC8	KK21	KK23	AC4446	ATCC25175	NCTC11060	S. ratti	S. sobrinus	Annotation	UA159
SMU1669	SMU.149		D816_00650	D817_00670	D818_00654	D819_08791	D820_00637	D821_00656			transposase fragment (IS605/IS200-like);	sma_24378664
SMU1734	SMU.150		D816_00655	D817_00675	D818_00659		D820_00642	D821_00661			non-lantibiotic mutacin IV A;	sma_24378665
SMU1735	SMU.151		D816_00660	D817_00680	D818_00664		D820_00647	D821_00666			non-lantibiotic mutacin IV B;	sma_24378666
SMU1528	SMU.152		D816_00665	D817_00685	D818_00669		D820_00652	D821_00671		D823_03987 D823_05353	hypothetical protein;	sma_24378667
SMU1736	SMU.153		D816_00670	D817_00690	D818_00674		D820_00657	D821_00676			hypothetical protein;	sma_24378668

## Sheet: SMU.175-SMU.176
Group ID	UA159	NN2025	5DC8	KK21	KK23	AC4446	ATCC25175	NCTC11060	S. ratti	S. sobrinus	Annotation	UA159
SMU17	SMU.175 SMU.176	290579673 290579674	D816_00785 D816_00790	D817_00800 D817_00805	D818_00789 D818_00794	D819_00786 D819_00791	D820_00942 D820_00947		D822_09515	D823_10079 D823_06923	hypothetical protein; hypothetical protein;	sma_24378689 sma_24378690

## Sheet: SMU.191-SMU.226
Group ID	UA159	NN2025	5DC8	KK21	KK23	AC4446	ATCC25175	NCTC11060	S. ratti	S. sobrinus	Annotation	UA159
SMU2033	SMU.191c			D817_00875							phage-related integrase;	sma_24378704
SMU1766	SMU.193c	290580587		D817_00880	D818_05212 D818_01673				D822_05636		conserved hypothetical protein;	sma_24378705
SMU1913	SMU.194c			D817_00885						D823_02951	conserved hypothetical protein, phage-related;	sma_24378706
SMU2034	SMU.195c			D817_00890							hypothetical protein;	sma_24378707
SMU1914	SMU.196c			D817_00895			D820_00777				immunogenic secreted protein (transfer protein);	sma_24378708
SMU2035	SMU.197c			D817_00900							hypothetical protein;	sma_24378709
SMU1915	SMU.198c			D817_00905			D820_00792				conjugative transposon protein;	sma_24378710
SMU2036	SMU.199c			D817_00910							hypothetical protein;	sma_24378711
SMU2037	SMU.200c			D817_00915							hypothetical protein;	sma_24378712
SMU1916	SMU.201c			D817_00920			D820_00807				conserved hypothetical protein;	sma_24378713
SMU2038	SMU.202c			D817_00925							conserved hypothetical protein/Streptococcus-specific protein;	sma_24378714
SMU2039	SMU.204c			D817_00930							hypothetical protein;	sma_24378715
SMU1917	SMU.205c			D817_00935			D820_00812				conserved hypothetical protein;	sma_24378716
SMU1918	SMU.206c			D817_00940			D820_00822				hypothetical protein;	sma_24378717
SMU1919	SMU.207c			D817_00945			D820_00827				transcriptional regulator;	sma_24378718
SMU1920	SMU.208c			D817_00950			D820_00842				conserved hypothetical protein, FtsK/SpoIIIE family;	sma_24378719
SMU1921	SMU.209c			D817_00955			D820_00847				hypothetical protein;	sma_24378720
SMU1922	SMU.210c			D817_00960			D820_00852				hypothetical protein;	sma_24378721
SMU2040	SMU.211c			D817_00965							hypothetical protein;	sma_24378722
SMU2041	SMU.213c			D817_00970							hypothetical protein;	sma_24378724
SMU2042	SMU.214c			D817_00975							hypothetical protein;	sma_24378725
SMU2043	SMU.215c			D817_00980							hypothetical protein;	sma_24378726
SMU2044	SMU.216c			D817_00985							hypothetical protein;	sma_24378727
SMU2045	SMU.217c			D817_00990							conserved hypothetical protein; Streptococcus-specific protein;	sma_24378728
SMU1923	SMU.218			D817_00995			D820_00882				transcriptional regulator;	sma_24378729
SMU2046	SMU.219			D817_01000							hypothetical protein;	sma_24378730
SMU2047	SMU.220c			D817_01005							hypothetical protein;	sma_24378731
SMU1671	SMU.221c	290581260	D816_00860	D817_01010	D818_00869		D820_01012	D821_00886			phage-related integrase, truncated;	sma_24378732
SMU1552	SMU.222c	290581259	D816_00865	D817_01015	D818_00874	D819_00866	D820_01017	D821_00891			hypothetical protein (possible integrase fragment);	sma_24378733
SMU1672	SMU.223c		D816_00870	D817_01020	D818_00879	D819_00871	D820_01022	D821_00896			hypothetical protein;	sma_24378734
SMU1673	SMU.224c	290581258 290581257	D816_00875	D817_01025			D820_01027	D821_00901			hypothetical protein;	sma_24378735
SMU1277	SMU.226c	290581256	D816_00880	D817_01030	D818_00894	D819_00886	D820_01032	D821_00906		D823_10388	transposase, IS1216, also reported on plasmid, truncated;	sma_24378737

[truncated: 28 more sheets: SMU.261-SMU.265, SMU.276-SMU.277, SMU.281-SMU.284, SMU.344-SMU.348, SMU.372-SMU.381, SMU.504-SMU.505, SMU.604-SMU.606, SMU.651-SMU.658, SMU.681-SMU.687, SMU.735-SMU.737, SMU.803-SMU.804, SMU.831-SMU.834, SMU.876-SMU.888, SMU.891-SMU.897, SMU.980-SMU.992, SMU.1026-SMU.1032, SMU.1159-SMU.1167, SMU.1205-SMU.1209, SMU.1254-SMU.1259, SMU.1262-SMU.1264 …]
