# Supplementary material for: Genetic variability of mutans streptococci revealed by wide whole-genome sequencing
Source: BMC Genomics. 2013 Jun 28;14:430. doi: 10.1186/1471-2164-14-430 (PMC3751929; doi:10.1186/1471-2164-14-430)
Supplement: Additional file 2 — Core gene list of S. mutans. [file 1471-2164-14-430-S2.xlsx]

## Sheet: Tabelle1
GI	Locus_tag	Location	Length	Gene name	COG	Annotation
24379042 24379399 24380371	SMU.562	525134..527395	753	clpE	COG0542O	ATP-dependent protease ClpE
24379425 24379536 24379982	SMU.985	929971..931410	479	bglA	COG2723G	putative beta-glucosidase
24380198 24380199	SMU.1836	1732224..1733258	344	aroG	COG0722E	phospho-2-dehydro-3-deoxyheptonate aldolase
24379087	SMU.610	569317..574005	1562	spaP	COG4372S	cell surface antigen SpaP
24379358 24379444 24379445	SMU.910	864064..868452	1462	gtfD	COG5263R	glucosyltransferase-S
24378790 24380236 24380250	SMU.286	270628..272910	760	0	COG2274V	putative ABC transporter, ATP-binding protein ComA
24378760 24379709	SMU.251	239552..240967	471	0	COG0719O	ABC transporter membrane protein
24380186 24380434	SMU.1822	1719336..1721087	583	aspS	COG0173J	aspartyl-tRNA synthetase
24379546 24379629	SMU.1114	1053761..1056238	825	gyrA	COG0188L	DNA gyrase subunit A
24379635 24379696	SMU.1210	1151099..1153048	649	parE	COG0187L	DNA topoisomerase IV subunit B
24379336 24379955	SMU.882	835140..836273	377	msmK	COG3839G	multiple sugar-binding ABC transporter, ATP-binding protein, MsmK
24378636 24379886	SMU.116	115645..116634	329	lacD2	COG3684G	tagatose 1,6-diphosphate aldolase
24378631	SMU.110	110824..111684	286	mutR	0	putative transcriptional regulator MutR
24378857	SMU.360	337541..338554	337	gapC	COG0057G	glyceraldehyde-3-phosphate dehydrogenase
24379596	SMU.1166c	1104674..1107307	877	0	COG4591M	putative ABC transporter, permease protein
24378595	SMU.70	69631..71115	494	thrC	COG0498E	threonine synthase
24378878	SMU.383c	362047..363093	348	0	COG0451MG	putative reductase
24379052	SMU.572	535113..535967	284	folD	COG0190H	bifunctional 5,10-methylene-tetrahydrofolate dehydrogenase/ 5,10-methylene-tetrahydrofolate cyclohydrolase
24378869	SMU.372	353956..355119	387	0	0	hypothetical protein
24379053	SMU.573	535964..536797	277	0	COG0063G	hypothetical protein
24380381	SMU.2042	1913477..1916029	850	dexA	0	dextranase precursor
24378918	SMU.426	397592..399820	742	copA	COG2217P	copper-transporting ATPase; P-type ATPase
24379118	SMU.645	603718..605517	599	pepB	COG1164E	putative oligopeptidase
24379957	SMU.1573	1499456..1500649	397	metK	COG0192H	S-adenosylmethionine synthetase
24380149	SMU.1783	1689405..1691255	616	proS	COG0442J	prolyl-tRNA synthetase
24379816	SMU.1412c	1341627..1344155	842	0	COG1136V	putative ABC transporter, membrane protein subunit and ATP-binding protein
24379818	SMU.1415c	1344899..1345672	257	0	COG0647G	putative phosphatase involved in N-acetyl-glucosamine catabolism
24380489	SMU.2161c	2026767..2027429	220	0	COG3619S	hypothetical protein
24380491	SMU.2164	2028457..2029665	402	htrA	COG0265O	serine protease HtrA
24380492	SMU.2165	2030140..2030913	257	0	COG1475K	putative SpoJ
24378652	SMU.134	138553..139206	217	0	COG1309K	TetR/AcrR family transcriptional regulator
24378795	SMU.292	280397..281398	333	0	COG4977K	putative transcriptional regulator
24378796	SMU.293	281529..282041	170	0	0	hypothetical protein
24378797	SMU.294	282083..282568	161	0	COG3279KT	hypothetical protein
24378798	SMU.295	282568..282951	127	0	0	hypothetical protein
24378926	SMU.435	404987..406165	392	0	COG1820G	putative N-acetylglucosamine-6-phosphate deacetylase
24379207	SMU.744	697828..699324	498	ftsY	COG0552U	putative cell division protein FtsY; signal recognition particle (docking protein)
24379208	SMU.745	699401..700765	454	lmrB	COG2814G	putative drug-export protein; multidrug resistance protein
24379209	SMU.746c	700875..701690	271	0	COG3689S	hypothetical protein
24379214	SMU.752	706065..706502	145	0	COG3091S	hypothetical protein
24379215	SMU.753	706590..706889	99	0	COG1983KT	hypothetical protein
24379216	SMU.754	707087..708022	311	0	COG1493T	HPr kinase/phosphorylase
24379217	SMU.755	708015..708794	259	0	COG0682M	prolipoprotein diacylglyceryl transferase
24379218	SMU.756	708823..709218	131	0	COG4768R	hypothetical protein
24379219	SMU.757	709218..709673	151	0	0	hypothetical protein
24379220	SMU.758c	709771..710058	95	0	0	hypothetical protein
24379221	SMU.759	710298..711224	308	0	COG0826O	putative protease
24379247	SMU.789	740430..741065	211	0	0	hypothetical protein
24379307	SMU.852	800165..801070	301	0	COG0583K	putative transcriptional regulator; CpsY-like protein
24379308	SMU.853	801079..801540	153	lspA	COG0597MU	lipoprotein signal peptidase
24379309	SMU.854	801530..802420	296	0	COG0564J	putative pseudouridylate synthase
24379597	SMU.1167c	1107323..1108024	233	0	COG1136V	putative ABC transporter, ATP-binding protein
24379601	SMU.1171c	1110296..1111066	256	0	COG0561R	hypothetical protein
24380305	SMU.1960c	1837736..1838230	164	0	COG3444G	putative PTS system, mannose-specific IIB component
24380306	SMU.1961c	1838248..1838679	143	0	COG2893G	putative PTS system, sugar-specific enzyme IIA component
24380004	SMU.1624	1550379..1550936	185	frr	COG0233J	ribosome recycling factor
24380012	SMU.1633c	1558076..1558399	107	0	0	hypothetical protein
24380013	SMU.1634c	1558411..1558962	183	0	0	hypothetical protein
24380014	SMU.1635	1558972..1560351	459	glmU	COG1207M	putative UDP-N-acetylglucosamine pyrophosphorylase
24378879	SMU.384	363267..363725	152	0	COG1846K	hypothetical protein
24378880	SMU.385	363736..364422	228	0	COG1214O	putative glycoprotein endopeptidase
24378881	SMU.386	364422..364856	144	0	COG0456R	putative ribosomal-protein-alanine acetyltransferase
24378882	SMU.387	364871..365881	336	0	COG0533O	putative DNA-binding/iron metalloprotein/AP endonuclease
24378883	SMU.388	365960..366658	232	0	COG1296E	putative integral membrane protein; branched-chain amino acid permease
24378884	SMU.389	366648..366971	107	0	COG4392S	hypothetical protein
24378888	SMU.393	368963..369478	171	0	0	hypothetical protein
24379040	SMU.560c	524199..524525	108	0	0	hypothetical protein
24379043	SMU.563	527652..528632	326	0	COG0078E	ornithine carbamoyltransferase
24379044	SMU.564	528709..528939	76	0	COG4703S	hypothetical protein
24379047	SMU.567	530592..531278	228	0	COG0765E	putative glutamine ABC transporter, permease component
24379048	SMU.568	531278..532012	244	0	COG1126E	putative amino acid ABC transporter, ATP-binding protein
24379049	SMU.569	532205..532681	158	feoA	COG1918P	putative ferrous ion transport protein A
24379050	SMU.570	532678..534828	716	feoB	COG0370P	putative ferrous ion transport protein B
24379520	SMU.1083c	1027995..1028585	196	0	COG0009J	hypothetical protein
24379521	SMU.1084	1028578..1029414	278	hemK	COG2890J	putative protoporphyrinogen oxidase
24379522	SMU.1085	1029411..1030490	359	prfA	COG0216J	peptide chain release factor 1
24379523	SMU.1086	1030550..1031134	194	kitH	COG1435F	thymidine kinase
24379526	SMU.1089	1032511..1033113	200	0	COG0431R	hypothetical protein
24379527	SMU.1090	1033133..1034392	419	0	COG2461S	hypothetical protein
24379528	SMU.1091	1034634..1036157	507	wapE	0	cell wall protein, WapE
24379529	SMU.1093	1036487..1037995	502	0	COG0577V	putative ABC transporter, permease protein
24380218	SMU.1858	1755591..1755830	79	rpsR	COG0238J	30S ribosomal protein S18
24380219	SMU.1859	1755859..1756353	164	ssb	COG0629L	single-stranded DNA-binding protein
24380220	SMU.1860	1756371..1756661	96	rpsF	COG0360J	30S ribosomal protein S6
24380221	SMU.1861c	1756817..1757062	81	0	0	hypothetical protein
24380223	SMU.1865	1758607..1759752	381	mutY	COG1194L	putative A/G-specific DNA glycosylase
24378889	SMU.394c	369598..369897	99	0	COG0718S	hypothetical protein
24379041	SMU.561c	524568..525083	171	0	COG0494LR	MutT family hydrolase
24379180	SMU.712	668354..671077	907	capP	COG2352C	phosphoenolpyruvate carboxylase
24379265	SMU.809	755492..757483	663	uvrB	COG0556L	excinuclease ABC subunit B
24379949	SMU.1564	1488085..1490361	758	glgP	COG0058G	putative glycogen phosphorylase
24380370	SMU.2028	1894525..1896912	795	sacB	COG1621G	levansucrase precursor; beta-D-fructosyltransferase
24379819	SMU.1416c	1345687..1346304	205	0	COG1051F	putative mutator protein MutT
24380490	SMU.2162c	2027772..2028251	159	0	COG1576S	rRNA large subunit methyltransferase
347750431	SMU.96	97182..97670	162			DNA-directed RNA polymerase subunit delta
24378619	SMU.97	97804..99414	536	pyrG	COG0504F	CTP synthetase
24379598	SMU.1168	1108137..1108685	182	0	COG1309K	putative transcriptional regulator
24379600	SMU.1170	1109386..1110099	237	ccdA	COG0785O	putative cytochrome C biogenesis protein
24379602	SMU.1172c	1111163..1111903	246	0	COG1878R	hypothetical protein
24379603	SMU.1173	1111917..1113230	437	cysD	COG2873E	putative O-acetylhomoserine sulfhydrylase
24378886	SMU.391c	367067..367558	163	0	0	hypothetical protein
24379359	SMU.911c	868627..869136	169	0	0	hypothetical protein
24379515	SMU.1078c	1021648..1023393	581	0	COG1132V	putative ABC transporter, ATP-binding protein
24379517	SMU.1080c	1025133..1025747	204	0	0	transposon-like protein
24379519	SMU.1082	1026723..1027985	420	glyA	COG0112E	serine hydroxymethyltransferase
24379524	SMU.1087	1031284..1031469	61	0	COG1942R	4-oxalocrotonate tautomerase
24379530	SMU.1094	1038011..1038667	218	0	COG1136V	putative ABC transporter, ATP-binding protein
24379531	SMU.1095	1038786..1040306	506	opuBc	COG1732M	putative choline ABC transporter, osmoprotectant binding protein
24379532	SMU.1096	1040306..1041028	240	opuBa	COG1125E	putative ABC transporter, ATP-binding protein, choline transporter
24379535	SMU.1100c	1042742..1043866	374	0	COG0628R	putative permease
24380222	SMU.1862	1757367..1757570	67	0	0	hypothetical protein
24378533	SMU.01	194..1552	452	dnaA	COG0593L	chromosomal replication initiation protein
24378534	SMU.02	1708..2844	378	dnaN	COG0592L	DNA polymerase III subunit beta
24378535	SMU.05	3106..3297	63	0	COG4481S	hypothetical protein
24378536	SMU.06	3461..4576	371	0	COG0012J	GTP-dependent nucleic acid-binding protein EngD
24378537	SMU.07	4663..5232	189	pth	COG0193J	peptidyl-tRNA hydrolase
24378538	SMU.08	5234..8722	1162	trcF	COG1197LK	putative transcription-repair coupling factor
24378539	SMU.09	8852..9124	90	0	COG1188J	hypothetical protein
24378540	SMU.10	9111..9482	123	0	COG2919D	hypothetical protein
24378541	SMU.11	9482..9601	39	0	0	hypothetical protein
24378542	SMU.12	9632..10846	404	0	COG2367V	hypothetical protein
24378543	SMU.13	10843..12114	423	0	COG0037D	putative cell-cycle protein
24378544	SMU.14	12118..12660	180	hprT	COG0634F	hypoxanthine-guanine phosphoribosyltransferase
24378545	SMU.15	12682..14652	656	ftsH	COG0465O	putative cell division protein FtsH
24378546	SMU.16	15140..16555	471	0	COG0531E	putative amino acid permease
24378548	SMU.20	23655..24464	269	mreC	COG1792M	putative cell shape-determining protein MreC
24378549	SMU.21	24466..24972	168	mreD	0	putative cell shape-determining protein MreD
24378550	SMU.22	25082..26377	431	gbpB	COG3883S	putative secreted antigen GbpB/SagA; putative peptidoglycan hydrolase
24378551	SMU.23	26502..27470	322	prs	COG0462FE	ribose-phosphate pyrophosphokinase
24378552	SMU.24	27559..28734	391	0	COG0436E	aromatic amino acid aminotransferase
24378553	SMU.25	28724..29479	251	recO	COG1381L	DNA repair protein RecO
24378554	SMU.26	29687..30685	332	plsX	COG0416I	putative glycerol-3-phosphate acyltransferase PlsX
24378555	SMU.27	30687..30935	82	acpP	COG0236IQ	acyl carrier protein
24378556	SMU.28	31163..31744	193	0	COG2274V	putative ATP-binding protein
24378557	SMU.29	31867..32574	235	0	COG0152F	phosphoribosylaminoimidazole-succinocarboxamide synthase
24378558	SMU.30	32584..36309	1241	purL	COG0046F	putative phosphoribosylformylglycinamidine synthase, (FGAM synthase)
24378560	SMU.32	36977..38416	479	purF	COG0034F	amidophosphoribosyltransferase
24378562	SMU.34	38960..39982	340	purM	COG0150F	phosphoribosylaminoimidazole synthetase
24378563	SMU.35	39982..40536	184	purN	COG0299F	phosphoribosylglycinamide formyltransferase
24378565	SMU.37	41377..42939	520	purH	COG0138F	bifunctional phosphoribosylaminoimidazolecarboxamide formyltransferase/IMP cyclohydrolase
24378567	SMU.39	43832..44341	169	0	0	hypothetical protein
24378576	SMU.48	51039..52298	419	purD	COG0151F	phosphoribosylamine--glycine ligase
24378586	SMU.59	59244..60542	432	purB	COG0015F	adenylosuccinate lyase
24378587	SMU.60	60562..61248	228	0	COG4912L	DNA alkylation repair enzyme
24378588	SMU.61	61631..62545	304	0	COG1396K	putative transcriptional regulator
24378590	SMU.64	65217..66251	344	ruvB	COG2255L	Holliday junction DNA helicase RuvB
24378591	SMU.65	66289..66714	141	0	COG0394T	putative protein tyrosine-phosphatase
24378592	SMU.66	66779..67162	127	0	COG4642S	hypothetical protein
24378593	SMU.67	67159..68949	596	0	COG1835I	putative acyltransferase
24378596	SMU.71	71523..72872	449	0	COG0534V	putative cation efflux pump (multidrug resistance protein)
24378598	SMU.73	73517..74854	445	0	COG2848S	hypothetical protein
24378599	SMU.74	74927..75637	236	0	COG0406G	hypothetical protein
24378600	SMU.75	75621..76370	249	0	COG1876M	putative D-alanyl-D-alanine carboxypeptidase
24378601	SMU.76	76374..76961	195	0	COG1705NU	putative N-acetyl-muramidase
24378602	SMU.78	77576..81847	1423	fruA	COG1621G	fructan hydrolase; exo-beta-D-fructosidase; fructanase, FruA
24378604	SMU.80	83652..84686	344	hrcA	COG1420K	heat-inducible transcription repressor
24378605	SMU.81	84729..85268	179	grpE	COG0576O	heat shock protein GrpE
24378606	SMU.82	85642..87480	612	dnaK	COG0443O	molecular chaperone DnaK
24378607	SMU.83	88008..89141	377	dnaJ	COG0484O	chaperone protein DnaJ
24378608	SMU.84	89443..90192	249	truA	COG0101J	tRNA pseudouridine synthase A
24378609	SMU.85	90182..90949	255	thiD	COG0351H	phosphomethylpyrimidine kinase
24378610	SMU.86	90936..91400	154	0	COG4720S	hypothetical protein
24378611	SMU.87	91445..92008	187	0	COG4475S	hypothetical protein
24378612	SMU.88c	92179..93036	285	0	COG0668M	mechanosensitive ion channel
24378614	SMU.91	94301..95584	427	tig	COG0544O	trigger factor
24378638	SMU.118c	118705..119547	280	0	COG0627R	putative esterase
24378639	SMU.119	119558..120676	372	adh	COG1062C	putative alcohol dehydrogenase class III
24378640	SMU.120	121103..121291	62	rpmB	COG0227J	50S ribosomal protein L28
24378641	SMU.121	121344..122672	442	dinF	COG0534V	putative DinF, damage-inducible protein; cation efflux pump (multidrug resistance protein)
24378642	SMU.123	122905..127302	1465	polC	COG2176L	DNA polymerase III PolC
24378643	SMU.124	127505..127954	149	0	COG1846K	MarR family transcriptional regulator
24378645	SMU.127	128963..129958	331	adhA	COG1071C	putative acetoin dehydrogenase (TPP-dependent), E1 component alpha subunit
24378646	SMU.128	130090..131103	337	adhB	COG0022C	putative acetoin dehydrogenase (TPP-dependent), E1 component beta subunit
24378647	SMU.129	131203..132570	455	adhC	COG0508C	branched-chain alpha-keto acid dehydrogenase subunit E2
24378648	SMU.130	132644..134389	581	adhD	COG1249C	putative dihydrolipoamide dehydrogenase
24378649	SMU.131	134495..135484	329	lplA	COG0095H	putative lipoate-protein ligase
24378660	SMU.143c	147295..147909	204	def	COG0242J	peptide deformylase
24378661	SMU.144c	147984..148631	215	0	COG0664T	putative transcriptional regulator
24378662	SMU.145	148736..149920	394	0	0	hypothetical protein
24378663	SMU.148	150120..152789	889	adhE	COG1454C	bifunctional acetaldehyde-CoA/alcohol dehydrogenase
24378669	SMU.154	156212..156481	89	rpsO	COG0184J	30S ribosomal protein S15
24378670	SMU.155	157228..159420	730	pnpA	COG1185J	polynucleotide phosphorylase/polyadenylase
24378671	SMU.156	159410..160150	246	0	0	hypothetical protein
24378672	SMU.157	160110..160778	222	cysE	COG1045E	putative serine acetyltransferase; serine O-acetyltransferase
24378673	SMU.158	160852..162195	447	cysS	COG0215J	cysteinyl-tRNA synthetase
24378674	SMU.159	162188..162607	139	0	COG1939S	hypothetical protein
24378675	SMU.160	162786..163691	301	0	COG5504O	metallopeptidase
24378679	SMU.164	166491..167237	248	0	COG0566J	putative tRNA/rRNA methyltransferase
24378680	SMU.165	167261..168121	286	0	COG1307S	hypothetical protein
24378681	SMU.166	168253..168768	171	0	0	hypothetical protein
24378682	SMU.167	168768..169214	148	0	0	hypothetical protein
24378683	SMU.168	169211..169405	64	0	COG1476K	putative transcriptional regulator
24378684	SMU.169	169798..170244	148	rplM	COG0102J	50S ribosomal protein L13
24378685	SMU.170	170269..170661	130	rpsI	COG0103J	30S ribosomal protein S9
24378691	SMU.177	173245..174465	406	0	COG1455G	hypothetical protein
24378692	SMU.178	174443..175291	282	0	COG4814R	hypothetical protein
24378696	SMU.182	179874..180596	240	sloA	COG1121P	iron/manganese ABC transporter ATP-binding protein
24378697	SMU.183	180593..181432	279	sloB	COG1108P	putative Mn/Zn ABC transporter
24378700	SMU.186	182584..183237	217	sloR	COG1321K	putative metal-dependent transcriptional regulator
24378701	SMU.187c	183417..184394	325	0	COG0042J	hypothetical protein
24378702	SMU.188c	184381..185313	310	hslO	COG1281O	Hsp33-like chaperonin
24378738	SMU.227c	215841..216404	187	0	COG2020O	hypothetical protein
24378739	SMU.228	216789..217154	121	0	COG1302S	putative alkaline-shock protein
24378740	SMU.229	217154..218821	555	0	COG1461R	hypothetical protein
24378741	SMU.231	218987..220690	567	ilvB	COG0028EH	acetolactate synthase catalytic subunit
24378742	SMU.232	220683..221165	160	ilvH	COG0440E	acetolactate synthase 3 regulatory subunit
24378743	SMU.233	221232..222254	340	ilvC	COG0059EH	ketol-acid reductoisomerase
24378744	SMU.234	222495..223745	416	ilvA	COG1171E	threonine dehydratase
24378745	SMU.235	223800..224687	295	0	COG0330O	hypothetical protein
24378746	SMU.236c	224810..225451	213	0	COG1309K	putative transcriptional regulator
24378747	SMU.237c	225477..226700	407	0	COG0842V	putative integral membrane protein
24378749	SMU.239c	227612..228202	196	0	0	hypothetical protein
24378750	SMU.241c	228505..229245	246	0	COG1126E	putative ABC transporter, ATP-binding protein; amino acid transport system
24378751	SMU.242c	229245..230798	517	0	COG0765E	putative amino acid ABC transporter, permease protein, glutamine transport system
24378752	SMU.243	231574..232851	425	0	COG4907S	hypothetical protein
24378753	SMU.244	232909..233754	281	uppP	COG1968V	undecaprenyl pyrophosphate phosphatase
24378754	SMU.245	233844..234566	240	mecA	COG4862OTN	adaptor protein
24378755	SMU.246	234572..235732	386	rgpG	COG0472M	putative glycosyl transferase N-acetylglucosaminyltransferase), RgpG
24378756	SMU.247	235806..236576	256	0	COG0396O	putative ABC transporter, ATP-binding protein
24378757	SMU.248	236614..237876	420	0	COG0719O	putative ABC transporter, membrane protein
24378758	SMU.249	237881..239110	409	nifS	COG0520E	putative NifS protein homologue, class-V aminotransferase
24378759	SMU.250	239097..239531	144	nifU	COG0822C	putative nitrogen fixation-like protein, NifU
24378761	SMU.252	241259..242032	257	0	0	hypothetical protein
24378762	SMU.253	242290..243534	414	dacA	COG1686M	putative D-alanyl-D-alanine carboxypeptidase; penicillin-binding protein
24378763	SMU.255	243822..245471	549	oppA	COG4166E	putative oligopeptide ABC transporter, substrate-binding protein OppA
24378764	SMU.256	245577..246491	304	oppB	COG0601EP	putative oligopeptide transport system, permease protein OppB
24378765	SMU.257	246502..247533	343	oppC	COG1173EP	putative transmembrane protein, permease OppC
24378766	SMU.258	247543..248595	350	oppD	COG0444EP	putative oligopeptide ABC transporter, ATP-binding protein OppD
24378767	SMU.259	248588..249514	308	oppF	COG1123R	putative oligopeptide ABC transporter, ATP-binding protein OppF
24378768	SMU.260	250170..250772	200	0	COG3560R	hypothetical protein
24378774	SMU.267c	257272..259536	754	0	COG2918H	bifunctional glutamate--cysteine ligase/glutathione synthetase
24378775	SMU.268	259734..261023	429	purA	COG0104F	adenylosuccinate synthetase
24378777	SMU.271	262880..263161	93	ptxB	COG3414G	putative PTS system, enzyme IIB component
24378778	SMU.272	263227..263712	161	ptxA	COG1762GT	putative PTS system, enzyme IIA component
24378779	SMU.273	263751..264416	221	ulaD	COG0269G	3-keto-L-gulonate-6-phosphate decarboxylase
24378780	SMU.274	264422..265285	287	0	COG3623G	putative L-xylulose 5-phosphate 3-epimerase
24378781	SMU.275	265288..265998	236	araD	COG0235G	L-ribulose-5-phosphate 4-epimerase
24378791	SMU.287	272924..273826	300	0	0	putative ComB, accessory factor for ComA
24378792	SMU.289	274183..275850	555	0	COG3711K	putative transcriptional regulator
24378793	SMU.290	276429..277520	363	0	COG2220R	putative L-ascorbate 6-phosphate lactonase
24378794	SMU.291	277894..279870	658	tkt	COG0021G	transketolase
24378799	SMU.296	282969..283943	324	0	COG1893H	hypothetical protein
24378800	SMU.297	284102..286738	878	polI	COG0749L	DNA polymerase I
24378801	SMU.298	286831..287259	142	0	COG1832R	hypothetical protein
24378802	SMU.299c	287452..287670	72	0	0	putative bacteriocin peptide precursor
24378803	SMU.300	288082..289224	380	tgt	COG0343J	queuine tRNA-ribosyltransferase
24378804	SMU.301	289224..289787	187	0	COG3575S	hypothetical protein
24378805	SMU.302	290214..291227	337	0	COG1434S	hypothetical protein
24378806	SMU.303	291304..292080	258	0	COG1234R	hypothetical protein
24378807	SMU.304	292080..292550	156	0	COG0590FJ	putative deaminase
24378808	SMU.305	292547..293110	187	0	0	hypothetical protein
24378809	SMU.307	293667..295016	449	pgi	COG0166G	glucose-6-phosphate isomerase
24378810	SMU.308	295182..295982	266	0	COG1028IQR	sorbitol-6-phosphate 2-dehydrogenase
24378811	SMU.309	296004..297869	621	0	COG3711K	regulator of sorbitol operon
24378812	SMU.310	297869..298357	162	0	COG4578K	sorbitol operon activator
24378813	SMU.311	298437..298979	180	0	COG3730G	PTS system, sorbitol (glucitol) phosphotransferase enzyme IIC2
24378814	SMU.312	299070..300080	336	0	COG3732G	PTS system, sorbitol phosphotransferase enzyme IIBC
24378815	SMU.313	300122..300487	121	0	COG3731G	putative PTS system, sorbitol-specific enzyme IIA
24378817	SMU.317	301122..301820	232	0	COG2171E	putative tetrahydrodipicolinate succinylase
24378818	SMU.318	302577..303707	376	0	COG1473R	putative hippurate hydrolase
24378819	SMU.320	304041..304577	178	0	COG0212H	putative 5-formyltetrahydrofolate cyclo-ligase
24378820	SMU.321	304564..305235	223	0	COG0705R	hypothetical protein
24378821	SMU.322c	305257..306177	306	0	COG1210M	glucose-1-phosphate uridylyltransferase
24378822	SMU.323	306179..307198	339	gpsA	COG0240C	NAD(P)H-dependent glycerol-3-phosphate dehydrogenase
24378823	SMU.325	307519..307965	148	dut	COG0756F	deoxyuridine 5'-triphosphate nucleotidohydrolase
24378825	SMU.327	308403..309803	466	0	COG1066O	DNA repair protein RadA
24378826	SMU.328	309887..310387	166	0	COG0288P	putative carbonic anhydrase
24378827	SMU.329	310576..311289	237	0	COG2013S	hypothetical protein
24378828	SMU.330	311576..313033	485	gltX	COG0008J	glutamyl-tRNA synthetase
24378829	SMU.331	313149..313673	174	0	COG1827R	putative transcriptional regulator
24378830	SMU.332	313740..314288	182	0	0	hypothetical protein
24378831	SMU.333	314437..315672	411	0	0	hypothetical protein
24378832	SMU.334	315869..317059	396	0	COG0137E	argininosuccinate synthase
24378833	SMU.335	317402..318784	460	0	COG0165E	argininosuccinate lyase
24378834	SMU.336	318879..319238	119	rnpA	COG0594J	ribonuclease P
24378835	SMU.337	319222..320037	271	0	COG0706U	hypothetical protein
24378836	SMU.338	320050..321018	322	0	COG1847R	Jag family RNA-binding protein
24378837	SMU.339	321128..321730	200	0	0	hypothetical protein
24378838	SMU.340	321953..322087	44	rpmH	0	50S ribosomal protein L34
24378839	SMU.341	322265..323164	299	0	COG0084L	putative deoxyribonuclease
24378840	SMU.342	323332..323967	211	0	COG1658L	hypothetical protein
24378846	SMU.349	326715..327590	291	ksgA	COG0030J	dimethyladenosine transferase
24378848	SMU.351	328549..329421	290	0	COG1162R	ribosome-associated GTPase
24378849	SMU.352	329429..330088	219	0	COG0036G	ribulose-phosphate 3-epimerase
24378850	SMU.353	330081..330713	210	0	COG1564H	hypothetical protein
24378851	SMU.354	330720..331994	424	0	COG1322S	hypothetical protein
24378852	SMU.355	331984..332952	322	0	COG3481R	putative CMP-binding factor
24378853	SMU.356	333020..333835	271	purR	COG0503F	pur operon repressor
24378854	SMU.357	334095..334508	137	rpsL	COG0048J	30S ribosomal protein S12
24378855	SMU.358	334526..334996	156	0	COG0049J	30S ribosomal protein S7
24378856	SMU.359	335165..337246	693	0	COG0480J	elongation factor G
24378858	SMU.361	338960..340156	398	pgk	COG0126G	phosphoglycerate kinase
24378859	SMU.362	340543..341061	172	0	COG4129S	hypothetical protein
24378860	SMU.363	341143..341514	123	glnR	COG0789K	transcriptional regulator; glutamine synthetase repressor
24378861	SMU.364	341554..342900	448	glnA	COG0174E	glutamine synthetase type 1; glutamate--ammonia ligase
24378862	SMU.365	343060..347577	1505	gltA	COG0069E	glutamate synthase (large subunit)
24378863	SMU.366	347579..349015	478	gltD	COG0493ER	glutamate synthase subunit beta
24378864	SMU.367	349163..349798	211	0	COG3942R	hypothetical protein
24378865	SMU.368c	349984..351666	560	0	COG0595R	hypothetical protein
24378866	SMU.369c	351668..351898	76	0	COG5503S	hypothetical protein
24378867	SMU.370	352360..353205	281	0	COG1131V	putative ABC transporter, ATP-binding protein
24378868	SMU.371	353198..353911	237	0	0	hypothetical protein
24378890	SMU.395	370156..372432	758	pepX	COG2936R	x-prolyl-dipeptidyl aminopeptidase
24378891	SMU.396	372547..373416	289	glpF	COG0580G	putative glycerol uptake facilitator protein
24378892	SMU.399	373588..374346	252	0	COG2514R	hypothetical protein
24378893	SMU.400	374343..375293	316	0	COG1680V	putative secreted esterase
24378895	SMU.402	376029..378356	775	pfl	COG1882C	pyruvate formate-lyase
24378896	SMU.403	378579..379691	370	0	COG0389L	DNA polymerase IV
24378897	SMU.404c	379697..380020	107	0	0	hypothetical protein
24378898	SMU.405c	380033..380440	135	0	COG1476K	putative transcriptional regulator
24378899	SMU.406c	380555..381367	270	0	COG0561R	hypothetical protein
24378900	SMU.407	381676..382275	199	0	COG4330S	hypothetical protein
24378901	SMU.408	382345..383775	476	0	COG2252R	putative permease
24378902	SMU.409	383904..384347	147	0	COG0802R	hypothetical protein
24378903	SMU.410	384678..385898	406	brpA	COG1316K	putative transcriptional regulator
24378904	SMU.411c	386068..386361	97	0	0	hypothetical protein
24378905	SMU.412c	386358..386777	139	0	COG0537FGR	putative Hit-like protein involved in cell-cycle regulation
24378906	SMU.413	386842..387567	241	0	COG1131V	putative ABC transporter, ATP-binding protein
24378907	SMU.414	387570..388604	344	0	COG4473U	putative ABC transporter, permease protein
24378908	SMU.415	388663..389445	260	0	COG0510M	hypothetical protein
24378909	SMU.416	389455..390090	211	trmB	COG0220R	tRNA (guanine-N(7)-)-methyltransferase
24378910	SMU.417	390362..390853	163	0	COG0779S	hypothetical protein
24378911	SMU.418	390889..392082	397	nusA	COG0195K	transcription elongation factor NusA
24378912	SMU.419	392100..392396	98	0	COG2740K	hypothetical protein
24378913	SMU.420	392389..392691	100	0	COG1358J	hypothetical protein
24378914	SMU.421	392712..395462	916	infB	COG0532J	translation initiation factor IF-2
24378915	SMU.422	395696..396046	116	rbfA	COG0858J	ribosome-binding factor A
24378916	SMU.423	396531..396761	76	0	0	hypothetical protein
24378917	SMU.424	397152..397595	147	copY	COG3682K	negative transcriptional regulator, CopY
24378919	SMU.427	399833..400036	67	copZ	0	putative copper chaperone
24378922	SMU.431	402054..402923	289	0	COG1131V	putative ABC transporter, ATP-binding protein
24378923	SMU.432	402924..403781	285	0	0	putative ABC transporter, integral membrane protein
24378924	SMU.433	403795..404253	152	0	COG3279KT	putative transcriptional regulator
24378925	SMU.434	404267..404665	132	0	0	hypothetical protein
24378928	SMU.438c	407739..412040	1433	0	COG3581S	putative (R)-2-hydroxyglutaryl-CoA dehydratase activator-related protein
24378929	SMU.439	412321..412932	203	0	COG1309K	putative transcriptional regulator
24378930	SMU.440	413049..413465	138	0	0	hypothetical protein
24378931	SMU.441	413462..413920	152	0	COG1846K	putative transcriptional regulator
24378934	SMU.445	414774..415691	305	glyQ	COG0752J	glycyl-tRNA synthetase subunit alpha
24378935	SMU.446	415694..417733	679	glyS	COG0751J	glycyl-tRNA synthetase subunit beta
24378936	SMU.447	417839..418093	84	0	COG4224S	hypothetical protein
24378938	SMU.449	419086..419895	269	proB	COG0263E	gamma-glutamyl kinase
24378939	SMU.450	419899..421149	416	proA	COG0014E	gamma-glutamyl phosphate reductase
24378941	SMU.453	421452..422402	316	mraW	COG0275M	S-adenosyl-methyltransferase MraW
24378942	SMU.454	422412..422735	107	ftsL	COG4839D	putative cell division protein
24378943	SMU.455	422739..424988	749	pbp2x	COG0768M	putative penicillin-binding protein 2X
24378944	SMU.456	424990..426009	339	mraY	COG0472M	phospho-N-acetylmuramoyl-pentapeptide-transferase
24378946	SMU.458	426390..427733	447	0	COG0513LKJ	putative ATP-dependent RNA helicase
24378947	SMU.459	427974..428795	273	0	COG0834ET	putative ABC transporter, amino acid binding protein
24378948	SMU.460	428818..429621	267	0	COG0765E	putative amino acid ABC transporter, permease
24378949	SMU.461	429621..430364	247	0	COG1126E	putative amino acid ABC transporter, ATP-binding protein
24378950	SMU.462	430413..430637	74	0	0	hypothetical protein
24378951	SMU.463	430700..431614	304	trxB	COG0492O	putative thioredoxin reductase (NADPH)
24378952	SMU.464	432078..433538	486	0	COG1488H	nicotinate phosphoribosyltransferase
24378953	SMU.465	433535..434359	274	nadE	COG0171H	NAD synthetase
24378955	SMU.467	435922..438045	707	pbp1a	COG0744M	penicillin-binding protein 1a; membrane carboxypeptidase
24378956	SMU.469	438146..438739	197	recU	COG3331R	Holliday junction-specific endonuclease
24378958	SMU.471	439446..439784	112	0	COG3599D	hypothetical protein
24378959	SMU.472	440234..441388	384	0	COG0116L	N6-adenine-specific DNA methylase
24378960	SMU.473	441479..443044	521	0	0	hypothetical protein
24378961	SMU.474	443205..443687	160	luxS	COG1854T	S-ribosylhomocysteinase
24378962	SMU.475	443832..445439	535	0	COG1418R	hypothetical protein
24378963	SMU.478	445886..446518	210	gmk	COG0194F	guanylate kinase
24378964	SMU.479	446542..446859	105	rpoZ	COG1758K	DNA-directed RNA polymerase subunit omega
24378965	SMU.480	446901..449285	794	priA	COG1198L	primosome assembly protein PriA
24378966	SMU.481	449333..450280	315	fmt	COG0223J	methionyl-tRNA formyltransferase
24378967	SMU.482	450270..451583	437	sunL	COG0144J	putative RNA-binding Sun protein; rRNA methylase
24378968	SMU.483	451622..452365	247	0	COG0631T	putative phosphoprotein phosphatase (pppL protein)
24378969	SMU.484	452362..454212	616	pknB	COG0515RTKL	putative serine/threonine protein kinase
24378970	SMU.485	454530..455348	272	0	COG4758S	hypothetical protein
24378972	SMU.487	456336..456983	215	0	COG2197TK	putative response regulator
24378973	SMU.488	457027..458442	471	0	COG0561R	putative hydrolase
24378974	SMU.489	458420..458812	130	0	COG1098J	hypothetical protein
24378976	SMU.491	459798..460544	248	0	COG1349KG	putative DeoR-type transcriptional regulator
24378977	SMU.493	460793..463249	818	pfl2	COG1882C	formate acetyltransferase (pyruvate formate-lyase 2)
24378978	SMU.494	463268..463936	222	0	COG0176G	fructose-6-phosphate aldolase
24378979	SMU.495	463971..465065	364	gldA	COG0371C	glycerol dehydrogenase
24378980	SMU.496	465399..466325	308	cysK	COG0031E	putative cysteine synthetase A; O-acetylserine lyase
24378981	SMU.497c	466416..467045	209	0	COG1739S	hypothetical protein
24378982	SMU.498	467118..468419	433	comF	COG4098L	putative late competence protein
24378983	SMU.499	468416..469081	221	0	COG1040R	putative late competence protein
24378984	SMU.500	469160..469708	182	0	COG1544J	putative ribosome-associated protein
24378986	SMU.502	470946..472646	566	0	COG4640S	hypothetical protein
24378999	SMU.516	484636..485175	179	0	COG0742L	hypothetical protein
24379000	SMU.517	485165..485665	166	coaD	COG0669H	phosphopantetheine adenylyltransferase
24379001	SMU.518	485643..486683	346	0	COG3480T	hypothetical protein
24379003	SMU.521	488084..488632	182	0	COG4470S	hypothetical protein
24379005	SMU.523	489714..490250	178	0	0	hypothetical protein
24379006	SMU.524	490389..492152	587	0	COG1132V	putative ABC transporter, ATP-binding protein
24379007	SMU.525	492142..493884	580	0	COG1132V	putative ABC transporter, ATP-binding protein
24379009	SMU.527	495084..496118	344	0	COG3804S	hypothetical protein
24379010	SMU.528c	496257..496538	93	0	COG1359S	hypothetical protein
24379012	SMU.530c	496725..497462	245	0	COG5523S	hypothetical protein
24379013	SMU.531	498134..498445	103	0	COG1605E	putative chorismate mutase
24379014	SMU.532	498454..499815	453	trpE	COG0147EH	anthranilate synthase component I
24379015	SMU.533	499812..500375	187	trpG	COG0512EH	anthranilate synthase component II
24379016	SMU.534	500396..501403	335	trpD	COG0547E	anthranilate phosphoribosyltransferase
24379017	SMU.535	501396..502163	255	trpC	COG0134E	indole-3-glycerol-phosphate synthase
24379018	SMU.536	502150..502731	193	trpF	COG0135E	N-(5'-phosphoribosyl)anthranilate isomerase
24379019	SMU.537	502728..503939	403	trpB	COG0133E	tryptophan synthase subunit beta
24379020	SMU.538	503943..504725	260	trpA	COG0159E	tryptophan synthase subunit alpha
24379021	SMU.539c	504962..505618	218	0	COG1989NOU	signal peptidase type IV
24379022	SMU.540	505719..506246	175	dpr	COG0783P	peroxide resistance protein Dpr
24379023	SMU.541	506453..506659	68	0	COG4483S	hypothetical protein
24379024	SMU.542	506652..507623	323	glk	COG1940KG	putative glucose kinase
24379025	SMU.543	507633..508022	129	0	COG0607P	hypothetical protein
24379027	SMU.546	508256..510100	614	0	COG1217T	putative GTP-binding protein
24379028	SMU.547	510129..510383	84	0	0	hypothetical protein
24379029	SMU.548	510572..511927	451	murD	COG0771M	UDP-N-acetylmuramoyl-L-alanyl-D-glutamate synthetase
24379030	SMU.549	511930..513015	361	murG	COG0707M	undecaprenyldiphospho-muramoylpentapeptide beta-N- acetylglucosaminyltransferase
24379031	SMU.550	513015..514139	374	ftsQ	COG1589M	putative cell division protein FtsQ (DivIB)
24379032	SMU.551	514291..515652	453	ftsA	COG0849D	cell division protein FtsA
24379033	SMU.552	515676..516980	434	ftsZ	COG0206D	cell division protein FtsZ
24379034	SMU.553	516983..517654	223	ylmE	COG0325R	hypothetical protein
24379035	SMU.554	517668..518243	191	ylmF	COG1799S	hypothetical protein
24379036	SMU.555	518243..518503	86	ylmG	0	hypothetical protein
24379037	SMU.556	518507..519298	263	ylmH	COG2302S	hypothetical protein
24379038	SMU.557	519309..520124	271	divIVA	COG3599D	putative cell division protein DivIVA
24379039	SMU.558	520634..523426	930	ileS	COG0060J	isoleucyl-tRNA synthetase
24379051	SMU.571	534841..534993	50	0	0	hypothetical protein
24379054	SMU.574c	537123..537854	243	0	COG1346M	hypothetical protein
24379055	SMU.575c	537856..538323	155	0	COG1380R	hypothetical protein
24379056	SMU.576	538499..539233	244	lytR	COG3279KT	putative response regulator LytR
24379057	SMU.577	539214..540956	580	lytS	COG3275T	putative histidine kinase LytS
24379058	SMU.580	541399..542742	447	xseA	COG1570L	exodeoxyribonuclease VII large subunit
24379059	SMU.581	542717..542938	73	xseB	COG1722L	exodeoxyribonuclease VII small subunit
24379060	SMU.582	542935..543804	289	0	COG0142H	putative farnesyl diphosphate synthase
24379061	SMU.583	543797..544624	275	0	COG1189J	putative hemolysin
24379062	SMU.584	544611..545075	154	0	COG1438K	putative arginine repressor
24379063	SMU.585	545092..546750	552	recN	COG0497L	DNA repair protein RecN
24379064	SMU.586	546972..547811	279	0	COG1307S	hypothetical protein
24379065	SMU.587	547804..548661	285	0	COG2755E	hypothetical protein
24379066	SMU.588	548636..549235	199	0	COG4698S	hypothetical protein
24379067	SMU.589	549332..549607	91	0	COG0776L	putative DNA-binding protein
24379071	SMU.593	552056..552532	158	furR	COG0735P	putative ferric uptake regulator protein FurR
24379072	SMU.594	552595..552750	51	0	0	hypothetical protein
24379073	SMU.595	552813..553748	311	pyrD	COG0167F	dihydroorotate dehydrogenase 1A
24379074	SMU.596	553966..554658	230	gpmA	COG0588G	phosphoglyceromutase
24379075	SMU.597	554905..556983	692	pbp2b	COG0768M	penicillin-binding protein 2b
24379076	SMU.598	556993..557592	199	recR	COG0353L	recombination protein RecR
24379077	SMU.599	557804..558853	349	ddl	COG1181M	D-alanyl-alanine synthetase A
24379078	SMU.600c	559025..559585	186	0	0	hypothetical protein
24379079	SMU.602	559938..560888	316	0	COG0385R	putative sodium-dependent transporter
24379080	SMU.603	560966..562324	452	murF	COG0770M	putative D-Ala-D-Ala adding enzyme; UDP-N-acetylmuramoylalanyl-D-glutamyl-2,6- diaminopimelate-D-alanyl-D-alanyl ligase pentapeptide synthase
24379084	SMU.607	564579..565262	227	0	0	hypothetical protein
24379085	SMU.608	565446..566990	514	prfC	COG4108J	peptide chain release factor 3
24379086	SMU.609	567244..569079	611	0	0	putative 40K cell wall protein precursor
24379088	SMU.611	574295..575848	517	0	COG0513LKJ	ATP-dependent RNA helicase
24379094	SMU.621c	579567..580586	339	0	COG4123R	hypothetical protein
24379096	SMU.623c	581233..582168	311	0	COG0726G	putative deacetylase
24379097	SMU.624	582307..583059	250	0	COG0204I	putative 1-acylglycerol-3-phosphate O-acyltransferase
24379098	SMU.625	583200..583877	225	comEA	COG1555L	putative competence protein
24379100	SMU.627	586287..586913	208	0	COG3152S	hypothetical protein
24379101	SMU.628	587081..588121	346	holA	COG1466L	DNA polymerase III subunit delta
24379102	SMU.629	588268..588879	203	sod	COG0605P	putative manganese-type superoxide dismutase, Fe/Mn-SOD
24379103	SMU.630	589431..590486	351	0	COG1686M	hypothetical protein
24379104	SMU.631	590651..591409	252	0	COG4377S	hypothetical protein
24379105	SMU.632	591478..591942	154	0	COG1846K	putative transcriptional regulator
24379107	SMU.634	593404..594432	342	queA	COG0809J	S-adenosylmethionine:tRNA ribosyltransferase-isomerase
24379108	SMU.635	594570..595289	239	0	COG1814S	hypothetical protein
24379109	SMU.636	595419..596120	233	0	COG0363G	putative N-acetylglucosamine-6-phosphate isomerase
24379111	SMU.638	597135..597851	238	0	COG1187J	putative 16S pseudouridylate synthase
24379113	SMU.640c	598456..599829	457	0	COG1167KE	GntR family transcriptional regulator
24379114	SMU.641	599957..600925	322	0	COG0604CR	putative oxidoreductase
24379116	SMU.643	601557..602450	297	0	COG0657I	putative esterase
24379120	SMU.647	606397..607104	235	0	COG4122R	putative methyltransferase
24379121	SMU.648	607166..608167	333	prsA	COG0760O	foldase protein PrsA
24379122	SMU.649	608406..608906	166	0	COG4894S	hypothetical protein
24379123	SMU.650	609121..611739	872	alaS	COG0013J	alanyl-tRNA synthetase
24379130	SMU.657	616389..617135	248	mutG	0	putative MutG
24379132	SMU.659	618390..619049	219	0	COG0745TK	putative response regulator SpaR
24379133	SMU.660	619040..620422	460	0	COG0642T	putative histidine kinase SpaK
24379134	SMU.661	620728..620973	81	0	COG1476K	putative transcriptional regulator
24379136	SMU.663	621942..622964	340	argC	COG0002E	N-acetyl-gamma-glutamyl-phosphate reductase
24379137	SMU.664	623123..624316	397	argJ	COG1364E	bifunctional ornithine acetyltransferase/N-acetylglutamate synthase protein
24379138	SMU.665	624345..625082	245	argB	COG0548E	acetylglutamate kinase
24379140	SMU.667	626481..627440	319	nrdF	COG0208F	ribonucleotide-diphosphate reductase subunit beta
24379141	SMU.668c	628003..630162	719	0	COG0209F	ribonucleotide-diphosphate reductase subunit alpha
24379142	SMU.669c	630362..630586	74	0	COG0695O	putative glutaredoxin
24379143	SMU.670	630841..633507	888	citB	COG1048C	aconitate hydratase
24379145	SMU.672	634632..635813	393	idh	COG0538C	isocitrate dehydrogenase
24379146	SMU.673	636481..637278	265	0	COG4905S	hypothetical protein
24379147	SMU.674	637444..637707	87	ptsH	COG1925G	phosphocarrier protein HPr
24379148	SMU.675	637712..639445	577	0	COG1080G	phosphoenolpyruvate:sugar phosphotransferase system enzyme I, PTS system EI component
24379149	SMU.676	639675..641102	475	gapN	COG1012C	NADP-dependent glyceraldehyde-3-phosphate dehydrogenase
24379150	SMU.677	641773..642165	130	0	COG0789K	MerR family transcriptional regulator
24379153	SMU.680	643925..644263	112	0	COG0599S	putative gamma-carboxymuconolactone decarboxylase subunit
24379161	SMU.689	653658..656597	979	0	COG3757M	hypothetical protein
24379162	SMU.690	656618..657205	195	0	0	hypothetical protein
24379164	SMU.692	658574..659059	161	0	0	hypothetical protein
24379165	SMU.694c	659051..659245	64	0	COG1141C	putative ferredoxin [4Fe-4S]
24379166	SMU.695	659291..659773	160	0	0	hypothetical protein
24379167	SMU.696	659784..660467	227	cmk	COG0283F	cytidylate kinase
24379168	SMU.697	660634..661164	176	infC	COG0290J	translation initiation factor IF-3
24379169	SMU.698	661199..661399	66	rpmI	COG0291J	50S ribosomal protein L35
24379170	SMU.699	661444..661803	119	rplT	COG0292J	50S ribosomal protein L20
24379171	SMU.700c	662010..662636	208	0	COG0406G	putative phosphoglycerate mutase-like protein
24379172	SMU.701c	662644..663012	122	0	COG3304S	hypothetical protein
24379173	SMU.702c	663017..663490	157	0	COG2606S	putative transcriptional regulator
24379174	SMU.703c	663487..664329	280	0	COG2035S	hypothetical protein
24379176	SMU.706c	665446..666060	204	0	COG3859S	hypothetical protein
24379178	SMU.709	667339..667863	174	0	COG4452V	hypothetical protein
24379179	SMU.711	667847..668236	129	0	0	hypothetical protein
24379181	SMU.713	671372..672649	425	ftsW	COG0772D	putative cell division protein FtsW
24379182	SMU.714	672868..674064	398	tuf	COG0050J	elongation factor Tu
24379183	SMU.715	674360..675118	252	tpiA	COG0149G	triosephosphate isomerase
24379184	SMU.716	675328..676560	410	murN	COG2348V	putative peptidoglycan branched peptide synthesis protein; alanine adding enzyme; beta-lactam resistance factor MurN
24379185	SMU.717	676563..677777	404	murM	COG2348V	putative peptidoglycan branched peptide synthesis protein MurM
24379186	SMU.718c	677777..678586	269	0	COG0561R	hypothetical protein
24379187	SMU.719c	678834..680138	434	0	COG1078R	hypothetical protein
24379188	SMU.720	680250..681128	292	0	0	Na+/solute symporter
24379189	SMU.721	681190..681582	130	0	COG4506S	hypothetical protein
24379191	SMU.723	681984..684665	893	0	COG0474P	putative calcium-transporting ATPase; P-type ATPase
24379204	SMU.741	695056..696114	352	0	0	hypothetical protein
24379205	SMU.742	696178..697008	276	0	COG0561R	hypothetical protein
24379206	SMU.743	697005..697826	273	0	COG0561R	hypothetical protein
24379210	SMU.747c	701687..702592	301	0	COG0701R	putative permease
24379222	SMU.761	711496..712782	428	0	COG0826O	putative protease
24379223	SMU.764	712912..713472	186	ahpC	COG0450O	alkyl hydroperoxide reductase
24379224	SMU.765	713482..715014	510	0	COG3634O	NADH oxidase/alkyl hydroperoxidase reductase peroxide-forming
24379227	SMU.768c	716480..716797	105	0	0	hypothetical protein
24379228	SMU.769	716931..717143	70	0	COG4443S	hypothetical protein
24379229	SMU.770c	717333..718673	446	0	COG1914P	putative manganese transporter
24379231	SMU.772	719789..721969	726	gbpD	COG4099R	putative glucan-binding protein D; BglB-like protein
24379232	SMU.773c	722354..723844	496	lysS	COG1190J	lysyl-tRNA synthetase
24379233	SMU.774	724249..725151	300	0	COG1011R	hypothetical protein
24379234	SMU.775c	725457..727610	717	0	COG1368M	integral membrane protein
24379235	SMU.776	727743..728900	385	0	COG1092R	hypothetical protein
24379236	SMU.777	728907..729584	225	aroD	COG0710E	3-dehydroquinate dehydratase
24379237	SMU.778	729574..730443	289	aroE	COG0169E	shikimate 5-dehydrogenase
24379238	SMU.779	730457..731524	355	aroB	COG0337E	3-dehydroquinate synthase
24379239	SMU.780	731526..732692	388	aroC	COG0082E	chorismate synthase
24379240	SMU.781	732756..733862	368	0	COG0287E	prephenate dehydrogenase
24379241	SMU.782	733873..734214	113	0	COG3679S	hypothetical protein
24379242	SMU.784	734377..735660	427	aroA	COG0128E	3-phosphoshikimate 1-carboxyvinyltransferase
24379243	SMU.785	735653..736129	158	aroK	COG0703E	putative shikimate kinase
24379244	SMU.786	736126..736950	274	pheA	COG0077E	prephenate dehydratase
24379245	SMU.787	736995..738383	462	0	COG1316K	putative transcriptional regulator
24379246	SMU.788	738555..739910	451	0	COG2265J	putative RNA methyltransferase
24379251	SMU.794	742803..743180	125	0	0	hypothetical protein
24379252	SMU.795	743214..743621	135	0	COG0824R	esterase
24379254	SMU.797	744579..744797	72	0	0	hypothetical protein
24379268	SMU.813	758451..759341	296	0	COG1476K	transcription regulator
24379269	SMU.814	759399..759863	154	mutT	COG1051F	putative MutT-like protein
24379270	SMU.815	759971..760786	271	0	COG0834ET	putative amino acid transporter, amino acid-binding protein
24379272	SMU.817	762171..762986	271	0	COG0834ET	putative amino acid transporter, amino acid-binding protein
24379273	SMU.818	763222..763398	58	rpsU	COG0828J	30S ribosomal protein S21
24379274	SMU.819	763556..763939	127	mscL	COG1970M	putative large conductance mechanosensitive channel
24379275	SMU.820	764099..765619	506	0	0	hypothetical protein
24379276	SMU.821	765772..767550	592	dnaG	COG0358L	DNA primase
24379277	SMU.822	767558..768673	371	rpoD	COG0568K	RNA polymerase sigma factor RpoD
24379278	SMU.823	768686..769021	111	0	COG2151R	hypothetical protein
24379279	SMU.824	769338..770192	284	0	COG1091M	dTDP-4-keto-L-rhamnose reductase
24379280	SMU.825	770365..771453	362	rgpA	0	putative RgpAc; glycosyltransferase
24379281	SMU.826	771443..772378	311	rgpB	COG0463M	rhamnosyltransferase
24379282	SMU.827	772378..773187	269	rgpC	COG1682GM	putative polysaccharide ABC transporter, permease protein
24379283	SMU.828	773187..774404	405	rgpD	COG1134GM	putative polysaccharide ABC transporter, ATP-binding protein
24379285	SMU.830	775821..777572	583	rgpF	COG3754M	RgpFc protein
24379286	SMU.831	777569..780109	846	0	COG1368M	hypothetical protein
24379293	SMU.838	788354..789706	450	gshR	COG1249C	glutathione reductase
24379294	SMU.839	789726..790982	418	fol	COG0285H	putative folyl-polyglutamate synthetase
24379295	SMU.840c	791322..791768	148	0	0	hypothetical protein
24379296	SMU.841	791892..793034	380	0	COG1104E	putative aminotransferase
24379297	SMU.842	793149..794366	405	thiI	COG0301H	thiamine biosynthesis protein ThiI
24379299	SMU.844	795716..796246	176	0	0	hypothetical protein
24379300	SMU.845	796274..796861	195	0	COG3548S	hypothetical protein
24379302	SMU.846	797035..797349	104	rplU	COG0261J	50S ribosomal protein L21
24379303	SMU.848	797361..797696	111	0	COG2868J	hypothetical protein
24379304	SMU.849	797718..798011	97	rpmA	COG0211J	50S ribosomal protein L27
24379306	SMU.851	799021..799512	163	0	COG2816L	hypothetical protein
24379310	SMU.855	802622..803194	190	0	COG0398S	hypothetical protein
24379315	SMU.860	807537..810716	1059	carB	COG0458EF	carbamoyl phosphate synthase large subunit
24379316	SMU.862	810983..812317	444	0	COG0845M	putative permease
24379317	SMU.863	812323..813030	235	0	COG1136V	putative ABC transporter, ATP-binding protein
24379318	SMU.864	813040..814284	414	0	COG0577V	putative ABC transporter, permease component
24379319	SMU.865	814687..814962	91	rpsP	COG0228J	30S ribosomal protein S16
24379320	SMU.866	814973..815212	79	0	COG1837R	hypothetical protein
24379361	SMU.914c	871233..871616	127	0	0	hypothetical protein
24379362	SMU.915c	871725..872213	162	0	COG0780R	7-cyano-7-deazaguanine reductase
24379363	SMU.916c	872226..872957	243	0	COG0602O	hypothetical protein
24379364	SMU.917c	872939..873385	148	0	COG0720H	putative 6-pyruvoyl tetrahydropterin synthase
24379367	SMU.922	875028..876830	600	0	COG1132V	putative ABC transporter, ATP-binding protein
24379368	SMU.923	876820..878574	584	0	COG1132V	putative ABC transporter, ATP-binding protein
24379369	SMU.924	878771..879256	161	tpx	COG2077O	thiol peroxidase
24379371	SMU.926	880091..880714	207	0	COG2357S	GTP-pyrophosphokinase
24379372	SMU.927	880715..881401	228	0	COG0745TK	putative response regulator
24379373	SMU.928	881401..882639	412	0	COG0642T	putative histidine kinase
24379374	SMU.929c	882695..883045	116	0	COG3759S	hypothetical protein
24379375	SMU.930c	883192..884103	303	0	COG0583K	putative transcriptional regulator
24379376	SMU.932	884361..885368	335	0	0	hypothetical protein
24379377	SMU.933	885392..886246	284	0	COG0834ET	putative amino acid ABC transporter, periplasmic amino acid-binding protein
24379378	SMU.934	886256..886948	230	0	COG0765E	putative amino acid ABC transporter, permease protein
24379379	SMU.935	886957..887631	224	0	COG0765E	putative amino acid ABC transporter, permease protein
24379380	SMU.936	887641..888405	254	0	COG1126E	putative amino acid ABC transporter, ATP-binding protein
24379381	SMU.937	888612..889544	310	0	COG3407I	putative mevalonate diphosphate decarboxylase
24379382	SMU.938	889546..890544	332	0	COG1577I	putative phosphomevalonate kinase
24379383	SMU.939	890554..891549	331	0	COG1304C	isopentenyl pyrophosphate isomerase
24379540	SMU.1107c	1048069..1048644	191	0	COG2755E	hypothetical protein
24379541	SMU.1108c	1048776..1049588	270	0	COG0561R	hypothetical protein
24379542	SMU.1109c	1049803..1051056	417	0	COG1914P	putative integral membrane protein; permease
24379543	SMU.1111c	1051336..1052172	278	0	COG4086S	hypothetical protein
24379545	SMU.1113	1053014..1053754	246	srtA	COG3764M	putative sortase
24379547	SMU.1115	1056409..1057395	328	ldh	COG0039C	L-lactate dehydrogenase
24379549	SMU.1117	1058760..1060133	457	naoX	COG0446R	NADH oxidase (H2O-forming)
24379550	SMU.1118c	1060373..1061329	318	0	COG1079R	putative ABC sugar transporter, permease protein
24379551	SMU.1119c	1061331..1062407	358	0	COG4603R	putative sugar ABC transporter, permease protein
24379552	SMU.1120	1062400..1063932	510	0	COG3845R	putative sugar ABC transporter, ATP-binding protein
24379553	SMU.1121c	1064050..1065099	349	0	COG1744R	putative ABC transporter
24379554	SMU.1122	1065189..1065575	128	cdd	COG0295F	cytidine deaminase
24379555	SMU.1123	1065565..1066227	220	deoC	COG0274F	deoxyribose-phosphate aldolase
24379556	SMU.1124	1066246..1067523	425	pdp	COG0213F	pyrimidine-nucleoside phosphorylase
24379557	SMU.1125c	1067632..1068228	198	0	COG2813J	hypothetical protein
24379558	SMU.1126	1068324..1069244	306	coaA	COG1072H	pantothenate kinase
24379560	SMU.1128	1069642..1070949	435	ciaH	COG0642T	putative histidine kinase sensor CiaH
24379561	SMU.1129	1070939..1071613	224	ciaR	COG0745TK	putative response regulator CiaR
24379562	SMU.1131c	1071664..1071927	87	0	0	hypothetical protein
24379563	SMU.1132	1072328..1074877	849	pepN	COG0308E	aminopeptidase N, PepN
24379564	SMU.1133	1074918..1075571	217	phoU	COG0704P	putative phosphate transport system regulatory protein
24379565	SMU.1134c	1075603..1076361	252	0	COG1117P	phosphate transporter ATP-binding protein
24379567	SMU.1136	1077192..1078079	295	pstC	COG0581P	putative phosphate ABC transporter, permease protein
24379568	SMU.1137	1078069..1079004	311	pstC1	COG0573P	putative phosphate ABC transporter, permease protein
24379569	SMU.1138	1079077..1079940	287	pstS	COG0226P	putative ABC transporter, phosphate-binding protein
24379570	SMU.1139c	1080037..1081347	436	0	COG0144J	methylase
24379571	SMU.1140c	1081411..1082103	230	0	COG0483G	hypothetical protein
24379573	SMU.1142c	1082430..1082843	137	spxA	COG1393P	transcriptional regulator Spx
24379574	SMU.1143c	1082904..1083824	306	0	COG0196H	bifunctional riboflavin kinase/FMN adenylyltransferase
24379575	SMU.1144	1083855..1084736	293	truB	COG0130J	tRNA pseudouridine synthase B
24379577	SMU.1146c	1086160..1086849	229	0	COG0745TK	putative response regulator; homolog of RumR and ScnR
24379579	SMU.1148	1087165..1087932	255	0	COG1131V	putative transporter, ATP-binding protein; bacteriocin immunity protein
24379580	SMU.1149	1087932..1088672	246	0	0	transporter
24379582	SMU.1151c	1089516..1090883	455	0	COG2461S	hypothetical protein
24379583	SMU.1152c	1090880..1091113	77	0	0	hypothetical protein
24379584	SMU.1153c	1091286..1092197	303	0	0	hypothetical protein
24379604	SMU.1174	1113511..1115712	733	pcrA	COG0210L	ATP-dependent DNA helicase
24379605	SMU.1175	1116158..1117522	454	0	COG1115E	putative sodium/amino acid (alanine) symporter
24379606	SMU.1176	1117621..1118811	396	0	COG0053P	putative cation efflux transporter
24379607	SMU.1177c	1118934..1119767	277	0	COG0834ET	putative ABC transporter, glutamine binding protein
24379608	SMU.1178c	1119789..1120418	209	0	COG1126E	putative amino acid ABC transporter, ATP-binding protein
24379609	SMU.1179c	1120427..1121068	213	0	COG0765E	putative amino acid ABC transporter, permease protein
24379610	SMU.1180	1121259..1121591	110	phnA	COG2824P	putative alkylphosphonate uptake protein
24379611	SMU.1182	1121766..1122914	382	mtlD	COG0246G	mannitol-1-phosphate 5-dehydrogenase
24379612	SMU.1183	1122930..1123367	145	mtlA2	COG4668G	PTS system, mannitol-specific enzyme IIA
24379613	SMU.1184c	1123369..1125321	650	0	COG3711K	putative transcriptional regulator, antiterminator
24379614	SMU.1185	1125351..1127060	569	mtlA1	COG2213G	PTS system, mannitol-specific enzyme IIBC component
24379615	SMU.1187	1127608..1129422	604	glmS	COG0449M	glucosamine--fructose-6-phosphate aminotransferase
24379616	SMU.1188	1129595..1130149	184	lepB	0	putative signal peptidase
24379617	SMU.1189c	1130228..1130470	80	0	0	hypothetical protein
24379618	SMU.1190	1130761..1132263	500	pykF	COG0469G	pyruvate kinase
24379619	SMU.1191	1132337..1133350	337	pfkA	COG0205G	6-phosphofructokinase
24379621	SMU.1193	1136715..1137086	123	0	COG1725K	putative transcriptional regulator
24379622	SMU.1194	1137083..1137790	235	0	COG1131V	putative ABC transporter, ATP-binding protein
24379623	SMU.1195	1137800..1138618	272	0	0	permease
24379624	SMU.1196c	1138671..1139291	206	0	0	hypothetical protein
24379625	SMU.1197	1139764..1140378	204	0	COG0398S	hypothetical protein
24379626	SMU.1200	1140884..1142083	399	rpsA	COG0539J	30S ribosomal protein S1
24379627	SMU.1201c	1142584..1142745	53	0	0	hypothetical protein
24379698	SMU.1279c	1208595..1209821	408	0	COG0772D	putative cell division protein (cell shape determining protein)
24379699	SMU.1280c	1210028..1211146	372	0	COG0596R	hypothetical protein
24379700	SMU.1282	1211285..1211851	188	0	COG1309K	putative transcriptional regulator
24379701	SMU.1284c	1212113..1212772	219	0	COG2910R	hypothetical protein
24379704	SMU.1288	1214632..1214979	115	rplS	COG0335J	50S ribosomal protein L19
24379705	SMU.1289c	1215168..1216388	406	0	COG0038P	putative permease, chloride channel
24379707	SMU.1291c	1217684..1217956	90	0	COG1605E	hypothetical protein
24379708	SMU.1292c	1218002..1218679	225	0	COG0398S	hypothetical protein
24379710	SMU.1294	1220643..1221086	147	flaW	COG0716C	flavodoxin
24379711	SMU.1295	1221145..1222194	349	add	COG1816F	adenosine deaminase
24379713	SMU.1297	1223132..1224064	310	0	COG0618R	hypothetical protein
24379714	SMU.1298	1224161..1224403	80	rpmE2	COG0254J	50S ribosomal protein L31 type B
24379715	SMU.1299c	1224443..1224766	107	0	COG1917S	putative acetate kinase
24379716	SMU.1300c	1224759..1225106	115	0	COG1917S	hypothetical protein
24379718	SMU.1302	1226076..1227596	506	adcA	COG3443R	putative surface adhesin; AdcA protein homolog; putative Zn-binding lipoprotein
24379719	SMU.1303c	1227823..1229223	466	0	COG4690E	putative dipeptidase
24379720	SMU.1304c	1229586..1230497	303	0	COG1481S	hypothetical protein
24379721	SMU.1305c	1230494..1231471	325	0	COG0391S	hypothetical protein
24379722	SMU.1306c	1231468..1232358	296	0	COG1660R	hypothetical protein
24379723	SMU.1307c	1232351..1233109	252	0	COG4420S	hypothetical protein
24379724	SMU.1308	1233240..1233617	125	aldR	COG0251J	putative translation initiation inhibitor; aldR regulator-like protein
24379725	SMU.1309c	1233647..1234738	363	0	COG0371C	putative glycerol dehydrogenase
24379727	SMU.1311	1235250..1236596	448	asnC	COG0017J	asparaginyl-tRNA synthetase
24379728	SMU.1312	1236643..1237824	393	aspB	COG0436E	aspartate aminotransferase
24379729	SMU.1313c	1237890..1240352	820	0	COG1199KL	bifunctional ATP-dependent DNA helicase/DNA polymerase III subunit epsilon
24379730	SMU.1314	1240761..1241444	227	0	COG2819R	hypothetical protein
24379784	SMU.1377c	1305801..1306586	261	0	COG0009J	hypothetical protein
24379787	SMU.1381	1308800..1309390	196	leuD	COG0066E	isopropylmalate isomerase small subunit
24379788	SMU.1382	1309392..1310777	461	leuC	COG0065E	isopropylmalate isomerase large subunit
24379789	SMU.1383	1310903..1311937	344	leuB	COG0473CE	3-isopropylmalate dehydrogenase
24379790	SMU.1384	1311947..1313512	521	leuA	COG0119E	2-isopropylmalate synthase
24379792	SMU.1387	1314686..1315666	326	0	COG0673R	putative oxidoreductase
24379793	SMU.1388	1315663..1316745	360	0	COG0513LKJ	putative RNA helicase
24379794	SMU.1389	1316938..1318578	546	pckA	COG1866C	hypothetical protein
24379795	SMU.1390	1318897..1319553	218	0	0	hypothetical protein
24379796	SMU.1391c	1319618..1320226	202	0	0	hypothetical protein
24379799	SMU.1394	1321717..1323552	611	lepA	COG0481M	GTP-binding protein LepA
24379800	SMU.1395c	1323801..1323929	42	0	0	hypothetical protein
24379802	SMU.1397c	1326284..1326523	79	0	COG1476K	hypothetical protein
24379803	SMU.1398	1326877..1327731	284	0	COG2932K	putative transcriptional regulator
24379822	SMU.1419	1348733..1349329	198	0	COG1309K	putative transcriptional regulator
24379823	SMU.1420	1349326..1349892	188	0	COG2249R	putative oxidoreductase
24379824	SMU.1421	1349952..1351205	417	pdhC	COG0508C	branched-chain alpha-keto acid dehydrogenase subunit E2
24379825	SMU.1422	1351219..1352250	343	pdhB	COG0022C	putative pyruvate dehydrogenase E1 component beta subunit)
24379827	SMU.1424	1353362..1354699	445	pdhD	COG1249C	putative dihydrolipoamide dehydrogenase
24379828	SMU.1425	1354928..1357510	860	clpB	COG0542O	putative Clp proteinase, ATP-binding subunit ClpB
24379829	SMU.1426c	1357703..1359052	449	glmM	COG1109G	phosphoglucosamine mutase
24379830	SMU.1427c	1359103..1360059	318	0	COG4856S	hypothetical protein
24379831	SMU.1428c	1360052..1360906	284	0	COG1624S	hypothetical protein
24379832	SMU.1429	1361015..1362358	447	murC2	COG0769M	putative UDP-N-acetylmuramyl tripeptide synthetase MurC
24379833	SMU.1430	1362358..1363146	262	cobQ	COG3442R	putative cobyric acid synthase CobQ
24379834	SMU.1431c	1363390..1365303	637	0	COG0488R	putative ABC transporter, ATP-binding protein
24379835	SMU.1432c	1365385..1366272	295	0	COG3405G	putative endoglucanase precursor
24379836	SMU.1434c	1366506..1367669	387	0	COG1215M	putative glycosyltransferase
24379837	SMU.1435c	1367788..1367949	53	0	0	hypothetical protein
24379838	SMU.1436c	1367963..1368751	262	0	0	hypothetical protein
24379840	SMU.1438c	1370234..1370932	232	0	COG5549O	putative Zn-dependent protease
24379841	SMU.1442c	1371533..1372084	183	0	COG4808S	hypothetical protein
24379842	SMU.1443c	1372155..1372946	263	0	COG0627R	putative tributyrin esterase
24379843	SMU.1444c	1373434..1375098	554	0	COG0595R	hypothetical protein
24379844	SMU.1445c	1375345..1376103	252	0	COG1101R	putative ABC transporter, ATP-binding protein
24379845	SMU.1446c	1376100..1376969	289	0	COG4120R	putative ABC transporter, permease protein
24379846	SMU.1447c	1377080..1378081	333	0	COG2984R	hypothetical protein
24379847	SMU.1449	1378343..1379992	549	0	COG1293K	putative fibronectin/fibrinogen-binding protein
24379849	SMU.1451	1381765..1382481	238	aldB	COG3527Q	putative alpha-acetolactate decarboxylase
24379850	SMU.1452	1382495..1384174	559	alsS	COG0028EH	acetolactate synthase
24379851	SMU.1453c	1384307..1385290	327	0	COG2956G	hypothetical protein
24379852	SMU.1454c	1385529..1386698	389	0	COG0628R	putative membrane protein; permease
24379853	SMU.1455	1386767..1387246	159	mutX	COG1051F	mutator protein, pyrophosphohydrolase
24379855	SMU.1457	1387541..1388587	348	rmlB	COG1088M	putative dTDP-glucose-4,6-dehydratase
24379857	SMU.1460	1389227..1389688	153	rmlC	COG1898M	putative dTDP-4-keto-L-rhamnose reductase
24379858	SMU.1461	1389825..1390694	289	rmlA	COG1209M	putative glucose-1-phosphate thymidyltransferase
24379860	SMU.1463c	1391889..1392677	262	0	COG0327S	hypothetical protein
24379861	SMU.1464c	1392667..1393365	232	0	COG2384R	hypothetical protein
24379862	SMU.1465c	1393355..1394050	231	0	COG3935L	replication protein DnaD-like
24379863	SMU.1466	1394060..1395004	314	metA	COG1897E	homoserine O-succinyltransferase
24379864	SMU.1467	1395108..1395626	172	apt	COG0503F	adenine phosphoribosyltransferase
24379868	SMU.1473c	1400404..1401168	254	0	COG0300R	putative oxidoreductase
24379869	SMU.1474c	1401165..1402094	309	0	COG1234R	ribonuclease Z
24379870	SMU.1475c	1402122..1402757	211	0	COG4468G	hypothetical protein
24379871	SMU.1476c	1402744..1403991	415	0	COG2262R	putative GTP-binding protein
24379872	SMU.1477	1404180..1405064	294	miaA	COG0324J	tRNA delta(2)-isopentenylpyrophosphate transferase
24379876	SMU.1483c	1406966..1407421	151	0	COG3981R	hypothetical protein
24379879	SMU.1486c	1410521..1411255	244	0	COG1387ER	hypothetical protein
24379880	SMU.1487	1411476..1412621	381	0	COG0620E	hypothetical protein
24379881	SMU.1488c	1412816..1413085	89	0	0	hypothetical protein
24379882	SMU.1489	1413105..1414001	298	lacX	COG2017G	LacX
24379883	SMU.1490	1414248..1415654	468	lacG	COG2723G	6-phospho-beta-galactosidase
24379884	SMU.1491	1415666..1417372	568	lacE	COG1455G	PTS system, lactose-specific enzyme IIBC EIIBC-LAC)
24379885	SMU.1492	1417379..1417693	104	lacF	COG1447G	PTS system, lactose-specific enzyme IIA EIIA-LAC)
24379887	SMU.1494	1418691..1419623	310	lacC	COG1105G	tagatose-6-phosphate kinase
24379888	SMU.1495	1419642..1420157	171	lacB	COG0698G	galactose-6-phosphate isomerase subunit LacB
24379889	SMU.1496	1420183..1420611	142	lacA	COG0698G	galactose-6-phosphate isomerase subunit LacA
24379890	SMU.1498	1420918..1421673	251	lacR	COG1349KG	lactose repressor
24379891	SMU.1499	1421898..1425536	1212	rexA	COG1074L	putative exonuclease RexA
24379892	SMU.1500	1425526..1428768	1080	rexB	COG3857L	putative exonuclease RexB
24379893	SMU.1502c	1429640..1429885	81	0	0	hypothetical protein
24379894	SMU.1504c	1430060..1430386	108	0	0	hypothetical protein
24379900	SMU.1510	1435221..1437626	801	pheT	COG0072J	phenylalanyl-tRNA synthetase subunit beta
24379902	SMU.1512	1438234..1439277	347	pheS	COG0016J	phenylalanyl-tRNA synthetase subunit alpha
24379903	SMU.1513	1439718..1443254	1178	smc	COG1196D	putative chromosome segregation ATPase; SMC protein
24379904	SMU.1514	1443254..1443949	231	rnc	COG0571K	ribonuclease III
24379905	SMU.1515	1444056..1444859	267	covX	COG1235R	hypothetical protein
24379906	SMU.1516	1444856..1446208	450	covS	COG5002T	putative histidine kinase CovS; VicK-like protein
24379907	SMU.1517	1446201..1446908	235	covR	COG0745TK	putative response regulator CovR; VicR-like protein
24379908	SMU.1519	1447261..1448043	260	glnQ	COG1126E	putative amino acid ABC transporter, ATP-binding protein
24379909	SMU.1520	1448040..1448852	270	0	COG0834ET	putative ABC transporter, glutamine binding protein
24379910	SMU.1521	1448870..1449574	234	0	COG0765E	putative amino acid ABC transporter, permease protein
24379911	SMU.1522	1449589..1450239	216	glnP	COG0765E	putative amino acid ABC transporter, integral membrane protein
24379912	SMU.1523	1450307..1451188	293	endA	0	putative membrane nuclease EndA
24379913	SMU.1524c	1451230..1451418	62	0	0	hypothetical protein
24379914	SMU.1525	1451421..1452692	423	murA	COG0766M	UDP-N-acetylglucosamine 1-carboxyvinyltransferase
24379915	SMU.1526c	1452758..1452967	69	0	0	hypothetical protein
24379916	SMU.1527	1453264..1453680	138	atpC	COG0355C	F0F1 ATP synthase subunit epsilon
24379917	SMU.1528	1453694..1455100	468	atpB	COG0055C	F0F1 ATP synthase subunit beta
24379918	SMU.1529	1455126..1456004	292	atpC	COG0224C	F0F1 ATP synthase subunit gamma
24379919	SMU.1530	1456023..1457528	501	atpD	COG0056C	F0F1 ATP synthase subunit alpha
24379920	SMU.1531	1457544..1458080	178	atpE	COG0712C	F0F1 ATP synthase subunit delta
24379921	SMU.1532	1458080..1458577	165	atpF	COG0711C	F0F1 ATP synthase subunit B
24379922	SMU.1533	1458595..1459314	239	atpG	COG0356C	F0F1 ATP synthase subunit A
24379923	SMU.1534	1459344..1459547	67	atpH	0	F0F1 ATP synthase subunit C
24379924	SMU.1535	1459786..1462182	798	phsG	COG0058G	glycogen phosphorylase
24379925	SMU.1536	1462213..1463643	476	glgA	COG0297G	glycogen synthase
24379926	SMU.1537	1463640..1464773	377	glgD	COG0448G	putative glycogen biosynthesis protein GlgD
24379927	SMU.1538	1464763..1465908	381	glgC	COG0448G	glucose-1-phosphate adenylyltransferase
24379928	SMU.1539	1465928..1467814	628	glgB	COG0296G	glycogen branching enzyme
24379929	SMU.1541	1468031..1470262	743	pulA	COG1523G	putative pullulanase
24379930	SMU.1542c	1470361..1471404	347	0	COG1597IR	putative lipid kinase
24379931	SMU.1543	1471417..1473375	652	ligA	COG0272L	NAD-dependent DNA ligase LigA
24379932	SMU.1545c	1473585..1474097	170	0	COG4708S	hypothetical protein
24379933	SMU.1546	1474220..1474678	152	0	COG2246S	hypothetical protein
24379934	SMU.1547c	1474761..1475357	198	0	COG2197TK	putative response regulator
24379935	SMU.1548c	1475354..1476364	336	0	COG4585T	putative histidine kinase
24379936	SMU.1550c	1476453..1477190	245	0	0	integral membrane protein
24379937	SMU.1551c	1477187..1478068	293	0	COG1131V	putative ABC transporter, ATP-binding protein
24379938	SMU.1552c	1478105..1478470	121	0	0	hypothetical protein
24379940	SMU.1554c	1478663..1478860	65	0	0	hypothetical protein
24379941	SMU.1555c	1479016..1479948	310	0	COG1295S	hypothetical protein
24379942	SMU.1556	1479960..1480820	286	ampM	COG0024J	methionine aminopeptidase
24379943	SMU.1557c	1480838..1482121	427	0	COG4109K	hypothetical protein
24379944	SMU.1558c	1482114..1482668	184	0	COG1670J	putative acetyltransferase
24379945	SMU.1560	1483157..1483570	137	0	COG2510S	hypothetical protein
24379946	SMU.1561	1483658..1484317	219	trkB	COG0569P	putative potassium uptake system protein TrkB
24379947	SMU.1562	1484331..1484984	217	trk	COG0569P	putative potassium uptake protein TrkA
24379948	SMU.1563	1485021..1487813	930	pacL	COG0474P	putative cation-transporting P-type ATPase PacL
24379950	SMU.1565	1490333..1491862	509	malQ	COG1640G	4-alpha-glucanotransferase
24379951	SMU.1566	1491977..1492996	339	malR	COG1609K	putative maltose operon transcriptional repressor
24379954	SMU.1570	1495928..1496764	278	malG	COG3833G	putative maltose/maltodextrin ABC transporter, MalG permease
24379962	SMU.1578	1509217..1510152	311	birA	COG0340H	biotin--protein ligase
24379964	SMU.1581	1510427..1512103	558	dnaX	COG2812L	DNA polymerase III subunits gamma and tau
24379965	SMU.1582c	1512103..1512600	165	0	COG1956T	hypothetical protein
24379968	SMU.1586	1515633..1517582	649	thrS	COG0441J	threonyl-tRNA synthetase
24379970	SMU.1588c	1518482..1519816	444	0	COG0438M	putative hexosyltransferase
24379971	SMU.1589c	1519818..1520816	332	0	COG0438M	putative hexosyltransferase
24379972	SMU.1590	1520936..1522396	486	amyA	COG0366G	cytoplasmic alpha-amylase
24379973	SMU.1591	1522544..1523545	333	ccpA	COG1609K	catabolite control protein A, CcpA
24379974	SMU.1592	1523708..1524787	359	pepQ	COG0006E	putative dipeptidase PepQ
24379975	SMU.1593c	1524878..1525444	188	0	0	putative CDP-diglyceride synthetase
24379984	SMU.1603	1533897..1534289	130	lguL	COG0346E	putative lactoylglutathione lyase
24379987	SMU.1606	1536975..1537442	155	smpB	COG0691O	SsrA-binding protein
24379988	SMU.1607	1537405..1539741	778	vacB	COG0557K	putative exoribonuclease R (RNase R)
24379989	SMU.1609c	1540088..1540324	78	secG	COG1314U	preprotein translocase subunit SecG
24379991	SMU.1611c	1540519..1541688	389	0	COG2814G	putative permease; multi-drug resistance efflux pump
24379993	SMU.1613c	1542639..1543235	198	coaE	COG0237H	dephospho-CoA kinase
24379994	SMU.1614	1543232..1544053	273	fpg	COG0266L	formamidopyrimidine-DNA glycosylase
24379996	SMU.1616c	1544728..1545198	156	0	COG1051F	hypothetical protein
24379997	SMU.1617	1545243..1546142	299	era	COG1159R	GTP-binding protein Era
24379998	SMU.1618	1546163..1546576	137	dagK	COG0818M	diacylglycerol kinase
24379999	SMU.1619c	1546554..1547048	164	0	COG0319R	putative metalloprotease
24380000	SMU.1620	1547452..1548417	321	phoH	COG1702T	putative phosphate starvation-induced protein PhoH
24380001	SMU.1621c	1548484..1548699	71	0	COG4479S	hypothetical protein
24380003	SMU.1623c	1549274..1550134	286	0	COG2996S	hypothetical protein
24380005	SMU.1625	1551287..1552024	245	pyrH	COG0528F	uridylate kinase
24380006	SMU.1626	1552198..1552887	229	rplA	COG0081J	50S ribosomal protein L1
24380007	SMU.1627	1552985..1553410	141	rplK	COG0080J	50S ribosomal protein L11
24380008	SMU.1628	1553598..1553951	117	0	0	hypothetical protein
24380009	SMU.1629c	1554073..1556349	758	0	COG1674D	putative cell division protein; DNA segregation ATPase
24380010	SMU.1631	1556533..1557309	258	0	COG0652O	putative peptidyl-prolyl cis-trans isomerase
24380011	SMU.1632	1557370..1558065	231	pfs	COG0775F	5'-methylthioadenosine/S-adenosylhomocysteine nucleosidase
24380018	SMU.1639	1561622..1563631	669	metG	COG0143J	methionyl-tRNA synthetase
24380019	SMU.1641c	1564209..1564409	66	0	0	hypothetical protein
24380020	SMU.1642c	1564482..1565114	210	0	COG2323S	hypothetical protein
24380025	SMU.1647c	1568519..1568797	92	0	COG0640K	putative transcriptional regulator
24380027	SMU.1649	1569394..1570221	275	exoA	COG0708L	putative exodeoxyribonuclease III
24380028	SMU.1650	1570286..1570909	207	end3	COG0177L	putative endonuclease III (DNA repair)
24380029	SMU.1651	1570974..1571327	117	0	COG1393P	putative arsenate reductase
24380030	SMU.1652	1571364..1571858	164	ogt	COG0350L	putative methylated-DNA--protein-cysteine S-methyltransferase
24380031	SMU.1653	1571947..1573128	393	serA	COG0111HE	putative D-3-phosphoglycerate dehydrogenase
24380034	SMU.1656	1574177..1575268	363	serC	COG1932HE	phosphoserine aminotransferase
24380035	SMU.1657c	1575488..1575829	113	0	COG0347E	putative nitrogen regulatory protein PII
24380038	SMU.1660c	1578257..1578589	110	0	COG4467S	DNA replication intiation control protein YabA
24380039	SMU.1661c	1578582..1579388	268	0	COG1774S	putative signal peptidase II
24380040	SMU.1662	1579385..1580260	291	holB	COG0470L	DNA polymerase III subunit delta'
24380041	SMU.1663	1580273..1580911	212	tmk	COG0125F	thymidylate kinase
24380042	SMU.1664c	1580988..1581647	219	0	COG2524K	putative acetoin utilization protein, acetoin dehydrogenase
24380043	SMU.1665	1581763..1582473	236	livF	COG0410E	putative branched chain amino acid ABC transporter, ATP-binding protein
24380044	SMU.1666	1582473..1583237	254	livG	COG0411E	putative branched chain amino acid ABC transporter, ATP-binding protein
24380045	SMU.1667	1583237..1584193	318	livM	COG4177E	putative branched chain amino acid ABC transporter, permease protein
24380046	SMU.1668	1584197..1585066	289	livH	COG0559E	putative branched chain amino acid ABC transporter, permease protein
24380047	SMU.1669	1585150..1586322	390	livK	COG0683E	putative ABC transporter, branched chain amino acid-binding protein
24380048	SMU.1670c	1586425..1586673	82	0	COG4471S	hypothetical protein
24380049	SMU.1671c	1586680..1587120	146	0	COG3679S	hypothetical protein
24380050	SMU.1672	1587236..1587826	196	clpP	COG0740OU	ATP-dependent Clp protease proteolytic subunit
24380051	SMU.1673	1588358..1588987	209	upp	COG0035F	uracil phosphoribosyltransferase
24380052	SMU.1674	1589300..1590463	387	metC	COG1168E	putative aminotransferase; beta-cystathionase
24380054	SMU.1676c	1591799..1593412	537	0	COG2244R	hypothetical protein
24380055	SMU.1677	1593522..1594973	483	murE	COG0769M	UDP-N-acetylmuramoylalanyl-D-glutamate--L-lysine ligase
24380056	SMU.1678	1595207..1596226	339	0	COG0657I	acyl-CoA thioesterase
24380057	SMU.1679c	1596404..1596913	169	0	COG1881R	hypothetical protein
24380058	SMU.1680c	1596939..1597559	206	0	0	hypothetical protein
24380059	SMU.1681c	1597560..1597934	124	0	COG0346E	hypothetical protein
24380060	SMU.1682c	1597995..1598570	191	0	COG0693R	intracellular protease
24380062	SMU.1685c	1599615..1600265	216	0	0	hypothetical protein
24380063	SMU.1687	1600472..1601404	310	ppaC	COG1227C	putative manganese-dependent inorganic pyrophosphatase
24380064	SMU.1688	1601466..1602731	421	dltD	COG3966M	putative extramembranal protein, DltD protein
24380065	SMU.1689	1602724..1602963	79	dltC	COG0236IQ	D-alanine--poly(phosphoribitol) ligase subunit 2
24380066	SMU.1690	1602978..1604240	420	dltB	COG1696M	hypothetical protein
24380067	SMU.1691	1604237..1605787	516	dltA	COG1020Q	D-alanine--poly(phosphoribitol) ligase subunit 1
24380068	SMU.1692	1606605..1607396	263	pflA	COG1180O	pyruvate-formate lyase activating enzyme
24380069	SMU.1693	1607471..1608808	445	hlyX	COG1253R	putative hemolysin
24380070	SMU.1694c	1608844..1609938	364	0	COG0628R	putative permease
24380071	SMU.1695	1610015..1610797	260	0	COG1119P	molybdenum ABC transporter ATP-binding protein
24380072	SMU.1697c	1610931..1611476	181	0	COG2518O	hypothetical protein
24380073	SMU.1699c	1611473..1612405	310	0	COG1242R	hypothetical protein
24380074	SMU.1700c	1612510..1613205	231	0	COG1346M	LrgB family protein
24380075	SMU.1701c	1613202..1613543	113	0	COG1380R	hypothetical protein
24380077	SMU.1703c	1614370..1614996	208	0	COG3601S	hypothetical protein
24380078	SMU.1704	1615455..1615781	108	0	COG1695K	hypothetical protein
24380079	SMU.1705	1615768..1616364	198	0	COG4709S	hypothetical protein
24380081	SMU.1707c	1617367..1617915	182	0	COG0219J	putative rRNA methylase
24380082	SMU.1708	1618381..1619736	451	trkA	COG0569P	potassium transporter peripheral membrane component
24380083	SMU.1709	1619743..1621182	479	trkH	COG0168P	putative potassium uptake protein TrkH
24380084	SMU.1710c	1621249..1621503	84	0	COG0759S	hypothetical protein
24380085	SMU.1711	1621503..1622225	240	rluB	COG1187J	putative pseudouridylate synthase B, large subunit
24380086	SMU.1712c	1622215..1622811	198	scpB	COG1386K	segregation and condensation protein B
24380087	SMU.1713c	1622808..1623515	235	scpA	COG1354S	segregation and condensation protein A
24380088	SMU.1714c	1623515..1624252	245	xerD	COG4974L	site-specific tyrosine recombinase XerD-like protein
24380089	SMU.1715c	1624249..1624710	153	0	COG4109K	hypothetical protein
24380090	SMU.1716c	1624707..1625225	172	0	COG0622R	hypothetical protein
24380092	SMU.1718	1626181..1626975	264	murI	COG0796M	glutamate racemase
24380093	SMU.1719c	1627028..1627276	82	0	COG3763S	hypothetical protein
24380094	SMU.1721c	1627649..1628899	416	0	COG0019E	putative diaminopimelate decarboxylase
24380095	SMU.1722c	1629088..1629777	229	0	COG0670R	putative integral membrane protein
24380096	SMU.1723c	1629797..1630300	167	0	COG1418R	hypothetical protein
24380097	SMU.1724c	1630335..1631075	246	0	COG0566J	putative rRNA methylase
24380098	SMU.1725	1631108..1631386	92	0	COG1254C	acylphosphatase
24380099	SMU.1727	1631478..1632410	310	0	COG0706U	OxaA-like protein precursor
24380100	SMU.1728	1632825..1633307	160	greA	COG0782K	transcription elongation factor GreA
24380104	SMU.1732c	1637353..1637943	196	0	0	hypothetical protein
24380105	SMU.1733c	1638005..1641097	1030	0	COG0553KL	putative SNF helicase
24380106	SMU.1734	1641213..1641983	256	accA	COG0825I	acetyl-CoA carboxylase subunit alpha
24380107	SMU.1735	1641980..1642846	288	accD	COG0777I	acetyl-CoA carboxylase subunit beta
24380108	SMU.1736	1642855..1644225	456	accC	COG0439I	acetyl-CoA carboxylase biotin carboxylase subunit
24380109	SMU.1737	1644392..1644814	140	fabZ	COG0764I	(3R)-hydroxymyristoyl-ACP dehydratase
24380111	SMU.1739	1645302..1646534	410	fabF	COG0304IQ	3-oxoacyl-(acyl carrier protein) synthase II
24380112	SMU.1740	1646583..1647317	244	fabG	COG1028IQR	3-ketoacyl-(acyl-carrier-protein) reductase
24380113	SMU.1741	1647332..1648252	306	fabD	COG0331I	acyl-carrier-protein S-malonyltransferase
24380114	SMU.1742c	1648255..1649220	321	0	COG2070R	putative trans-2-enoyl-ACP reductase
24380115	SMU.1743	1649323..1649547	74	acpP	COG0236IQ	acyl carrier protein
24380116	SMU.1744	1649607..1650584	325	fabH	COG0332I	3-oxoacyl-(acyl carrier protein) synthase III
24380117	SMU.1745c	1650584..1651018	144	0	COG1846K	putative transcriptional regulator
24380118	SMU.1746c	1651347..1652138	263	0	COG1024I	enoyl-CoA hydratase
24380120	SMU.1748	1653043..1654401	452	akh	COG0527E	aspartate kinase
24380137	SMU.1770	1673267..1675918	883	valS	COG0525J	valyl-tRNA synthetase
24380141	SMU.1774c	1677838..1678095	85	0	0	hypothetical protein
24380144	SMU.1777	1679497..1679958	153	nrdI	COG1780F	flavoprotein NrdI
24380145	SMU.1779c	1679968..1681347	459	0	COG2265J	putative RNA methyltransferase
24380146	SMU.1780	1681383..1682159	258	recX	COG2137R	recombination regulator RecX
24380147	SMU.1781	1682245..1682778	177	0	COG3557J	hypothetical protein
24380148	SMU.1782	1682838..1683158	106	0	0	hypothetical protein
24380150	SMU.1784c	1691282..1692541	419	0	COG0750M	membrane-associated Zn-dependent protease
24380151	SMU.1785	1692557..1693351	264	cdsA	COG0575I	putative phosphatidate cytidylyltransferase synthase)
24380152	SMU.1786	1693366..1694115	249	uppS	COG0020I	undecaprenyl pyrophosphate synthase
24380153	SMU.1787c	1694227..1694610	127	yajC	COG1862U	preprotein translocase subunit YajC
24380154	SMU.1788c	1694785..1695132	115	0	COG0526OC	putative bacterocin transport accessory protein, Bta
24380155	SMU.1789c	1695325..1696041	238	0	COG0217S	hypothetical protein
24380156	SMU.1790c	1696187..1696921	244	0	COG0789K	putative transcriptional regulator
24380157	SMU.1791c	1697007..1698107	366	0	COG1323R	hypothetical protein
24380160	SMU.1795c	1698792..1699535	247	0	COG2227H	hypothetical protein
24380161	SMU.1797c	1699809..1700162	117	0	COG0799S	hypothetical protein
24380162	SMU.1798c	1700163..1700756	197	0	COG1713H	hypothetical protein
24380163	SMU.1799	1700753..1701385	210	nadD	COG1057H	nicotinic acid mononucleotide adenylyltransferase
24380164	SMU.1800c	1701412..1701720	102	0	COG1534J	hypothetical protein
24380165	SMU.1801c	1701777..1702883	368	0	COG1161R	GTP-binding protein YqeH
24380166	SMU.1802c	1702884..1703411	175	0	COG2179R	hypothetical protein
24380169	SMU.1805	1704542..1705138	198	0	COG1309K	putative transcriptional regulator
24380183	SMU.1819	1716002..1717441	479	gatB	COG0064J	aspartyl/glutamyl-tRNA amidotransferase subunit B
24380184	SMU.1820c	1717441..1718907	488	gatA	COG0154J	aspartyl/glutamyl-tRNA amidotransferase subunit A
24380185	SMU.1821c	1718907..1719209	100	gatC	COG0721J	aspartyl/glutamyl-tRNA amidotransferase subunit C
24380187	SMU.1823	1721345..1721896	183	pncA	COG1335Q	putative pyrazinamidase/nicotinamidase
24380188	SMU.1824c	1721898..1722683	261	0	COG4465K	transcriptional repressor CodY
24380189	SMU.1826	1722792..1724009	405	yfbQ	COG0436E	aminotransferase AlaT
24380190	SMU.1827	1724183..1724719	178	0	COG1268R	putative biotin biosynthesis protein
24380191	SMU.1828	1724817..1725266	149	0	COG0589T	hypothetical protein
24380192	SMU.1830c	1725544..1726944	466	0	COG4696S	hypothetical protein
24380195	SMU.1833	1728295..1730310	671	recG	COG1200LK	putative ATP-dependent DNA helicase, RecG
24380196	SMU.1834	1730483..1731598	371	alr	COG0787M	alanine racemase
24380197	SMU.1835	1731595..1731954	119	acpS	COG0736I	4'-phosphopantetheinyl transferase
24380200	SMU.1838	1734311..1736830	839	secA	COG0653U	preprotein translocase subunit SecA
24380201	SMU.1839	1737008..1737958	316	manA	COG1482G	mannose-6-phosphate isomerase
24380202	SMU.1840	1738127..1739008	293	scrK	COG1940KG	putative fructokinase
24380203	SMU.1841	1739208..1741202	664	scrA	COG1263G	putative PTS system, sucrose-specific IIABC component
24380205	SMU.1844	1742840..1743802	320	scrR	COG1609K	sucrose operon repressor
24380206	SMU.1845	1743996..1744424	142	nusB	COG0781K	transcription antitermination protein NusB
24380207	SMU.1846c	1744417..1744806	129	0	COG1302S	hypothetical protein
24380208	SMU.1847	1744849..1745409	186	efp	COG0231J	elongation factor P
24380210	SMU.1849	1746301..1746753	150	comEB	COG2131F	putative deoxycytidylate deaminase
24380211	SMU.1850	1746923..1747987	354	pepP	COG0006E	putative aminopeptidase P
24380213	SMU.1852	1751479..1752423	314	0	COG0598P	putative magnesium/cobalt transport protein
24380214	SMU.1853	1752705..1753367	220	0	COG4858S	hypothetical protein
24380215	SMU.1854	1753461..1753862	133	0	COG3279KT	hypothetical protein
24380216	SMU.1855	1753859..1754545	228	0	0	hypothetical protein
24380217	SMU.1856c	1754553..1755272	239	0	0	hypothetical protein
24380224	SMU.1867c	1759940..1760989	349	0	COG1063ER	putative alcohol dehydrogenase
24380225	SMU.1869	1761087..1761401	104	trxA	COG3118O	putative thioredoxin
24380226	SMU.1870	1761476..1763806	776	mutS2	COG1193L	putative DNA mismatch repair protein MutS2
24380227	SMU.1871c	1763875..1764420	181	0	COG1286R	hypothetical protein
24380228	SMU.1872c	1764417..1764722	101	0	0	hypothetical protein
24380229	SMU.1873	1764918..1765829	303	rnh3	COG1039L	ribonuclease HIII
24380230	SMU.1874	1765849..1766436	195	lepC	COG0681U	putative signal peptidase I
24380231	SMU.1875	1766522..1768885	787	0	COG0507L	putative exodeoxyribonuclease V, conjugation transfer protein
24380232	SMU.1876	1768984..1769454	156	0	0	hypothetical protein
24380233	SMU.1877	1770331..1771323	330	ptnA	COG3444G	putative PTS system, mannose-specific component IIAB
24380234	SMU.1878	1771358..1772176	272	ptnC	COG3715G	putative PTS system, mannose-specific component IIC
24380235	SMU.1879	1772191..1773117	308	0	COG3716G	putative PTS system, mannose-specific component IID
24380238	SMU.1883	1776962..1777330	122	0	COG4687S	hypothetical protein
24380240	SMU.1886	1779164..1780444	426	sys	COG0172J	seryl-tRNA synthetase
24380268	SMU.1918	1797836..1798474	212	dedA	COG0586S	putative membrane-associated protein DedA
24380269	SMU.1919	1798521..1799147	208	sapR2	0	hypothetical protein
24380270	SMU.1920	1799222..1800532	436	engA	COG1160R	GTP-binding protein EngA
24380271	SMU.1921	1800545..1801444	299	dnaI	COG1484L	primosomal protein DnaI
24380273	SMU.1923c	1802601..1803092	163	nrdR	COG1327K	transcriptional regulator NrdR
24380274	SMU.1924	1803462..1804154	230	gcrR	COG0745TK	response regulator GcrR for glucan-binding protein C
24380275	SMU.1925c	1804511..1805047	178	0	COG1399R	hypothetical protein
24380276	SMU.1926	1805040..1805615	191	psaR	COG1309K	putative transcriptional regulator
24380277	SMU.1927	1805723..1806430	235	0	COG1136V	putative ABC transporter, ATP-binding protein
24380279	SMU.1929	1809181..1810080	299	htpX	COG0501O	heat shock protein HtpX
24380280	SMU.1930	1810090..1810650	186	lemA	COG1704S	putative cytoplasmic membrane protein; LemA-like protein
24380281	SMU.1931	1810738..1811451	237	gidB	COG0357M	16S rRNA methyltransferase GidB
24380282	SMU.1933c	1811675..1812508	277	0	COG0619P	cobalt permease
24380283	SMU.1934c	1812501..1814177	558	0	COG1123R	putative cobalt ABC transporter, ATP-binding protein
24380284	SMU.1935c	1814206..1814751	181	0	COG4720S	hypothetical protein
24380285	SMU.1936c	1814761..1815606	281	0	COG1912S	hypothetical protein
24380286	SMU.1937	1815730..1816506	258	cnhA	COG0388R	putative carbon-nitrogen hydrolase
24380287	SMU.1938c	1816574..1817263	229	0	COG2011P	putative ABC transporter, permease protein
24380288	SMU.1939c	1817265..1818329	354	0	COG1135P	putative ABC transporter, ATP-binding protein
24380289	SMU.1940c	1818322..1819695	457	0	COG0624E	hypothetical protein
24380290	SMU.1941	1819890..1820732	280	atmB	COG1464P	putative membrane lipoprotein
24380291	SMU.1942c	1820899..1821702	267	0	COG0834ET	putative amino acid binding protein
24380292	SMU.1943	1822003..1824504	833	leuS	COG0495J	leucyl-tRNA synthetase
24380294	SMU.1946	1825662..1826351	229	0	0	hypothetical protein
24380295	SMU.1947	1826568..1827104	178	nusG	COG0250K	transcription antitermination protein NusG
24380296	SMU.1948	1827260..1827436	58	secE	COG0690U	preprotein translocase subunit SecE
24380297	SMU.1949	1827651..1829843	730	pbp2a	COG0744M	putative membrane carboxypeptidase, penicillin-binding protein 2a
24380298	SMU.1950	1829971..1830837	288	0	COG0564J	putative pseudouridylate synthase
24380299	SMU.1951c	1830857..1832560	567	0	COG4640S	hypothetical protein
24380300	SMU.1954	1833204..1834832	542	groEL	COG0459O	chaperonin GroEL
24380301	SMU.1955	1834944..1835231	95	groES	COG0234O	co-chaperonin GroES
24380302	SMU.1956c	1835353..1835649	98	0	0	hypothetical protein
24380303	SMU.1957	1835673..1836509	278	0	COG3716G	putative PTS system, mannose-specific IID component
24380304	SMU.1958c	1836511..1837362	283	0	COG3715G	putative PTS system, mannose-specific IIC component
24380307	SMU.1963c	1838982..1840289	435	0	COG1653G	putative sugar-binding periplasmic protein
24380308	SMU.1964c	1840282..1840962	226	0	COG2197TK	putative response regulator
24380309	SMU.1965c	1840962..1842284	440	0	COG4585T	putative histidine kinase
24380310	SMU.1966c	1842284..1843246	320	0	COG1879G	putative periplasmic sugar-binding protein
24380311	SMU.1967	1843662..1844057	131	ssb2	COG0629L	single-stranded DNA-binding protein
24380312	SMU.1968c	1844144..1844500	118	0	COG0607P	hypothetical protein
24380314	SMU.1970c	1845020..1845646	208	0	COG0073R	putative phenylalanyl-tRNA synthetase, beta subunit
24380315	SMU.1971c	1845643..1845972	109	0	COG4232OC	putative thioredoxin H1
24380316	SMU.1972c	1845950..1846258	102	0	0	hypothetical protein
24380317	SMU.1973	1846318..1847385	355	pepA	COG1363G	putative glutamyl-aminopeptidase; endo-1,4-beta-glucanase
24380318	SMU.1974	1847441..1848211	256	proC	COG0345E	pyrroline-5-carboxylate reductase
24380319	SMU.1975c	1848296..1848958	220	0	0	hypothetical protein
24380320	SMU.1976c	1849011..1849451	146	0	0	hypothetical protein
24380321	SMU.1977c	1849420..1849665	81	0	COG1476K	putative transcriptional regulator
24380322	SMU.1978	1850234..1851433	399	ackA	COG0282C	putative acetate kinase
24380323	SMU.1979c	1851492..1852445	317	0	COG0827L	hypothetical protein
24380325	SMU.1981c	1852867..1853301	144	0	COG4940U	hypothetical protein
24380326	SMU.1982c	1853288..1853581	97	0	COG2165NU	hypothetical protein
24380328	SMU.1984	1853944..1854258	104	comYC	COG4537U	putative competence protein ComYC
24380329	SMU.1985	1854258..1855106	282	comYB	COG1459NU	ABC transporter ComYB
24380331	SMU.1988c	1856296..1856679	127	0	COG4699S	putative DNA binding protein
24380332	SMU.1989	1856807..1860463	1218	rpoC	COG0086K	DNA-directed RNA polymerase subunit beta'
24380333	SMU.1990	1860672..1864235	1187	rpoB	COG0085K	DNA-directed RNA polymerase subunit beta
24380334	SMU.1991	1864496..1866850	784	pbp1b	COG0744M	putative membrane carboxypeptidase, penicillin-binding protein 1b
24380335	SMU.1992	1867006..1868274	422	tyrS	COG0162J	tyrosyl-tRNA synthetase
24380336	SMU.1993	1868430..1869242	270	adcB	COG1108P	putative ABC transporter, zinc permease protein
24380337	SMU.1994	1869232..1869942	236	adcC	COG1121P	putative ABC transporter, ATP-binding protein
24380338	SMU.1995c	1869945..1870391	148	0	COG1846K	putative transcriptional regulator
24380339	SMU.1996	1871026..1871874	282	ipk	COG1947I	4-diphosphocytidyl-2-C-methyl-D-erythritol kinase
24380341	SMU.1999c	1878521..1879807	428	0	COG3572H	hypothetical protein
24380342	SMU.2000	1880033..1880419	128	rplQ	COG0203J	50S ribosomal protein L17
24380343	SMU.2001	1880438..1881376	312	rpoA	COG0202K	DNA-directed RNA polymerase subunit alpha
24380344	SMU.2002	1881422..1881805	127	rs11	COG0100J	30S ribosomal protein S11
24380345	SMU.2003	1881823..1882188	121	rpsM	COG0099J	30S ribosomal protein S13
24380347	SMU.2004	1882350..1882568	72	infA	COG0361J	translation initiation factor IF-1
24380348	SMU.2005	1882687..1883325	212	adk	COG0563F	adenylate kinase
24380349	SMU.2006	1883555..1884859	434	secY	COG0201U	preprotein translocase subunit SecY
24380350	SMU.2007	1884859..1885299	146	rplO	COG0200J	50S ribosomal protein L15
24380351	SMU.2008	1885592..1885774	60	rpmD	COG1841J	50S ribosomal protein L30
24380352	SMU.2009	1885788..1886282	164	rpsE	COG0098J	30S ribosomal protein S5
24380353	SMU.2010	1886301..1886657	118	rplR	COG0256J	50S ribosomal protein L18
24380354	SMU.2011	1886747..1887283	178	rplF	COG0097J	50S ribosomal protein L6
24380355	SMU.2012	1887696..1888094	132	rpsH	COG0096J	30S ribosomal protein S8
24380356	SMU.2014	1888351..1888536	61	rpsN	COG0199J	30S ribosomal protein S14
24380357	SMU.2015	1888551..1889093	180	rplE	COG0094J	50S ribosomal protein L5
24380358	SMU.2016	1889117..1889422	101	rplX	COG0198J	50S ribosomal protein L24
24380359	SMU.2017	1889588..1889956	122	rplN	COG0093J	50S ribosomal protein L14
24380360	SMU.2018	1889983..1890243	86	rpsQ	COG0186J	30S ribosomal protein S17
24380361	SMU.2019	1890264..1890473	69	rpmC	COG0255J	50S ribosomal protein L29
24380362	SMU.2020	1890483..1890896	137	rplP	COG0197J	50S ribosomal protein L16
24380364	SMU.2022	1891566..1891910	114	rplV	COG0091J	50S ribosomal protein L22
24380367	SMU.2025	1892159..1892785	208	rplC	COG0087J	50S ribosomal protein L3
24380368	SMU.2026c	1893020..1893130	36	0	COG0051J	30S ribosomal protein S10
24380369	SMU.2027	1893648..1894334	228	0	COG2932K	putative transcriptional regulator
24380372	SMU.2030	1899637..1900101	154	ctsR	COG4463K	putative transcriptional regulator CtsR
24380373	SMU.2031	1900382..1901428	348	tsf	COG0264J	elongation factor Ts
24380374	SMU.2032	1901495..1902280	261	rpsB	COG0052J	30S ribosomal protein S2
24380376	SMU.2035	1905118..1906074	318	0	COG1619V	bacteriocin immunity protein
24380377	SMU.2036	1906219..1908114	631	pepO	COG3590O	putative peptidase
24380378	SMU.2037	1908623..1910251	542	treA	COG0366G	putative trehalose-6-phosphate hydrolase TreA
24380379	SMU.2038	1910277..1912244	655	pttB	COG1263G	putative PTS system, trehalose-specific IIABC component
24380380	SMU.2040	1912418..1913131	237	treR	COG2188K	putative transcriptional regulator; repressor of the trehalose operon
24380382	SMU.2043c	1916514..1916960	148	0	COG1490J	D-tyrosyl-tRNA(Tyr) deacylase
24380383	SMU.2044	1916967..1919189	740	relA	COG0317TK	putative stringent response protein, ppGpp synthetase
24380384	SMU.2046c	1919337..1920158	273	0	COG3568R	hypothetical protein
24380387	SMU.2049c	1923277..1924020	247	0	COG1385S	16S ribosomal RNA methyltransferase RsmE
24380388	SMU.2050c	1924021..1924974	317	prmA	COG2264J	ribosomal protein L11 methyltransferase
24380391	SMU.2054c	1925512..1925982	156	0	0	hypothetical protein
24380392	SMU.2055	1926130..1926621	163	0	COG1247M	putative acetyltransferase
24380393	SMU.2056	1926593..1927876	427	0	COG2256L	recombination factor protein RarA
24380394	SMU.2057c	1928283..1930142	619	0	COG2217P	putative cadmium-transporting ATPase; P-type ATPase
24380395	SMU.2058	1930297..1931091	264	0	COG0789K	putative transcriptional regulator
24380396	SMU.2059c	1931276..1932301	341	0	COG2855S	putative integral membrane protein
24380399	SMU.2063	1934209..1935168	319	hemH	COG0276H	ferrochelatase
24380400	SMU.2064c	1935244..1938042	932	0	COG4485S	putative transmembrane protein
24380401	SMU.2065	1938175..1939191	338	0	COG1087M	putative UDP-glucose 4-epimerase
24380402	SMU.2066c	1939226..1942150	974	0	COG4485S	putative transmembrane protein
24380403	SMU.2067	1942147..1943106	319	csbB	COG0463M	putative stress response protein; glycosyltransferase involved in cell wall biogenesis
24380406	SMU.2071	1945348..1945953	201	0	COG0602O	putative anaerobic ribonucleotide reductase activating protein
24380407	SMU.2072c	1945913..1946470	185	0	COG3981R	acetyltransferase
24380408	SMU.2073c	1946504..1946635	43	0	0	hypothetical protein
24380409	SMU.2074	1946732..1948936	734	nrdD	COG1328F	anaerobic ribonucleoside triphosphate reductase
24380410	SMU.2075c	1949035..1950606	523	0	0	hypothetical protein
24380412	SMU.2077c	1950840..1951139	99	0	COG3906S	hypothetical protein
24380413	SMU.2078c	1951220..1951639	139	0	COG0816L	Holliday junction resolvase-like protein
24380414	SMU.2079c	1951636..1951905	89	0	COG4472S	hypothetical protein
24380415	SMU.2080	1952073..1952507	144	0	COG3279KT	hypothetical protein
24380418	SMU.2084c	1953972..1954370	132	spxA	COG1393P	transcriptional regulator Spx
24380419	SMU.2085	1954455..1955606	383	recA	COG0468L	recombinase A
24380420	SMU.2086	1955646..1956902	418	cinA	COG1058R	competence damage-inducible protein A
24380421	SMU.2087	1957051..1957611	186	tagI	COG2818L	putative 3-methyl-adenine DNA glycosylase I
24380422	SMU.2088	1957693..1958286	197	ruvA	COG0632L	Holliday junction DNA helicase RuvA
24380423	SMU.2089	1958469..1960424	651	mutL	COG0323L	DNA mismatch repair protein
24380425	SMU.2091c	1960922..1963471	849	0	COG0249L	DNA mismatch repair protein MutS
24380426	SMU.2092c	1963464..1963811	115	0	COG4550S	hypothetical protein
24380427	SMU.2093	1963808..1964245	145	argR	COG1438K	putative transcriptional regulator of arginine metabolism
24380430	SMU.2097	1966306..1966542	78	0	COG1438K	hypothetical protein
24380431	SMU.2098	1966643..1968334	563	argS	COG0018J	arginyl-tRNA synthetase
24380432	SMU.2099c	1968382..1969260	292	0	COG1284S	hypothetical protein
24380433	SMU.2100c	1969291..1970229	312	0	COG1284S	hypothetical protein
24380435	SMU.2102	1972216..1973505	429	hisS	COG0124J	histidyl-tRNA synthetase
24380441	SMU.2108c	1976967..1978064	365	0	COG0640K	putative transcriptional regulator
24380442	SMU.2109	1978141..1979520	459	0	0	putative MDR permease; multidrug efflux pump
24380446	SMU.2114c	1982697..1983071	124	0	COG0789K	putative transcriptional regulator
24380448	SMU.2116	1984357..1985508	383	opuCa	COG1125E	putative osmoprotectant amino acid ABC transporter, ATP-binding protein
24380449	SMU.2117	1985505..1986137	210	opuCb	COG1174E	putative osmoprotectant ABC transporter; permease protein
24380450	SMU.2118	1986139..1987074	311	opuCc	COG1732M	putative ABC transporter; osmoprotectant-binding protein, glycine betaine/carnitine/choline ABC transporter
24380451	SMU.2119	1987083..1987739	218	opuCd	COG1174E	putative osmoprotectant ABC transporter; permease protein
24380452	SMU.2120c	1987822..1988400	192	0	COG2094L	putative 3-methyladenine DNA glycosylase
24380453	SMU.2121c	1988426..1988713	95	0	COG2350S	hypothetical protein
24380458	SMU.2127	1990883..1992259	458	0	COG1012C	putative succinate semialdehyde dehydrogenase
24380459	SMU.2128	1992471..1994186	571	0	COG0129EG	dihydroxy-acid dehydratase
24380460	SMU.2129c	1994339..1994680	113	0	COG2151R	hypothetical protein
24380461	SMU.2130	1994869..1995813	314	0	COG1275P	hypothetical protein
24380463	SMU.2133c	1996004..1998508	834	0	COG1511S	hypothetical protein
24380464	SMU.2134	1998640..1999194	184	0	COG1309K	putative transcriptional regulator
24380465	SMU.2135c	1999236..1999847	203	rpsD	COG0522J	30S ribosomal protein S4
24380467	SMU.2137c	2000147..2000419	90	0	COG4466S	hypothetical protein
24380468	SMU.2138	2000433..2001797	454	dnaC	COG0305L	replicative DNA helicase
24380469	SMU.2139c	2001818..2002270	150	rplI	COG0359J	50S ribosomal protein L9
24380473	SMU.2143c	2007041..2008162	373	mnmA	COG0482J	tRNA-specific 2-thiouridylase MnmA
24380474	SMU.2146c	2008531..2009136	201	0	0	hypothetical protein
24380475	SMU.2147c	2009298..2010164	288	0	COG0739M	hypothetical protein
24380476	SMU.2148c	2010353..2011147	264	0	COG0619P	cobalt permease
24380479	SMU.2151	2012804..2013346	180	pgsA	COG0558I	putative phosphotidylglycerophosphate synthase
24380480	SMU.2152c	2013358..2014335	325	0	COG1426S	hypothetical protein
24380482	SMU.2154c	2015702..2016949	415	0	COG0612R	putative peptidase
24380483	SMU.2155	2017028..2017393	121	0	COG2501S	hypothetical protein
24380484	SMU.2156	2017396..2018487	363	recF	COG1195L	recombination protein F
24380485	SMU.2157	2018650..2020131	493	guaB	COG0516F	inosine 5'-monophosphate dehydrogenase
24380486	SMU.2158c	2020288..2021310	340	0	COG0180J	tryptophanyl-tRNA synthetase II
24380487	SMU.2159	2021743..2023362	539	0	COG0488R	putative ABC transporter, ATP-binding protein
347750430	SMU.72					hypothetical protein
347750433	SMU.1127					30S ribosomal protein S20
347750434	SMU.1731					UDP-N-acetylmuramate--L-alanine ligase
347750435	SMU.1738					biotin carboxyl carrier protein of acetyl-CoA carboxylase
347750436	SMU.2021					30S ribosomal protein S3
24378566	SMU.38c	43122..43664	180	0	COG1309K	putative transcriptional regulator
24378577	SMU.49	52358..53539	393	0	COG0439I	hypothetical protein
24378578	SMU.50	53862..54350	162	purE	COG0041F	phosphoribosylaminoimidazole carboxylase catalytic subunit
24378579	SMU.51	54337..55428	363	purK	COG0026F	phosphoribosylaminoimidazole carboxylase ATPase subunit
24378620	SMU.99	100574..101455	293	fbaA	COG0191G	fructose-bisphosphate aldolase
24378637	SMU.117c	116735..118090	451	0	0	hypothetical protein
24378644	SMU.125	128033..128587	184	0	COG0431R	hypothetical protein
24378676	SMU.161	163670..164407	245	0	COG0789K	putative transcriptional regulator
24378693	SMU.179	175433..176035	200	0	COG0431R	hypothetical protein
24378698	SMU.184	181479..182399	306	sloC	COG0803P	ABC transporter
24378824	SMU.326	307975..308445	156	0	COG1335Q	hypothetical protein
24378894	SMU.401c	375427..375867	146	0	COG2153R	hypothetical protein
24378920	SMU.428	400277..401104	275	0	COG0561R	hypothetical protein
24378921	SMU.429c	401211..401702	163	0	0	hypothetical protein
24378932	SMU.442	413913..414323	136	0	0	hypothetical protein
24378937	SMU.448	418217..418597	126	0	0	hypothetical protein
24378954	SMU.466	434472..435806	444	pepC	COG3579E	cysteine aminopeptidase C
24378985	SMU.501	469832..470926	364	0	0	hypothetical protein
24378994	SMU.510c	479522..480157	211	0	0	hypothetical protein
24379002	SMU.520	486756..488087	443	0	COG0737F	hypothetical protein
24379004	SMU.522	488629..489714	361	0	COG0820R	ribosomal RNA large subunit methyltransferase N
24379095	SMU.622c	580632..581144	170	0	0	hypothetical protein
24379099	SMU.626	583867..586101	744	0	COG2333R	putative competence protein
24379112	SMU.639	597866..598366	166	0	COG0456R	putative acetyltransferase
24379117	SMU.644	602758..603696	312	0	COG4469R	putative competence protein/transcription factor
24379119	SMU.646	605730..606347	205	0	COG0546R	putative phosphatase
24379139	SMU.666	625218..626357	379	argD	COG4992E	acetylornithine aminotransferase
24379152	SMU.679	643017..643883	288	0	COG0656R	oxidoreductase
24379160	SMU.688	652915..653412	165	0	COG0727R	hypothetical protein
24379163	SMU.691	657298..658518	406	pepT	COG2195E	peptidase T
24379177	SMU.707c	666217..667065	282	0	COG3757M	putative endolysin
24379192	SMU.724	684778..685518	246	0	COG0584C	putative glycerophosphoryl diester phosphodiesterase
24379194	SMU.727	686922..687305	127	0	COG0789K	putative transcriptional regulator
24379195	SMU.728	687292..688176	294	0	COG0604CR	putative oxidoreductase
24379196	SMU.730	688445..688657	70	0	COG2002K	hypothetical protein
24379197	SMU.731	688659..689393	244	0	COG1131V	putative ABC transporter, ATP-binding protein
24379250	SMU.793	742327..742716	129	0	COG2050Q	hypothetical protein
24379256	SMU.799c	745261..745623	120	0	COG5496R	hypothetical protein
24379257	SMU.800	745834..746076	80	0	0	hypothetical protein
24379259	SMU.802	747742..747924	60	0	0	hypothetical protein
24379262	SMU.805c	751261..752001	246	0	COG1126E	putative amino acid ABC transporter, ATP-binding protein
24379263	SMU.806c	752001..754187	728	0	COG0765E	putative glutamine ABC transporter, permease protein
24379271	SMU.816	761002..762138	378	0	COG0436E	transaminase
24379291	SMU.836	785626..787260	544	0	COG3942R	hypothetical protein
24379292	SMU.837	787379..788221	280	0	COG0656R	putative reductase
24379305	SMU.850	798325..799020	231	0	COG1670J	hypothetical protein
24379311	SMU.856	803417..803947	176	pyrR	COG2065F	bifunctional pyrimidine regulatory protein PyrR uracil phosphoribosyltransferase
24379312	SMU.857	803944..805209	421	0	COG2233F	putative uracil permease
24379313	SMU.858	805214..806140	308	pyrB	COG0540F	aspartate carbamoyltransferase catalytic subunit
24379314	SMU.859	806269..807357	362	pyrA	COG0505EF	carbamoyl phosphate synthase small subunit
24379321	SMU.867	815301..815819	172	rimM	COG0806J	16S rRNA-processing protein RimM
24379322	SMU.868	815809..816531	240	trmD	COG0336J	tRNA (guanine-N(1)-)-methyltransferase
24379323	SMU.869	816615..817628	337	trxB2	COG0492O	putative thioredoxin reductase
24379324	SMU.870	817697..818494	265	0	COG1349KG	putative transcriptional regulator of sugar metabolism
24379325	SMU.871	818491..819402	303	pfkB	COG1105G	putative fructose-1-phosphate kinase
24379327	SMU.873	821698..823935	745	metE	COG0620E	5-methyltetrahydropteroyltriglutamate--homocysteine S-methyltransferase
24379328	SMU.874	823953..825809	618	0	COG0646E	bifunctional homocysteine S-methyltransferase/5,10-methylenetetrahydrofolate reductase protein
24379342	SMU.889	843360..844418	352	pbpX	COG1680V	putative penicillin-binding protein, class C; fmt-like protein
24379343	SMU.890	844622..845164	180	0	0	hypothetical protein
24379350	SMU.898	853755..854129	124	0	COG4835S	hypothetical protein
24379351	SMU.899	854135..854980	281	0	COG1307S	hypothetical protein
24379352	SMU.900	854992..855759	255	dapB	COG0289E	dihydrodipicolinate reductase
24379353	SMU.901	855756..856961	401	papS	COG0617J	tRNA CCA-pyrophosphorylase
24379354	SMU.902	856964..858832	622	0	COG0488R	putative ABC transporter, ATP-binding protein
24379355	SMU.905	859289..861025	578	0	COG1132V	putative ABC transporter, ATP-binding protein
24379356	SMU.906	861036..862808	590	0	COG1132V	putative ABC transporter, ATP-binding protein
24379357	SMU.909	862924..863844	306	0	COG0679R	putative permease
24379360	SMU.913	869772..871121	449	0	COG0334E	glutamate dehydrogenase
24379365	SMU.919c	873385..874038	217	0	COG0603R	putative ATPase, confers aluminum resistance
24379384	SMU.940c	891632..892288	218	0	COG1272R	putative hemolysin III
24379385	SMU.941c	892257..892598	113	0	0	hypothetical protein
24379386	SMU.942	892870..894153	427	mvaA	COG1257I	putative hydroxymethylglutaryl-CoA reductase
24379387	SMU.943c	894131..895306	391	0	COG3425I	putative hydroxymethylglutaryl-CoA synthase
24379388	SMU.944	895514..896353	279	thyA	COG0207F	thymidylate synthase
24379389	SMU.946	896470..897249	259	0	COG3201H	putative permease
24379390	SMU.947	897334..897846	170	dfrA	COG0262H	putative dihydrofolate reductase
24379392	SMU.949	898059..899291	410	clpX	COG1219O	ATP-dependent protease ATP-binding subunit ClpX
24379393	SMU.950	899307..899900	197	engB	COG0218R	ribosome biogenesis GTP-binding protein YsxC
24379395	SMU.952	901615..902565	316	mmuM	COG2040E	homocysteine methyltransferase
24379396	SMU.953c	902699..903961	420	0	COG1167KE	putative transcriptional regulator/aminotransferase
24379398	SMU.955	904907..905440	177	0	COG4720S	hypothetical protein
24379400	SMU.957	907994..908497	167	rplJ	COG0244J	50S ribosomal protein L10
24379403	SMU.960	908563..908931	122	rplL	COG0222J	50S ribosomal protein L7/L12
24379404	SMU.961	909198..909749	183	0	COG2128S	hypothetical protein
24379405	SMU.962	909770..910837	355	0	COG1960I	putative dehydrogenase
24379406	SMU.963c	911429..912328	299	0	COG0726G	putative deacetylase
24379407	SMU.965	912434..913720	428	0	COG0460E	homoserine dehydrogenase
24379408	SMU.966	913722..914588	288	0	COG0083E	homoserine kinase
24379409	SMU.967	914758..916035	425	folC	COG0285H	putative folyl-polyglutamate synthetase
24379410	SMU.968	916041..916619	192	folE	COG0302H	GTP cyclohydrolase I
24379412	SMU.970	917437..917799	120	folA	COG1539H	putative dihydroneopterin aldolase
24379413	SMU.971	917796..918275	159	folK	COG0801H	putative 2-amino-4-hydroxy-6-hydroxymethylpteridine pyrophosphokinase
24379414	SMU.972	918410..919330	306	murB	COG0812M	UDP-N-acetylenolpyruvoylglucosamine reductase
24379415	SMU.973	919334..920488	384	potA	COG3842E	putative spermidine/putrescine ABC transporter, ATP-binding protein
24379416	SMU.974	920472..921266	264	potB	COG1176E	putative spermidine/putrescine ABC transporter, permease protein
24379417	SMU.975	921263..922039	258	potC	COG1177E	putative spermidine/putrescine ABC transporter, permease protein
24379418	SMU.976	922032..923105	357	potD	COG0687E	putative ABC transporter, periplasmic spermidine/putrescine-binding protein
24379497	SMU.1060	1003242..1004792	516	ffh	COG0541U	signal recognition particle protein subunit, Ffh
24379498	SMU.1061	1004905..1005237	110	ylxM	COG2739S	putative DNA-binding protein
24379499	SMU.1062	1005347..1007077	576	opuAb	COG4176E	putative ABC transporter, proline/glycine betaine permease protein
24379500	SMU.1063	1007080..1008294	404	opuAa	COG4175E	putative ABC transporter, ATP-binding protein, proline/glycine betaine transport system
24379502	SMU.1065c	1009203..1009901	232	0	COG2188K	GntR family transcriptional regulator
24379503	SMU.1066	1010105..1011658	517	guaA	COG0519F	GMP synthase
24379504	SMU.1067c	1011784..1012572	262	0	0	putative ABC transporter, permease protein
24379505	SMU.1068c	1012553..1013413	286	0	COG1131V	putative ABC transporter, ATP-binding protein
24379506	SMU.1069c	1013423..1013869	148	0	0	hypothetical protein
24379508	SMU.1071c	1014550..1015401	283	0	COG4814R	hypothetical protein
24379510	SMU.1073	1016005..1017675	556	fthS	COG2759F	formate--tetrahydrofolate ligase
24379511	SMU.1074	1017842..1018528	228	0	COG0452H	phosphopantothenate--cysteine ligase
24379512	SMU.1075	1018521..1019060	179	dfp	COG0452H	phosphopantothenoylcysteine decarboxylase
24379513	SMU.1076	1019135..1019707	190	0	COG4684S	hypothetical protein
24379514	SMU.1077	1019802..1021517	571	pgm	COG1109G	putative phosphoglucomutase
24379538	SMU.1105c	1046290..1046904	204	0	COG0406G	putative phosphoglycerate mutase-like protein
24379539	SMU.1106c	1046916..1047512	198	0	COG0406G	phosphoglycerate mutase-like protein
24379544	SMU.1112c	1052392..1052796	134	0	COG0346E	hypothetical protein
24379576	SMU.1145c	1084846..1086159	437	0	COG0642T	putative histidine kinase; homolog of RumK and ScnK
24379589	SMU.1158c	1096679..1097935	418	0	COG4487S	hypothetical protein
24379594	SMU.1164c	1102087..1103859	590	0	COG1132V	putative ABC transporter, ATP-binding protein
24379595	SMU.1165c	1103870..1104481	203	0	COG1309K	putative transcription regulator
24379599	SMU.1169c	1108809..1109372	187	0	COG0526OC	putative thioredoxin family protein
24379620	SMU.1192	1133433..1136537	1034	dnaE	COG0587L	DNA polymerase III DnaE
24379628	SMU.1203	1142879..1143904	341	ilvE	COG0115EH	branched-chain amino acid aminotransferase
24379636	SMU.1211	1153161..1153799	212	0	COG0344S	putative glycerol-3-phosphate acyltransferase PlsY
24379638	SMU.1214	1156286..1157554	422	pyrC	COG0044F	dihydroorotase
24379639	SMU.1215	1157564..1158217	217	ung	COG0692L	uracil-DNA glycosylase
24379641	SMU.1217c	1159043..1159894	283	0	COG0834ET	putative ABC transporter, amino acid binding protein
24379642	SMU.1218	1160009..1161451	480	nylA	COG0154J	amidase
24379643	SMU.1219c	1161511..1161852	113	0	COG2315S	hypothetical protein
24379645	SMU.1221	1162858..1163487	209	pyrE	COG0461F	orotate phosphoribosyltransferase
24379646	SMU.1222	1163588..1164280	230	pyrF	COG0284F	orotidine 5'-phosphate decarboxylase
24379647	SMU.1223	1164273..1165202	309	pyrDB	COG0167F	dihydroorotate dehydrogenase 1B
24379648	SMU.1224	1165212..1165988	258	pyrK	COG0543HC	dihydroorotate dehydrogenase electron transfer subunit
24379649	SMU.1225	1166241..1167149	302	cpsY	COG0583K	putative transcriptional regulator
24379651	SMU.1227	1167984..1168688	234	deoD	COG0813F	putative purine nucleoside phosphorylase
24379652	SMU.1228c	1168902..1169612	236	0	COG0518F	glutamine amidotransferase
24379653	SMU.1229	1169622..1170431	269	punA	COG0005F	purine nucleoside phosphorylase
24379657	SMU.1233	1171458..1172669	403	deoB	COG1015G	phosphopentomutase
24379658	SMU.1234	1172724..1173401	225	rpiA	COG0120G	ribose-5-phosphate isomerase A
24379659	SMU.1235	1173530..1174897	455	trmE	COG0486R	tRNA modification GTPase TrmE
24379661	SMU.1237c	1175866..1176216	116	0	0	hypothetical protein
24379662	SMU.1238c	1176737..1177324	195	0	COG1573L	hypothetical protein
24379663	SMU.1239	1177397..1178809	470	pepV	COG0624E	dipeptidase PepV
24379665	SMU.1241	1179573..1181360	595	uvrC	COG0322L	excinuclease ABC subunit C
24379668	SMU.1246c	1183574..1183870	98	0	COG1309K	putative transcriptional regulator
24379669	SMU.1247	1183934..1185232	432	eno	COG0148G	phosphopyruvate hydratase
24379670	SMU.1249c	1185629..1186270	213	0	0	hypothetical protein
24379671	SMU.1250c	1186308..1186577	89	0	0	hypothetical protein
24379672	SMU.1251	1186726..1187178	150	0	COG5506S	hypothetical protein
24379673	SMU.1252	1187255..1188367	370	grk	COG1929G	putative glycerate kinase
24379674	SMU.1253c	1188378..1188803	141	0	COG0456R	hypothetical protein
24379687	SMU.1266	1196512..1197117	201	hisH	COG0118E	imidazole glycerol phosphate synthase subunit HisH
24379688	SMU.1267c	1197114..1197476	120	0	0	hypothetical protein
24379689	SMU.1268	1197483..1198067	194	hisB	COG0131E	imidazoleglycerol-phosphate dehydratase
24379690	SMU.1269	1198064..1198711	215	serB	COG0560E	putative phosphoserine phosphatase
24379691	SMU.1270	1198698..1199981	427	hisD	COG0141E	histidinol dehydrogenase
24379692	SMU.1271	1199978..1200625	215	hisG	COG0040E	ATP phosphoribosyltransferase catalytic subunit
24379693	SMU.1272	1200635..1201597	320	hisZ	COG3705E	putative histidyl-tRNA synthetase
24379694	SMU.1273	1201594..1202643	349	hisC	COG0079E	histidinol-phosphate aminotransferase
24379695	SMU.1276c	1203817..1205541	574	0	COG4477D	septation ring formation regulator EzrA
24379697	SMU.1278c	1207589..1208173	194	0	COG0546R	hypothetical protein
24379712	SMU.1296	1222269..1223060	263	0	COG0625O	putative glutathione S-transferase YghU
24379734	SMU.1319c	1244138..1244842	234	0	COG4947S	hypothetical protein
24379735	SMU.1321c	1245032..1246210	392	0	COG0439I	hypothetical protein
24379736	SMU.1322	1246354..1247118	254	budC	COG1028IQR	acetoin reductase
24379737	SMU.1323	1247243..1247881	212	0	COG0491R	hydrolase
24379738	SMU.1324	1248004..1248939	311	ftsX	COG2177D	putative cell-division protein FtsX
24379739	SMU.1325	1248932..1249624	230	ftsE	COG2884D	putative ABC transporter, ATP-binding component
24379740	SMU.1326	1249646..1250623	325	prfB	COG1186J	peptide chain release factor 2
24379741	SMU.1327c	1250791..1251912	373	0	COG1600C	4Fe-4S ferredoxin
24379791	SMU.1386	1313838..1314467	209	urk	COG0572F	uridine kinase
24379798	SMU.1393c	1320861..1321688	275	0	COG0596R	hypothetical protein
24379810	SMU.1406c	1335360..1336226	288	0	COG0431R	hypothetical protein
24379814	SMU.1410	1338776..1340209	477	0	COG1053C	putative reductase
24379820	SMU.1417c	1346325..1347053	242	0	COG3884I	putative oleoyl-acyl carrier protein thioesterase
24379821	SMU.1418	1347056..1348198	380	hemN	COG0635H	coproporphyrinogen III oxidase
24379826	SMU.1423	1352263..1353336	357	pdhA	COG1071C	putative pyruvate dehydrogenase, TPP-dependent E1 component alpha-subunit
24379839	SMU.1437	1368759..1369907	382	epsC	COG0381M	putative UDP-N-acetylglucosamine 2-epimerase
24379865	SMU.1470c	1396299..1396931	210	0	COG4832S	hypothetical protein
24379866	SMU.1471c	1397184..1398083	299	0	COG2378K	hypothetical protein
24379867	SMU.1472	1398203..1400407	734	recJ	COG0608L	putative single-strand DNA-specific exonuclease RecJ
24379873	SMU.1479	1405139..1405315	58	0	0	hypothetical protein
24379874	SMU.1480	1405637..1406278	213	0	0	hypothetical protein
24379875	SMU.1482c	1406343..1406969	208	0	COG0596R	hypothetical protein
24379956	SMU.1572	1498053..1499312	419	murZ	COG0766M	UDP-N-acetylglucosamine 1-carboxyvinyltransferase
24379983	SMU.1602	1533196..1533861	221	0	COG0778C	putative NAD(P)H-flavin oxidoreductase
24379995	SMU.1615c	1544104..1544628	174	0	0	hypothetical protein
24380002	SMU.1622	1548696..1549205	169	pmsR	COG0225O	methionine sulfoxide reductase A
24380022	SMU.1644c	1565939..1566742	267	0	0	hypothetical protein
24380023	SMU.1645	1566884..1567765	293	0	COG3615P	tellurite resistance protein TehB
24380024	SMU.1646c	1567891..1568529	212	0	COG5658S	hemolysis inducing protein
24380032	SMU.1654c	1573214..1573726	170	0	0	putative acetyltransferase
24380036	SMU.1658	1575845..1577080	411	nrgA	COG0004P	putative ammonium transporter, NrgA protein
24380061	SMU.1683c	1598634..1599557	307	0	COG2378K	hypothetical protein
24380076	SMU.1702c	1613730..1614380	216	0	0	putative phosphatase
24380080	SMU.1706	1616361..1617188	275	0	0	hypothetical protein
24380102	SMU.1730c	1635461..1635952	163	0	COG0456R	putative acetyltransferase
24380171	SMU.1807c	1706316..1707224	302	0	0	putative integral membrane protein, permease
24380193	SMU.1831	1727002..1727961	319	aspG	COG0252EJ	putative L-asparaginase
24380209	SMU.1848	1745549..1746253	234	0	0	hypothetical protein
24380278	SMU.1928	1806432..1809044	870	psaB	COG4591M	putative ABC transporter, permease protein
24380313	SMU.1969c	1844500..1844931	143	0	COG1846K	putative transcriptional regulator
24380327	SMU.1983	1853553..1853984	143	comYD	COG2165NU	putative competence protein ComYD
24380330	SMU.1987	1855225..1856166	313	comYA	COG2804NU	putative ABC transporter, ATP-binding protein ComYA; late competence gene
24380340	SMU.1997	1872021..1872503	160	comX1	0	putative ComX1, transcriptional regulator of competence-specific genes
24380385	SMU.2047	1920249..1922438	729	ptsG	COG1263G	putative PTS system, glucose-specific IIABC component
24380397	SMU.2060	1932406..1933281	291	0	COG0583K	LysR family transcriptional regulator
24380398	SMU.2061	1933350..1934003	217	0	0	hypothetical protein
24380404	SMU.2069	1943713..1944507	264	0	COG0428P	zinc transporter ZupT
24380416	SMU.2081	1952520..1952966	148	0	0	hypothetical protein
24380417	SMU.2083c	1953296..1953721	141	0	0	hypothetical protein
24380436	SMU.2104	1973798..1975642	614	0	COG0531E	integral membrane protein
24380445	SMU.2113c	1982086..1982631	181	0	COG0406G	hypothetical protein
24380447	SMU.2115	1983150..1983905	251	0	COG0300R	putative short-chain dehydrogenase
24380481	SMU.2153c	2014408..2015700	430	0	COG0612R	putative peptidase
347750432	SMU.801					GTP-binding protein
347750437	SMU.2023c					30S ribosomal protein S19
