# Supplementary material for: Genetic variability of mutans streptococci revealed by wide whole-genome sequencing
Source: BMC Genomics. 2013 Jun 28;14:430. doi: 10.1186/1471-2164-14-430 (PMC3751929; doi:10.1186/1471-2164-14-430)
Supplement: Additional file 4 — Predicted ortholog groups of 10 mutans streptococci strains using OrthoMCL. [file 1471-2164-14-430-S4.xlsx]

## Sheet: Tabelle1
	Paralog numbers
Cluster ID	UA159	NN2025	5DC8	KK21	KK23	AC4446	ATCC25175	NCTC11060	S. ratti	S. sobrinus	UA159	NN2025	5DC8	KK21	KK23	AC4446	ATCC25175	NCTC11060	S. ratti	S. sobrinus	Annotation	UA159
SMU1	4	4	4	4	4	4	4	5	3	3	SMU.562 SMU.956 SMU.2029 SMU.1425	290580599 290580937 290581293 290580202	D816_02400 D816_04165 D816_09128 D816_06402	D817_02643 D817_04428 D817_09318 D817_06573	D818_02932 D818_04667 D818_08913 D818_06164	D819_02449 D819_04264 D819_08379 D819_06205	D820_02615 D820_04382 D820_09050 D820_06403	D821_02469 D821_02524 D821_04234 D821_09104 D821_06412	D822_02439 D822_08587 D822_08792	D823_03066 D823_03313 D823_10283	ATP-dependent protease ClpE; ATP-dependent Clp protease, ATP-binding subunit; ATP-dependent Clp protease, ATP-binding subunit (Class III stress response-related ATPase); ATP-dependent Clp protease, ATP-binding subunit ClpB;	sma_24379042 sma_24379399 sma_24380371 sma_24379828
SMU2	3	3	4	3	5	3	3	3	2	5	SMU.910 SMU.1004 SMU.1005	290580543 290580544 290580639	D816_03955 D816_04385 D816_04390 D816_04479	D817_04223 D817_04653 D817_04658	D818_04462 D818_04897 D818_04882 D818_04877 D818_04892	D819_03964 D819_04479 D819_04484	D820_04172 D820_04597 D820_04602	D821_04024 D821_04439 D821_04444	D822_02139 D822_09900	D823_03428 D823_05918 D823_05448 D823_07585 D823_10815	glucosyltransferase-S; glucosyltransferase-I; glucosyltransferase-SI;	sma_24379358 sma_24379444 sma_24379445
SMU3	3	3	3	3	2	3	3	3	3	2	SMU.985 SMU.1102 SMU.1601	290580463 290580564 290580038	D816_04285 D816_04929 D816_07197	D817_04553 D817_05108 D817_07358	D818_04782 D818_05382	D819_04379 D819_04894 D819_06987	D820_04497 D820_05007 D820_07225	D821_04339 D821_05004 D821_07207	D822_02069 D822_07248 D822_07878	D823_00360 D823_09167	6-phospho-beta-glucosidase; 6-phospho-beta-glucosidase, required for arbutin uptake and metabolism; 6-phospho-beta-glucosidase, required for cellobiose uptake and metabolism;	sma_24379425 sma_24379536 sma_24379982
SMU4	5	2	5	6	1	2		4	1	1	SMU.436c SMU.1893c SMU.1407c SMU.767 SMU.565c	290580886 290581368	D816_01830 D816_08493 D816_06169 D816_03305 D816_02415	D817_01985 D817_08683 D817_06488 D817_06358 D817_03563 D817_02658	D818_03232	D819_08801 D819_08806		D821_06080 D821_06327 D821_06202 D821_02484	D822_09535	D823_10587	transposase, IS3-Spn1; IS3-Spn1 transposase (IS861); transposase, IS3-Spn1; transposase, IS861; transposase (ISIS861);	sma_24378927 sma_24380245 sma_24379811 sma_24379226 sma_24379045
SMU5	1	1	1	1	1	1		1			SMU.1900	290579775	D816_08528	D817_08718	D818_08313	D819_07779		D821_08510			ABC transporter; CslB; Assessory factor for CslA	sma_24380252
SMU6	1	1	1	1	1	1		1			SMU.1898	290579776	D816_08518	D817_08708	D818_08308	D819_07774	-	D821_08504			Competence factor transporting ATP-binding/permease protein CslA
SMU7	3	3	3	3	2	3	1	3	2	2	SMU.286 SMU.1881c	290579776 290581206 290579788	D816_01150 D816_08453	D817_01300 D817_08643	D818_01134	D819_01163 D819_07724	D820_01336	D821_01208 D821_08449	D822_01584 D822_08325	D823_01400 D823_05343	NlmT; ATP-binding / permease protein; ABC transporter, ATP-binding and permease element;	sma_24378790 sma_24380236 sma_24380250
SMU8	5	2	4	6	2	1		3	1	1	SMU.566c SMU.1894c SMU.1408c SMU.1379 SMU.766	290580887 290581369	D816_02420 D816_08498 D816_06164 D816_03300	D817_02663 D817_08688 D817_06493 D817_06353 D817_03558 D817_02083	D818_03237 D818_08303	D819_08811		D821_02489 D821_06332 D821_06075	D822_09530	D823_10745	transposase, IS861-associated; transposase, IS861-associated; transposase, IS861-associated, IS3 family; transposase, IS861-associated, IS3 family; conserved hypothetical protein, IS861 associated;	sma_24379046 sma_24380246 sma_24379812 sma_24379786 sma_24379225
SMU9	2	2	2	2	2	2	2	2	3	2	SMU.251 SMU.1293c	290580292 290581232	D816_00995 D816_05799	D817_01145 D817_05993	D818_01009 D818_02325	D819_01033 D819_05820	D820_01181 D820_05853	D821_01021 D821_05885	D822_05552 D822_05681 D822_08415	D823_08297 D823_09032	ABC transporter permease; conserved hypothetical protein;	sma_24378760 sma_24379709
SMU10	2	2	2	2	2	2	2	2	2	3	SMU.1114 SMU.1204	290580453 290580371	D816_04979 D816_05379	D817_05158 D817_05563	D818_02252 D818_05432	D819_04944 D819_05414	D820_05062 D820_05457	D821_05059 D821_05465	D822_05280 D822_07183	D823_03745 D823_04387 D823_04377	DNA gyrase A subunit; DNA topoisomerase IV subunit A;	sma_24379546 sma_24379629
SMU11	2	2	2	2	2	2	2	2	2	2	SMU.882 SMU.1571	290580065 290580658	D816_03855 D816_07057	D817_04108 D817_07223	D818_04362 D818_06874	D819_03874 D819_06862	D820_04072 D820_07075	D821_03924 D821_07072	D822_03064 D822_04381	D823_01685 D823_07028	multiple sugar-binding transport ATP-binding protein MsmK; ABC-type transport system ATP-binding protein (maltose);	sma_24379336 sma_24379955
SMU12	2	2	2	2	2	2	2	2	2	2	SMU.1210 SMU.1277	290580305 290580369	D816_05409 D816_05734	D817_05593 D817_05928	D818_02242 D818_02390	D819_05429 D819_05755	D820_05467 D820_05788	D821_05475 D821_05820	D822_05270 D822_06848	D823_04397 D823_09552	DNA topoisomerase IV subunit B; DNA gyrase subunit B;	sma_24379635 sma_24379696
SMU13	2	2	2	2	2	2	2	2	2	1	SMU.1822 SMU.2101	290579838 290581365	D816_08198 D816_09453	D817_08393 D817_09633	D818_07978 D818_09288	D819_07459 D819_08761	D820_08190 D820_09365	D821_08164 D821_09438	D822_04885 D822_09800	D823_01580	aspartyl-tRNA synthetase; aspartyl-tRNA synthetase;	sma_24380186 sma_24380434
SMU14	2	2	2	1	2	2	2	2	2	2	SMU.1836 SMU.1837	290579826 290579827	D816_08258 D816_08263	D817_08453	D818_08043 D818_08048	D819_07519 D819_07524	D820_08250 D820_08255	D821_08224 D821_08229	D822_04815 D822_04805	D823_05568 D823_05573	phospho-2-dehydro-3-deoxyheptonate aldolase (DAHP synthase); 3-deoxy-7-phosphoheptulonate synthase;	sma_24380198 sma_24380199
SMU15	2	2	2	2	2	2	2	2	2	1	SMU.723 SMU.1563	290580801 290580073	D816_03130 D816_07022	D817_03388 D817_07188	D818_03657 D818_06839	D819_03134 D819_06827	D820_03345 D820_07040	D821_03229 D821_07037	D822_00195 D822_06023	D823_05498	calcium-transporting ATPase; cation-transporting P-ATPase;	sma_24379191 sma_24379948
SMU16	2	2	2	2	1	2	2	2	1	1	SMU.116 SMU.1493	290579632 290580143	D816_00510 D816_06712	D817_00530 D817_06878	D818_06554	D819_00557 D819_06510	D820_00492 D820_06728	D821_00516 D821_06727	D822_06463	D823_01735	tagatose 1,6-aldolase; tagatose-1,6-bisphosphate aldolase;	sma_24378636 sma_24379886
SMU17	2	2	2	2	2	2	2		1	2	SMU.175 SMU.176	290579673 290579674	D816_00785 D816_00790	D817_00800 D817_00805	D818_00789 D818_00794	D819_00786 D819_00791	D820_00942 D820_00947		D822_09515	D823_10079 D823_06923	hypothetical protein; hypothetical protein;	sma_24378689 sma_24378690
SMU18	2	1	1	2	1	1	2	2	1		SMU.515 SMU.1584c	290580980	D816_07112	D817_02433 D817_07278	D818_02720	D819_02239	D820_02405 D820_07145	D821_02259 D821_07127	D822_04049		67 kDa myosin-crossreactive antigen; 67 kDa myosin-crossreactive streptococcal antigen;	sma_24378998 sma_24379966
SMU19	1	1	1	1	1	1	1	2	2	2	SMU.1166c	290580406	D816_05214	D817_05398	D818_05677	D819_05244	D820_05292	D821_05294 D821_09488	D822_06573 D822_06973	D823_07163 D823_09392	ABC transporter permease;	sma_24379596
SMU20	1	1	1	1	1	1	2	2	2	1	SMU.110	290579627	D816_00485	D817_00505	D818_09647	D819_00532	D820_00467 D820_09728	D821_00491 D821_09774	D822_06388 D822_01472	D823_09607	transcriptional regulator;	sma_24378631
SMU21	1	2	1	1	2	2	1	1	1	1	SMU.360	290581116 290579605	D816_01485	D817_01640	D818_01543 D818_00444	D819_01568 D819_00355	D820_01671	D821_01543	D822_04461	D823_04527	glyceraldehyde-3-phosphate dehydrogenase; plasmin receptor;	sma_24378857
SMU22	1	1	1	1	2	2	2	1	1	1	SMU.734	290580792	D816_03175	D817_03433	D818_03702 D818_09547	D819_03189 D819_03184	D820_03397 D820_03390	D821_03274	D822_00565	D823_10760	conserved hypothetical protein (probable membrane protein);	sma_24379199
SMU23	2	1	2	2	1	1	2	1			SMU.1340 SMU.1342	290581186	D816_06014 D816_06024	D817_06208 D817_06218	D818_01249	D819_01293	D820_06068 D820_06078	D821_06142			bacitracin synthetase 1/ tyrocidin synthetase III; bacitracin synthetase;	sma_24379752 sma_24379754
SMU24	1	1	1	1	3	1	1	1	1	1	SMU.70	290579583	D816_00310	D817_00330	D818_00329 D818_09732 D818_01702	D819_00235	D820_00305	D821_00285	D822_01055	D823_08822	threonine synthase;	sma_24378595
SMU25	1	1	1	1	1	1	1	1	2	2	SMU.1838	290579825	D816_08268	D817_08458	D818_08058	D819_07529	D820_08260	D821_08234	D822_01954 D822_04800	D823_05563 D823_05558	preprotein translocase subunit SecA;	sma_24380200
SMU26	1	1	1	1	1	1	1	1	1	3	SMU.1644c	290579998	D816_07397	D817_07563	D818_07179	D819_09641	D820_07415	D821_07397	D822_09227	D823_01887 D823_08312 D823_08317	conserved hypothetical protein;	sma_24380022
SMU27	1	1	1	1	3	1	1	1		2	SMU.610	290580898	D816_02620	D817_02868	D818_03162 D818_03147 D818_03142	D819_02649	D820_02825	D821_02734		D823_04362 D823_07515	cell surface antigen;	sma_24379087
SMU28	2	1	2	2	1	1	1	1		1	SMU.1370c SMU.875c	290580667	D816_03815 D816_06129	D817_06318 D817_04068	D818_04322	D819_03834	D820_06173	D821_03884		D823_06933	transposase, IS861, IS3 family; transposase, IS861-like;	sma_24379779 sma_24379329
SMU29	1	1	1	1	1	2	1	1	1	2	SMU.1770	290579895	D816_07937	D817_08153	D818_07709	D819_07192 D819_07197	D820_07995	D821_07927	D822_04009	D823_07390 D823_07385	valyl-tRNA synthetase;	sma_24380137
SMU30	1	1	2	1	1	1	1	1	1	1	SMU.1414c	290580213	D816_06327 D816_06347	D817_06518	D818_06109	D819_06150	D820_06348	D821_06357	D822_08742	D823_09622	conserved hypothetical protein;	sma_24379817
SMU31	1	1	2	1	1	1	1	1	1	1	SMU.1415c	290580212	D816_06332 D816_06352	D817_06523	D818_06114	D819_06155	D820_06353	D821_06362	D822_08747	D823_09617	N-acetylglucosamine catabolic protein;	sma_24379818
SMU32	1	1	1	2	1	1	1	1	1	1	SMU.2162c	290581419	D816_09728	D817_00010 D817_09908	D818_00015	D819_09051	D820_09645	D821_09743	D822_05856	D823_03186	conserved hypothetical protein;	sma_24380490
SMU33	1	1	1	2	1	1	1	1	1	1	SMU.2164	290581420	D816_09733	D817_00015 D817_09913	D818_00020	D819_09056	D820_09650	D821_09748	D822_05851	D823_03191	serine protease;	sma_24380491
SMU34	1	1	1	2	1	1	1	1	1	1	SMU.2165	290581421	D816_09738	D817_00020 D817_09918	D818_00025	D819_09061	D820_09655	D821_09753	D822_05846	D823_03196	chromosome segregation protein, ParB-like nuclease domain;	sma_24380492
SMU35	1	1	1	1	1	2	1	1	1	1	SMU.294	290581199	D816_01185	D817_01335	D818_01169	D819_01198 D819_01228	D820_01371	D821_01243	D822_08113	D823_02571	conserved hypothetical protein;	sma_24378797
SMU36	1	1	1	1	1	2	1	1	1	1	SMU.295	290581198	D816_01190	D817_01340	D818_01174	D819_01203 D819_01233	D820_01376	D821_01248	D822_08108	D823_02576	hypothetical protein;	sma_24378798
SMU37	1	1	1	1	1	2	1	1	1	1	SMU.346	290581130	D816_01420	D817_01575	D818_01473	D819_01478 D819_01503	D820_01606	D821_01478	D822_08260	D823_04457	NADH dehydrogenase; NAD(P)H nitroreductase;	sma_24378844
SMU38	1	1	1	1	1	2	1	1	1	1	SMU.435	290581053	D816_01825	D817_01980	D818_01897	D819_01873 D819_01884	D820_02025	D821_01912	D822_00757	D823_10528	N-acetylglucosamine-6-phosphate deacetylase;	sma_24378926
SMU39	1	1	1	1	1	2	1	1	1	1	SMU.744	290580784	D816_03215	D817_03473	D818_03727	D819_03229 D819_09745	D820_03437	D821_03309	D822_00535	D823_01862	cell division protein FtsY; signal recognition particle (docking protein);	sma_24379207
SMU40	1	1	1	1	1	2	1	1	1	1	SMU.745	290580783	D816_03220	D817_03478	D818_03732	D819_03234 D819_09750	D820_03442	D821_03314	D822_00530	D823_08347	drug-export protein; multidrug resistance protein;	sma_24379208
SMU41	1	1	1	1	1	2	1	1	1	1	SMU.746c	290580782	D816_03225	D817_03483	D818_03737	D819_03239 D819_09755	D820_03447	D821_03319	D822_00525	D823_01867	conserved hypothetical protein;	sma_24379209
SMU42	1	1	1	1	1	2	1	1	1	1	SMU.751	290580778	D816_03240	D817_03498	D818_03757	D819_03264 D819_09770	D820_03462	D821_03339	D822_00450	D823_08052	conserved hypothetical protein (possible transcriptional regulator);	sma_24379213
SMU43	1	1	1	1	1	2	1	1	1	1	SMU.752	290580777	D816_03245	D817_03503	D818_03762	D819_03269 D819_09775	D820_03467	D821_03344	D822_00445	D823_08057	conserved hypothetical protein;	sma_24379214
SMU44	1	1	1	1	1	2	1	1	1	1	SMU.753	290580776	D816_03250	D817_03508	D818_03767	D819_03274 D819_09780	D820_03472	D821_03349	D822_00440	D823_08062	conserved hypothetical protein;	sma_24379215
SMU45	1	1	1	1	1	2	1	1	1	1	SMU.754	290580775	D816_03255	D817_03513	D818_03772	D819_03279 D819_09785	D820_03477	D821_03354	D822_00435	D823_08067	HPr (serine) kinase/phosphatase;	sma_24379216
SMU46	1	1	1	1	1	2	1	1	1	1	SMU.755	290580774	D816_03260	D817_03518	D818_03777	D819_03284 D819_09790	D820_03482	D821_03359	D822_00430	D823_08072	prolipoprotein diacylglyceryl transferase;	sma_24379217
SMU47	1	1	1	1	1	2	1	1	1	1	SMU.756	290580773	D816_03265	D817_03523	D818_03782	D819_03289 D819_09795	D820_03487	D821_03364	D822_00425	D823_08077	conserved hypothetical protein;	sma_24379218
SMU48	1	1	1	1	1	2	1	1	1	1	SMU.757	290580772	D816_03270	D817_03528	D818_03787	D819_03294 D819_09800	D820_03492	D821_03369	D822_00420	D823_08082	conserved hypothetical protein;	sma_24379219
SMU49	1	1	1	1	1	2	1	1	1	1	SMU.758c	290580771	D816_03275	D817_03533	D818_03792	D819_03299 D819_09805	D820_03497	D821_03374	D822_00415	D823_08092	conserved hypothetical protein;	sma_24379220
SMU50	1	1	1	1	1	2	1	1	1	1	SMU.759	290580770	D816_03280	D817_03538	D818_03797	D819_03304 D819_09810	D820_03502	D821_03379	D822_00410	D823_08097	protease, U32 family;	sma_24379221
SMU51	1	1	1	1	1	2	1	1	1	1	SMU.852	290580689	D816_03705	D817_03958	D818_04212	D819_03724 D819_04064	D820_03922	D821_03774	D822_03574	D823_04706	transcriptional regulator, LysR family;	sma_24379307
SMU52	1	1	1	1	1	2	1	1	1	1	SMU.853	290580688	D816_03710	D817_03963	D818_04217	D819_03729 D819_04059	D820_03927	D821_03779	D822_03569	D823_04711	lipoprotein signal peptidase;	sma_24379308
SMU53	1	1	1	1	1	2	1	1	1	1	SMU.854	290580687	D816_03715	D817_03968	D818_04222	D819_03734 D819_04054	D820_03932	D821_03784	D822_03564	D823_04716	ribosomal large subunit pseudouridine synthase D;	sma_24379309
SMU54	1	1	1	1	1	2	1	1	1	1	SMU.1167c	290580405	D816_05219	D817_05403	D818_05682	D819_05199 D819_05249	D820_05297	D821_05299	D822_06968	D823_09387	ABC transporter ATP-binding protein;	sma_24379597
SMU55	1	1	1	1	1	2	1	1	1	1	SMU.1168	290580404	D816_05224	D817_05408	D818_05687	D819_05204 D819_05254	D820_05302	D821_05304	D822_06963	D823_09382	transcriptional regulator (TetR/AcrR family);	sma_24379598
SMU56	1	1	1	1	1	2	1	1	1	1	SMU.1171c	290580399	D816_05239	D817_05423	D818_05702	D819_05229 D819_05269	D820_05317	D821_05319	D822_06948	D823_07600	conserved hypothetical protein;	sma_24379601
SMU57	1	1	1	1	1	2	1	1	1	1	SMU.1172c	290580398	D816_05244	D817_05428	D818_05707	D819_05234 D819_05274	D820_05322	D821_05324	D822_09675	D823_06483	conserved hypothetical protein;	sma_24379602
SMU58	1	1	1	1	1	2	1	1	1	1	SMU.1173	290580397	D816_05249	D817_05433	D818_05712	D819_05239 D819_05279	D820_05327	D821_05329	D822_06943	D823_06488	O-acetylhomoserine sulfhydrylase;	sma_24379603
SMU59	1	1	1	1	1	2	1	1	1	1	SMU.1624	290580017	D816_07307	D817_07468	D818_07079	D819_07102 D819_07112	D820_07325	D821_07307	D822_07998	D823_06843	ribosome recycling factor;	sma_24380004
SMU60	1	1	1	1	1	2	1	1	1	1	SMU.1633c	290580008	D816_07347	D817_07508	D818_07119	D819_07152 D819_09701	D820_07365	D821_07347	D822_08048	D823_01932	conserved hypothetical protein;	sma_24380012
SMU61	1	1	1	1	1	2	1	1	1	1	SMU.1634c	290580007	D816_07352	D817_07513	D818_07124	D819_07157 D819_09696	D820_07370	D821_07352	D822_08053	D823_01927	conserved hypothetical protein, MutT/nudix family;	sma_24380013
SMU62	1	1	1	1	1	2	1	1	1	1	SMU.1635	290580006	D816_07357	D817_07518	D818_07129	D819_07162 D819_09691	D820_07375	D821_07357	D822_08058	D823_01922	UDP-N-acetylglucosamine pyrophosphorylase;	sma_24380014
SMU63	1	1	1	1	1	1	1	2	1	1	SMU.384	290581101	D816_01595	D817_01750	D818_01618	D819_01643	D820_01785	D821_01618 D821_01672	D822_04326	D823_00680	hypothetical protein (possible transcriptional regulator);	sma_24378879
SMU64	1	1	1	1	1	1	1	2	1	1	SMU.385	290581100	D816_01600	D817_01755	D818_01623	D819_01648	D820_01790	D821_01623 D821_01677	D822_04321	D823_00645	probable glycoprotein endopeptidase;	sma_24378880
SMU65	1	1	1	1	1	1	1	2	1	1	SMU.386	290581099	D816_01605	D817_01760	D818_01628	D819_01653	D820_01795	D821_01628 D821_01682	D822_04316	D823_00640	ribosomal-protein-alanine transferase;	sma_24378881
SMU66	1	1	1	1	1	1	1	2	1	1	SMU.387	290581098	D816_01610	D817_01765	D818_01633	D819_01658	D820_01800	D821_01633 D821_01687	D822_04311	D823_00635	O-sialoglycoprotein endopeptidase;	sma_24378882
SMU67	1	1	1	1	1	1	1	2	1	1	SMU.388	290581097	D816_01615	D817_01770	D818_01638	D819_01663	D820_01805	D821_01638 D821_01692	D822_04281	D823_00630	possible branched-chain amino acid permease;	sma_24378883
SMU68	1	1	1	1	1	1	1	2	1	1	SMU.389	290581096	D816_01620	D817_01775	D818_01643	D819_01668	D820_01810	D821_01643 D821_01697	D822_04276	D823_00625	conserved hypothetical protein;	sma_24378884
SMU69	1	1	1	1	1	1	1	2	1	1	SMU.391c	290581095	D816_01625	D817_01780	D818_01648	D819_01673	D820_01815	D821_01648 D821_01702	D822_02634	D823_09582	conserved hypothetical protein;	sma_24378886
SMU70	1	1	1	1	1	1	1	2	1	1	SMU.392c	290581094	D816_01630	D817_01785	D818_01653	D819_01678	D820_01820	D821_01653 D821_01707	D822_04261	D823_00605	conserved hypothetical protein, HI0933-like;	sma_24378887
SMU71	1	1	1	1	1	1	1	2	1	1	SMU.393	290581093	D816_01635	D817_01790	D818_01658	D819_01683	D820_01825	D821_01658 D821_01712	D822_04256	D823_00595	conserved hypothetical protein;	sma_24378888
SMU72	1	1	1	1	1	1	1	2	1	1	SMU.394c	290581090	D816_01640	D817_01795	D818_01663	D819_01688	D820_01840	D821_01663 D821_01727	D822_05626	D823_00580	conserved hypothetical protein;	sma_24378889
SMU73	1	1	1	1	1	1	1	2	1	1	SMU.560c	290580939	D816_02390	D817_02633	D818_02922	D819_02439	D820_02605	D821_02459 D821_02514	D822_02429	D823_10478	conserved hypothetical protein;	sma_24379040
SMU74	1	1	1	1	1	1	1	2	1	1	SMU.561c	290580938	D816_02395	D817_02638	D818_02927	D819_02444	D820_02610	D821_02464 D821_02519	D822_02434	D823_10483	mutator protein, Nudix hydrolase, MutT family;	sma_24379041
SMU75	1	1	1	1	1	1	1	2	1	1	SMU.563	290580936	D816_02405	D817_02648	D818_02937	D819_02454	D820_02620	D821_02474 D821_02529	D822_02444	D823_03061	ornithine carbamoyltransferase;	sma_24379043
SMU76	1	1	1	1	1	1	1	2	1	1	SMU.564	290580935	D816_02410	D817_02653	D818_02942	D819_02459	D820_02625	D821_02479 D821_02534	D822_02449	D823_03056	conserved hypothetical protein;	sma_24379044
SMU77	1	1	1	1	1	1	1	2	1	1	SMU.567	290580934	D816_02425	D817_02668	D818_02947	D819_02464	D820_02630	D821_02494 D821_02539	D822_02454	D823_09262	amino acid (glutamine) ABC transporter permease;	sma_24379047
SMU78	1	1	1	1	1	1	1	2	1	1	SMU.568	290580933	D816_02430	D817_02673	D818_02952	D819_02469	D820_02635	D821_02499 D821_02544	D822_02459	D823_09257	glutamine ABC transporter, ATP-binding protein;	sma_24379048
SMU79	1	1	1	1	1	1	1	2	1	1	SMU.569	290580932	D816_02435	D817_02678	D818_02957	D819_02474	D820_02640	D821_02504 D821_02549	D822_02464	D823_09252	ferrous ion transport protein A;	sma_24379049
SMU80	1	1	1	1	1	1	1	2	1	1	SMU.570	290580931	D816_02440	D817_02683	D818_02962	D819_02479	D820_02645	D821_02509 D821_02554	D822_02469	D823_09817	ferrous ion transport protein B;	sma_24379050
SMU81	1	1	1	1	1	1	1	2	1	1	SMU.911c	290580638	D816_03960	D817_04228	D818_04467	D819_03969	D820_04177	D821_04029 D821_04034	D822_09905	D823_10805	hypothetical protein;	sma_24379359
SMU82	1	1	1	1	1	1	1	2	1	1	SMU.1078c	290580484	D816_04824	D817_05003	D818_05277	D819_04789	D820_04902	D821_04784 D821_04894	D822_02024	D823_00345	multidrug ABC transporter, ATP-binding and permease protein;	sma_24379515
SMU83	1	1	1	1	1	1	1	2	1	1	SMU.1079c	290580483	D816_04829	D817_05008	D818_05282	D819_04794	D820_04907	D821_04789 D821_04899	D822_02019	D823_00340	ABC transporter, ATP-binding / permease protein;	sma_24379516
SMU84	1	1	1	1	1	1	1	2	1	1	SMU.1080c	290580482	D816_04834	D817_05013	D818_05287	D819_04799	D820_04912	D821_04794 D821_04904	D822_02014	D823_00335	conserved hypothetical protein;	sma_24379517
SMU85	1	1	1	1	1	1	1	2	1	1	SMU.1081c	290580481	D816_04839	D817_05018	D818_05292	D819_04804	D820_04917	D821_04799 D821_04909	D822_02009	D823_00330	conserved hypothetical protein;	sma_24379518
SMU86	1	1	1	1	1	1	1	2	1	1	SMU.1082	290580480	D816_04844	D817_05023	D818_05297	D819_04809	D820_04922	D821_04804 D821_04914	D822_02004	D823_00325	serine hydroxymethyltransferase;	sma_24379519
SMU87	1	1	1	1	1	1	1	2	1	1	SMU.1083c	290580479	D816_04849	D817_05028	D818_05302	D819_04814	D820_04927	D821_04809 D821_04919	D822_01999	D823_00310	conserved hypothetical protein;	sma_24379520
SMU88	1	1	1	1	1	1	1	2	1	1	SMU.1084	290580478	D816_04854	D817_05033	D818_05307	D819_04819	D820_04932	D821_04814 D821_04924	D822_01994	D823_00305	protoporphyrinogen oxidase;	sma_24379521
SMU89	1	1	1	1	1	1	1	2	1	1	SMU.1085	290580477	D816_04859	D817_05038	D818_05312	D819_04824	D820_04937	D821_04819 D821_04929	D822_01989	D823_00300	peptide chain release factor 1;	sma_24379522
SMU90	1	1	1	1	1	1	1	2	1	1	SMU.1086	290580476	D816_04864	D817_05043	D818_05317	D819_04829	D820_04942	D821_04824 D821_04934	D822_01984	D823_00295	thymidine kinase;	sma_24379523
SMU91	1	1	1	1	1	1	1	2	1	1	SMU.1087	290580475	D816_04869	D817_05048	D818_05322	D819_04834	D820_04947	D821_04829 D821_04939	D822_07303	D823_00275	4-oxalocrotonate tautomerase;	sma_24379524
SMU92	1	1	1	1	1	1	1	2	1	1	SMU.1088	290580474	D816_04874	D817_05053	D818_05327	D819_04839	D820_04952	D821_04834 D821_04944	D822_07298	D823_09057	thiamine biosynthesis lipoprotein;	sma_24379525
SMU93	1	1	1	1	1	1	1	2	1	1	SMU.1089	290580473	D816_04879	D817_05058	D818_05332	D819_04844	D820_04957	D821_04839 D821_04949	D822_07293	D823_09062	conserved hypothetical protein;	sma_24379526
SMU94	1	1	1	1	1	1	1	2	1	1	SMU.1090	290580472	D816_04884	D817_05063	D818_05337	D819_04849	D820_04962	D821_04844 D821_04954	D822_07288	D823_09067	conserved hypothetical protein;	sma_24379527
SMU95	1	1	1	1	1	1	1	2	1	1	SMU.1091	290580471	D816_04889	D817_05068	D818_05342	D819_04854	D820_04967	D821_04849 D821_04959	D822_00777	D823_07752	hypothetical protein (possible cell wall protein);	sma_24379528
SMU96	1	1	1	1	1	1	1	2	1	1	SMU.1100c	290580464	D816_04924	D817_05103	D818_05377	D819_04889	D820_05002	D821_04889 D821_04999	D822_07253	D823_00375	permease;	sma_24379535
SMU97	1	1	1	1	1	1	1	2	1	1	SMU.1858	290579807	D816_08363	D817_08553	D818_08153	D819_07624	D820_08355	D821_08329 D821_08359	D822_08245	D823_05958	30S ribosomal protein S18;	sma_24380218
SMU98	1	1	1	1	1	1	1	2	1	1	SMU.1859	290579806	D816_08368	D817_08558	D818_08163	D819_07634	D820_08360	D821_08334 D821_08364	D822_08250	D823_05963	single-stranded DNA-binding protein;	sma_24380219
SMU99	1	1	1	1	1	1	1	2	1	1	SMU.1860	290579805	D816_08373	D817_08563	D818_08168	D819_07639	D820_08365	D821_08339 D821_08369	D822_08255	D823_05968	30S ribosomal protein S6;	sma_24380220
SMU100	1	1	1	1	1	1	1	2	1	1	SMU.1865	290579802	D816_08388	D817_08578	D818_08183	D819_07654	D820_08380	D821_08354 D821_08384	D822_08265	D823_09577	A/G-specific adenine glycosylase;	sma_24380223
SMU101	1	1	1	1	1	1	1	1	1	2	SMU.2055	290581324	D816_09238	D817_09418	D818_09078	D819_08551	D820_09155	D821_09199	D822_08163	D823_00320 D823_00420	acetyltransferase;	sma_24380392
SMU102	1	1	1	1	1	1	1	1	1	2	SMU.333	290581143	D816_01355	D817_01510	D818_01393	D819_01413	D820_01541	D821_01413	D822_04645	D823_00955 D823_01770	conserved hypothetical protein;	sma_24378831
SMU103	1	1	1	1	1	1	1	1	1	2	SMU.946	290580608	D816_04115	D817_04378	D818_04617	D819_04214	D820_04327	D821_04184	D822_08537	D823_08002 D823_10780	transporter for NMN;	sma_24379389
SMU104	1	1	1	1	1	1	1	1	1	2	SMU.1116c	290580451	D816_04989	D817_05168	D818_05442	D819_04954	D820_05072	D821_05069	D822_07173	D823_08377 D823_09757	hypothetical protein;	sma_24379548
SMU105	1	1	1	1	1	1	1	1	1	2	SMU.1975c	290579708	D816_08868	D817_09058	D818_08643	D819_08114	D820_08795	D821_08824	D822_07438	D823_08572 D823_09227	conserved hypothetical protein;	sma_24380319
SMU106	1	2	1	1	1	1	1	1	1	1	SMU.1573	290580063 290581173	D816_07067	D817_07233	D818_01314	D819_06872	D820_07085	D821_07082	D822_03054	D823_07048	S-adenosylmethionine synthetase;	sma_24379957
SMU107	1	1	1	1	1	1	1	1	1	2	SMU.243	290581240	D816_00955	D817_01105	D818_00969	D819_00993	D820_01141	D821_00981	D822_05512	D823_09297 D823_09302	conserved hypothetical protein;	sma_24378752
SMU108	1	1	2	2	1	1	2	1			SMU.285	290581207	D816_01110 D816_01145	D817_01260 D817_01295	D818_01129	D819_01158	D820_01296 D820_01331	D821_01136			hypothetical protein;	sma_24378789
SMU109	1	1	1	1	1	1	1	1	1	2	SMU.402	290581084	D816_01670	D817_01825	D818_01742	D819_01718	D820_01870	D821_01757	D822_05716	D823_09537 D823_09542	pyruvate formate-lyase;	sma_24378895
SMU110	1	1	1	1	1	1	1	1	2	1	SMU.438c	290581052	D816_01840	D817_02088	D818_01902	D819_01889	D820_02030	D821_06192	D822_00070 D822_00065	D823_05653	(R)-2-hydroxyglutaryl-CoA dehydratase activator-related protein;	sma_24378928
SMU111	2		2	2	1	1	2	1			SMU.590c SMU.1024c		D816_02530 D816_04569	D817_02773 D817_04748	D818_03052	D819_02569	D820_02735 D820_04692	D821_02644			transposase fragment; transposase fragment, IS861;	sma_24379068 sma_24379463
SMU112	1	1	1	1	1	1	1	1	1	2	SMU.777	290580755	D816_03355	D817_03613	D818_03867	D819_03379	D820_03577	D821_03439	D822_06633	D823_00175 D823_00180	3-dehydroquinate dehydratase;	sma_24379236
SMU113	1	1	2	1	1	1	1		2	1	SMU.1812	290579847	D816_05969 D816_08158	D817_08353	D818_07943	D819_07424	D820_06023		D822_03849 D822_09510	D823_10577	transposase, IS1193n-related;	sma_24380176
SMU114	1	1	1	1	1	2	1	1	1	1	SMU.1636c	290580005	D816_07362	D817_07523	D818_07134	D819_09686 D819_07167	D820_07380	D821_07362	D822_08063	D823_09122	conserved hypothetical protein;	sma_24380015
SMU115	1	1	1	1	1	1	1	1	1	2	SMU.1977c	290579706	D816_08878	D817_09068	D818_08653	D819_08124	D820_08805	D821_08834	D822_04521	D823_04691 D823_04926	transcriptional regulator;	sma_24380321
SMU116	1	1	1	1	1	1	1	1	1	2	SMU.1989	290579695	D816_08933	D817_09123	D818_08708	D819_08179	D820_08860	D821_08889	D822_07368	D823_04287 D823_04292	DNA-directed RNA polymerase, beta' subunit;	sma_24380332
SMU117	1	1	1	1	1	1	1	1	1	2	SMU.1990	290579694	D816_08938	D817_09128	D818_08713	D819_08184	D820_08865	D821_08894	D822_07363	D823_04282 D823_04277	DNA-directed RNA polymerase, beta subunit;	sma_24380333
SMU118	1	1	1	1	1	2	1	1	1	1	SMU.2023c	290581285	D816_09098	D817_09288	D818_08873	D819_09845 D819_08354	D820_09025	D821_09064	D822_01020	D823_00820	30S ribosomal protein S19, C-terminal fragment;	sma_24380365
SMU119	1	1	1	1	1	2	1	1	1	1	SMU.2054c	290581323	D816_09233	D817_09413	D818_09073	D819_08546 D819_08541	D820_09150	D821_09194	D822_08158	D823_03488	conserved hypothetical protein;	sma_24380391
SMU120	1	1	2	1	1	1	1	1	1		SMU.1412c	290580214	D816_06322 D816_06342	D817_06513	D818_06104	D819_06145	D820_06343	D821_06352	D822_08737		ABC transporter, ATP-binding and permease fusion protein;	sma_24379816
SMU121	1	1	1	2	1	1	1	1	1		SMU.2161c	290581418	D816_09723	D817_00005 D817_09903	D818_00010	D819_09046	D820_09640	D821_09738	D822_05866		conserved hypothetical protein;	sma_24380489
SMU122	1	1	1	1	2	1	1	1	1		SMU.1213c	290580367	D816_05419	D817_05608	D818_02232 D818_09572	D819_05439	D820_05477	D821_05485	D822_05260		5'-nucleotidase/2',3'-cyclic-nucleotide 2'-phosphodiesterase;	sma_24379637
SMU123	1	1	1	1	1	2		1	1	1	SMU.96	290579614	D816_00415	D817_00435	D818_00499	D819_00415 D819_01338		D821_00390	D822_05377	D823_05101	DNA-directed RNA polymerase, delta subunit;	sma_161486824
SMU124	1	1	1	1	1	2	1	1		1	SMU.133c	290579647	D816_00585	D817_00605	D818_00589	D819_00641 D819_00656	D820_00572	D821_00591		D823_09242	carbohydrate permease; transmembrane efflux protein;	sma_24378651
SMU125	1	1	1	1	1	2	1	1		1	SMU.134	290579648	D816_00590	D817_00610	D818_00594	D819_00646 D819_00661	D820_00577	D821_00596		D823_09247	transcriptional regulator, TetR/AcrR family;	sma_24378652
SMU126	1	1	1	1	1	2	1	1	1		SMU.292	290581201	D816_01175	D817_01325	D818_01159	D819_01188 D819_01218	D820_01361	D821_01233	D822_08123		transcriptional regulator, probable AraC family;	sma_24378795
SMU127	1	1	1	1	1	2	1	1	1		SMU.293	290581200	D816_01180	D817_01330	D818_01164	D819_01193 D819_01223	D820_01366	D821_01238	D822_08118		hypothetical protein;	sma_24378796
SMU128	1	1	1	1	1	2	1	1		1	SMU.345c	290581131	D816_01415	D817_01570	D818_01468	D819_01473 D819_01498	D820_01601	D821_01473		D823_04452	conserved hypothetical protein (possible transcription regulator);	sma_24378843
SMU129	1	1	1	1	1	2	1	1	1		SMU.348	290581129	D816_01425	D817_01580	D818_01483	D819_01483 D819_01508	D820_01611	D821_01483	D822_04541		histidine triad (HIT) hydrolase;	sma_24378845
SMU130	1	1	1	1	1	2	1	1	1		SMU.1169c	290580401	D816_05229	D817_05413	D818_05692	D819_05219 D819_05259	D820_05307	D821_05309	D822_06958		thioredoxin family protein;	sma_24379599
SMU131	1	1	1	1	1	2	1	1	1		SMU.1170	290580400	D816_05234	D817_05418	D818_05697	D819_05224 D819_05264	D820_05312	D821_05314	D822_06953		cytochrome c-type biogenesis protein;	sma_24379600
SMU132	1	1	1	1	1	2	1	1	1		SMU.1960c	290579722	D816_08793	D817_08983	D818_08573	D819_05479 D819_08044	D820_08725	D821_08754	D822_07498		fructose-specific Enzyme IIB component;	sma_24380305
SMU133	1	1	1	1	1	2	1	1	1		SMU.1961c	290579721	D816_08798	D817_08988	D818_08578	D819_05484 D819_08049	D820_08730	D821_08759	D822_07493		fructose-specific Enzyme IIA component;	sma_24380306
SMU134	1	1	1	1	1	1	1	2	1		SMU.1093	290580470	D816_04894	D817_05073	D818_05347	D819_04859	D820_04972	D821_04854 D821_04964	D822_07283		ABC transporter permease protein;	sma_24379529
SMU135	1	1	1	1	1	1	1	2	1		SMU.1094	290580469	D816_04899	D817_05078	D818_05352	D819_04864	D820_04977	D821_04859 D821_04969	D822_07278		ABC transporter, ATP-binding protein;	sma_24379530
SMU136	1	1	1	1	1	1	1	2	1		SMU.1095	290580468	D816_04904	D817_05083	D818_05357	D819_04869	D820_04982	D821_04864 D821_04974	D822_07273		proline/glycine betaine ABC permease and solute binding protein;	sma_24379531
SMU137	1	1	1	1	1	1	1	2	1		SMU.1096	290580467	D816_04909	D817_05088	D818_05362	D819_04874	D820_04987	D821_04869 D821_04979	D822_07268		ABC transporter, ATP-binding protein;	sma_24379532
SMU138	1	1	1	1	1	1	1	1	1	1	SMU.01	290579527	D816_00005	D817_00025	D818_00030	D819_09066	D820_00005	D821_00005	D822_05841	D823_08292	chromosomal replication initiator protein DnaA;	sma_24378533
SMU139	1	1	1	1	1	1	1	1	1	1	SMU.02	290579528	D816_00010	D817_00030	D818_00035	D819_09071	D820_00010	D821_00010	D822_05836	D823_08287	DNA polymerase III, beta subunit;	sma_24378534
SMU140	1	1	1	1	1	1	1	1	1	1	SMU.05	290579529	D816_00015	D817_00035	D818_00040	D819_09076	D820_00015	D821_00015	D822_05826	D823_05238	conserved hypothetical protein;	sma_24378535
SMU141	1	1	1	1	1	1	1	1	1	1	SMU.06	290579530	D816_00020	D817_00040	D818_00045	D819_09081	D820_00020	D821_00020	D822_05816	D823_05223	uncharacterized GTP-binding protein;	sma_24378536
SMU142	1	1	1	1	1	1	1	1	1	1	SMU.07	290579531	D816_00025	D817_00045	D818_00050	D819_09086	D820_00025	D821_00025	D822_05811	D823_02202	peptidyl-tRNA hydrolase;	sma_24378537
SMU143	1	1	1	1	1	1	1	1	1	1	SMU.08	290579532	D816_00030	D817_00050	D818_00055	D819_09091	D820_00030	D821_00030	D822_05806	D823_02207	transcription-repair coupling factor;	sma_24378538
SMU144	1	1	1	1	1	1	1	1	1	1	SMU.09	290579533	D816_00035	D817_00055	D818_00060	D819_09096	D820_00035	D821_00035	D822_05801	D823_02212	small RNA binding protein;	sma_24378539
SMU145	1	1	1	1	1	1	1	1	1	1	SMU.10	290579534	D816_00040	D817_00060	D818_00065	D819_09101	D820_00040	D821_00040	D822_05796	D823_02217	cell-division protein DivIC;	sma_24378540
SMU146	1	1	1	1	1	1	1	1	1	1	SMU.11	290579535	D816_00045	D817_00065	D818_00070	D819_09106	D820_00045	D821_00045	D822_05791	D823_02222	Streptococcus-specific protein;	sma_24378541
SMU147	1	1	1	1	1	1	1	1	1	1	SMU.12	290579536	D816_00050	D817_00070	D818_00075	D819_09111	D820_00050	D821_00050	D822_05786	D823_02227	conserved hypothetical protein;	sma_24378542
SMU148	1	1	1	1	1	1	1	1	1	1	SMU.13	290579537	D816_00055	D817_00075	D818_00080	D819_09116	D820_00055	D821_00055	D822_05781	D823_02232	cell-cycle protein, PP-loop superfamily;	sma_24378543
SMU149	1	1	1	1	1	1	1	1	1	1	SMU.14	290579538	D816_00060	D817_00080	D818_00085	D819_09121	D820_00060	D821_00060	D822_05776	D823_02237	hypoxanthine-guanine phosphoribosyltransferase;	sma_24378544
SMU150	1	1	1	1	1	1	1	1	1	1	SMU.15	290579539	D816_00065	D817_00085	D818_00090	D819_09126	D820_00065	D821_00065	D822_05771	D823_02242	cell division protein FtsH;	sma_24378545
SMU151	1	1	1	1	1	1	1	1	1	1	SMU.16	290579540	D816_00070	D817_00090	D818_00095	D819_09131	D820_00070	D821_00070	D822_05761	D823_02252	amino acid permease;	sma_24378546
SMU152	1	1	1	1	1	1	1	1	1	1	SMU.20	290579542	D816_00085	D817_00100	D818_00119	D819_00010	D820_00080	D821_00080	D822_01270	D823_10898	cell shape-determining protein MreC;	sma_24378548
SMU153	1	1	1	1	1	1	1	1	1	1	SMU.21	290579543	D816_00090	D817_00105	D818_00124	D819_00015	D820_00085	D821_00085	D822_01265	D823_01480	cell shape-determining protein MreD;	sma_24378549
SMU154	1	1	1	1	1	1	1	1	1	1	SMU.22	290579544	D816_00095	D817_00110	D818_00129	D819_00020	D820_00090	D821_00090	D822_01260	D823_01475	glucan-binding protein B;	sma_24378550
SMU155	1	1	1	1	1	1	1	1	1	1	SMU.23	290579545	D816_00100	D817_00115	D818_00134	D819_00025	D820_00095	D821_00095	D822_01255	D823_01470	phosphoribosyl pyrophosphate synthetase (PRPP synthetase);	sma_24378551
SMU156	1	1	1	1	1	1	1	1	1	1	SMU.24	290579546	D816_00105	D817_00120	D818_00139	D819_00030	D820_00100	D821_00100	D822_01250	D823_01465	aspartate or aromatic amino acid aminotransferase;	sma_24378552
SMU157	1	1	1	1	1	1	1	1	1	1	SMU.25	290579547	D816_00110	D817_00125	D818_00144	D819_00035	D820_00105	D821_00105	D822_01245	D823_01460	DNA repair protein RecO (recombination protein O);	sma_24378553
SMU158	1	1	1	1	1	1	1	1	1	1	SMU.26	290579548	D816_00115	D817_00130	D818_00149	D819_00040	D820_00110	D821_00110	D822_01240	D823_01455	fatty acid/phospholipid synthesis protein;	sma_24378554
SMU159	1	1	1	1	1	1	1	1	1	1	SMU.27	290579549	D816_00120	D817_00135	D818_00154	D819_00045	D820_00115	D821_00115	D822_01235	D823_01450	acyl carrier protein;	sma_24378555
SMU160	1	1	1	1	1	1	1	1	1	1	SMU.29	290579551	D816_00130	D817_00145	D818_00164	D819_00055	D820_00125	D821_00125	D822_01230	D823_01370	phosphoribosylaminoimidazole-succinocarboxamide synthase;	sma_24378557
SMU161	1	1	1	1	1	1	1	1	1	1	SMU.32	290579554	D816_00145	D817_00160	D818_00179	D819_00070	D820_00140	D821_00140	D822_01220	D823_01355	amidophosphoribosyltransferase;	sma_24378560
SMU162	1	1	1	1	1	1	1	1	1	1	SMU.34	290579555	D816_00155	D817_00170	D818_00184	D819_00080	D820_00145	D821_00150	D822_01215	D823_01350	phosphoribosylformylglycinamide cyclo-ligase (AIRS);	sma_24378562
SMU163	1	1	1	1	1	1	1	1	1	1	SMU.35	290579556	D816_00160	D817_00175	D818_00189	D819_00085	D820_00150	D821_00155	D822_01210	D823_01345	phosphoribosylglycinamide formyltransferase;	sma_24378563
SMU164	1	1	1	1	1	1	1	1	1	1	SMU.37	290579558	D816_00170	D817_00185	D818_00199	D819_00095	D820_00160	D821_00160	D822_01200	D823_01330	phosphoribosylaminoimidazolecarboxamide formyltransferase / IMP cyclohydrolase;	sma_24378565
SMU165	1	1	1	1	1	1	1	1	1	1	SMU.48	290579568	D816_00215	D817_00235	D818_00239	D819_00130	D820_00185	D821_00185	D822_01125	D823_01285	phosphoribosylamine-glycine ligase;	sma_24378576
SMU166	1	1	1	1	1	1	1	1	1	1	SMU.50	290579570	D816_00225	D817_00245	D818_00249	D819_00140	D820_00195	D821_00195	D822_01120	D823_01270	phosphoribosylaminoimidazole carboxylase catalytic subunit;	sma_24378578
SMU167	1	1	1	1	1	1	1	1	1	1	SMU.51	290579571	D816_00230	D817_00250	D818_00254	D819_00145	D820_00200	D821_00200	D822_01115	D823_01265	phosphoribosylaminoimidazole carboxylase, ATPase subunit;	sma_24378579
SMU168	1	1	1	1	1	1	1	1	1	1	SMU.59	290579574	D816_00265	D817_00285	D818_00284	D819_00190	D820_00235	D821_00235	D822_01085	D823_09177	adenylosuccinate lyase;	sma_24378586
SMU169	1	1	1	1	1	1	1	1	1	1	SMU.60	290579575	D816_00270	D817_00290	D818_00289	D819_00195	D820_00240	D821_00245	D822_05861	D823_06053	DNA alkylation repair enzyme;	sma_24378587
SMU170	1	1	1	1	1	1	1	1	1	1	SMU.64	290579578	D816_00285	D817_00305	D818_00304	D819_00210	D820_00280	D821_00260	D822_01075	D823_08867	Holliday junction DNA helicase;	sma_24378590
SMU171	1	1	1	1	1	1	1	1	1	1	SMU.65	290579579	D816_00290	D817_00310	D818_00309	D819_00215	D820_00285	D821_00265	D822_01070	D823_08862	protein tyrosine-phosphatase;	sma_24378591
SMU172	1	1	1	1	1	1	1	1	1	1	SMU.66	290579580	D816_00295	D817_00315	D818_00314	D819_00220	D820_00290	D821_00270	D822_01065	D823_08857	conserved hypothetical protein; possible phosphatidylinositol-4-phosphate 5-kinase;	sma_24378592
SMU173	1	1	1	1	1	1	1	1	1	1	SMU.67	290579581	D816_00300	D817_00320	D818_00319	D819_00225	D820_00295	D821_00275	D822_01060	D823_08852	acyltransferase;	sma_24378593
SMU174	1	1	1	1	1	1	1	1	1	1	SMU.71	290579584	D816_00315	D817_00335	D818_00334	D819_00240	D820_00310	D821_00290	D822_01050	D823_08812	MATE efflux family protein;	sma_24378596
SMU175	1	1	1	1	1	1	1	1	1	1	SMU.72	290579585	D816_00320	D817_00340	D818_00339	D819_00245	D820_00315	D821_00295	D822_07788	D823_01205	conserved hypothetical protein;	sma_161486825
SMU176	1	1	1	1	1	1	1	1	1	1	SMU.73	290579586	D816_00325	D817_00345	D818_00344	D819_00250	D820_00320	D821_00300	D822_07793	D823_01210	conserved hypothetical protein;	sma_24378598
SMU177	1	1	1	1	1	1	1	1	1	1	SMU.74	290579587	D816_00330	D817_00350	D818_00349	D819_00255	D820_00325	D821_00305	D822_07798	D823_05031	phosphoglycerate mutase-like protein;	sma_24378599
SMU178	1	1	1	1	1	1	1	1	1	1	SMU.75	290579588	D816_00335	D817_00355	D818_00354	D819_00260	D820_00330	D821_00310	D822_07803	D823_05036	D-alanyl-D-alanine carboxypeptidase (penicillin binding protein);	sma_24378600
SMU179	1	1	1	1	1	1	1	1	1	1	SMU.76	290579589	D816_00340	D817_00360	D818_00359	D819_00265	D820_00335	D821_00315	D822_07808	D823_05041	N-acetyl-muramidase (N-acetylmuramoyl-L-alanine amidase);	sma_24378601
SMU180	1	1	1	1	1	1	1	1	1	1	SMU.78	290579590	D816_00345	D817_00365	D818_00364	D819_00270	D820_00340	D821_00320	D822_07813	D823_04966	fructan hydrolase; exo-beta-D-fructosidase;	sma_24378602
SMU181	1	1	1	1	1	1	1	1	1	1	SMU.80	290579592	D816_00355	D817_00375	D818_00374	D819_00280	D820_00350	D821_00330	D822_07823	D823_05046	heat-inducible transcription repressor;	sma_24378604
SMU182	1	1	1	1	1	1	1	1	1	1	SMU.81	290579593	D816_00360	D817_00380	D818_00379	D819_00285	D820_00355	D821_00335	D822_07828	D823_05051	co-chaperone protein GrpE;	sma_24378605
SMU183	1	1	1	1	1	1	1	1	1	1	SMU.82	290579594	D816_00365	D817_00385	D818_00384	D819_00290	D820_00360	D821_00340	D822_07833	D823_05056	chaperone protein, DnaK;	sma_24378606
SMU184	1	1	1	1	1	1	1	1	1	1	SMU.83	290579595	D816_00370	D817_00390	D818_00389	D819_00305	D820_00365	D821_00345	D822_07838	D823_05061	co-chaperone protein DnaJ;	sma_24378607
SMU185	1	1	1	1	1	1	1	1	1	1	SMU.84	290579596	D816_00375	D817_00395	D818_00394	D819_00310	D820_00370	D821_00350	D822_05337	D823_05066	tRNA pseudouridine synthase A;	sma_24378608
SMU186	1	1	1	1	1	1	1	1	1	1	SMU.85	290579597	D816_00380	D817_00400	D818_00399	D819_00315	D820_00375	D821_00355	D822_05342	D823_05071	phosphomethylpyrimidine kinase;	sma_24378609
SMU187	1	1	1	1	1	1	1	1	1	1	SMU.86	290579598	D816_00385	D817_00405	D818_00404	D819_00320	D820_00380	D821_00360	D822_05347	D823_05076	conserved hypothetical protein;	sma_24378610
SMU188	1	1	1	1	1	1	1	1	1	1	SMU.87	290579599	D816_00390	D817_00410	D818_00409	D819_00325	D820_00385	D821_00365	D822_05352	D823_05081	conserved hypothetical protein;	sma_24378611
SMU189	1	1	1	1	1	1	1	1	1	1	SMU.88c	290579600	D816_00395	D817_00415	D818_00414	D819_00330	D820_00390	D821_00370	D822_05357	D823_05086	mechanosensitive ion channel protein;	sma_24378612
SMU190	1	1	1	1	1	1	1	1	1	1	SMU.91	290579602	D816_00405	D817_00425	D818_00424	D819_00340	D820_00405	D821_00380	D822_05367	D823_05091	peptidyl-prolyl isomerase, trigger factor;	sma_24378614
SMU191	1	1	1	1	1	1	1	1	1	1	SMU.120	290579636	D816_00530	D817_00550	D818_00534	D819_00586	D820_00512	D821_00536	D822_05397	D823_02531	50S ribosomal protein L28;	sma_24378640
SMU192	1	1	1	1	1	1	1	1	1	1	SMU.123	290579638	D816_00540	D817_00560	D818_00544	D819_00596	D820_00522	D821_00546	D822_05740	D823_09212	DNA polymerase III, alpha subunit;	sma_24378642
SMU193	1	1	1	1	1	1	1	1	1	1	SMU.124	290579639	D816_00545	D817_00565	D818_00549	D819_00601	D820_00527	D821_00551	D822_05745	D823_09217	transcriptional regulator, MarR family;	sma_24378643
SMU194	1	1	1	1	1	1	1	1	1	1	SMU.125	290579640	D816_00550	D817_00570	D818_00554	D819_00606	D820_00532	D821_00556	D822_05750	D823_09222	conserved hypothetical protein;	sma_24378644
SMU195	1	1	1	1	1	1	1	1	1	1	SMU.127	290579641	D816_00555	D817_00575	D818_00559	D819_00611	D820_00537	D821_00561	D822_09575	D823_07797	acetoin dehydrogenase (TPP-dependent) E1 component alpha subunit;	sma_24378645
SMU196	1	1	1	1	1	1	1	1	1	1	SMU.128	290579642	D816_00560	D817_00580	D818_00564	D819_00616	D820_00542	D821_00566	D822_09580	D823_02596	acetoin dehydrogenase (TPP-dependent) E1 component beta subunit;	sma_24378646
SMU197	1	1	1	1	1	1	1	1	1	1	SMU.129	290579643	D816_00565	D817_00585	D818_00569	D819_00621	D820_00547	D821_00571	D822_09525	D823_02601	dihydrolipoamide S-acetyltransferase;	sma_24378647
SMU198	1	1	1	1	1	1	1	1	1	1	SMU.130	290579644	D816_00570	D817_00590	D818_00574	D819_00626	D820_00552	D821_00576	D822_09590	D823_02611	dihydrolipoamide dehydrogenase;	sma_24378648
SMU199	1	1	1	1	1	1	1	1	1	1	SMU.131	290579645	D816_00575	D817_00595	D818_00579	D819_00631	D820_00557	D821_00581	D822_09585	D823_02621	lipoate-protein ligase;	sma_24378649
SMU200	1	1	1	1	1	1	1	1	1	1	SMU.143c	290579649	D816_00630	D817_00650	D818_00634	D819_00666	D820_00617	D821_00636	D822_07313	D823_06178	polypeptide deformylase (PDF);	sma_24378660
SMU201	1	1	1	1	1	1	1	1	1	1	SMU.144c	290579650	D816_00635	D817_00655	D818_00639	D819_00671	D820_00622	D821_00641	D822_07308	D823_06183	possible transcriptional regulator;	sma_24378661
SMU202	1	1	1	1	1	1	1	1	1	1	SMU.145	290579651	D816_00640	D817_00660	D818_00644	D819_00676	D820_00627	D821_00646	D822_01574	D823_06188	major facilitator superfamily transporter, efflux protein;	sma_24378662
SMU203	1	1	1	1	1	1	1	1	1	1	SMU.148	290579652	D816_00645	D817_00665	D818_00649	D819_00681	D820_00632	D821_00651	D822_01569	D823_06198	alcohol-acetaldehyde dehydrogenase;	sma_24378663
SMU204	1	1	1	1	1	1	1	1	1	1	SMU.154	290579653	D816_00680	D817_00700	D818_00684	D819_00686	D820_00667	D821_00686	D822_01564	D823_06193	30S ribosomal protein S15;	sma_24378669
SMU205	1	1	1	1	1	1	1	1	1	1	SMU.155	290579654	D816_00685	D817_00705	D818_00689	D819_00691	D820_00672	D821_00716	D822_01544	D823_02017	polyribonucleotide nucleotidyltransferase alpha subunit (PNPase);	sma_24378670
SMU206	1	1	1	1	1	1	1	1	1	1	SMU.156	290579655	D816_00690	D817_00710	D818_00694	D819_00696	D820_00677	D821_00721	D822_01539	D823_02022	conserved hypothetical protein;	sma_24378671
SMU207	1	1	1	1	1	1	1	1	1	1	SMU.157	290579656	D816_00695	D817_00715	D818_00699	D819_00701	D820_00682	D821_00726	D822_01534	D823_02027	serine O-acetyltransferase;	sma_24378672
SMU208	1	1	1	1	1	1	1	1	1	1	SMU.158	290579657	D816_00700	D817_00720	D818_00704	D819_00706	D820_00687	D821_00731	D822_01529	D823_02037	cysteinyl-tRNA synthetase;	sma_24378673
SMU209	1	1	1	1	1	1	1	1	1	1	SMU.159	290579658	D816_00705	D817_00725	D818_00709	D819_00711	D820_00692	D821_00736	D822_01524	D823_02042	conserved hypothetical protein;	sma_24378674
SMU210	1	1	1	1	1	1	1	1	1	1	SMU.164	290579663	D816_00735	D817_00750	D818_00739	D819_00736	D820_00722	D821_00761	D822_01504	D823_06203	tRNA/rRNA methyltransferase;	sma_24378679
SMU211	1	1	1	1	1	1	1	1	1	1	SMU.165	290579664	D816_00740	D817_00755	D818_00744	D819_00741	D820_00727	D821_00766	D822_01499	D823_08577	fatty acid-binding protein, DegV family;	sma_24378680
SMU212	1	1	1	1	1	1	1	1	1	1	SMU.168	290579667	D816_00755	D817_00770	D818_00759	D819_00756	D820_00742	D821_00781	D822_07688	D823_04581	transcriptional regulator;	sma_24378683
SMU213	1	1	1	1	1	1	1	1	1	1	SMU.169	290579668	D816_00760	D817_00775	D818_00764	D819_00761	D820_00747	D821_00786	D822_07693	D823_08882	50S ribosomal protein L13;	sma_24378684
SMU214	1	1	1	1	1	1	1	1	1	1	SMU.170	290579669	D816_00765	D817_00780	D818_00769	D819_00766	D820_00752	D821_00791	D822_07698	D823_08877	30S ribosomal protein S9;	sma_24378685
SMU215	1	1	1	1	1	1	1	1	1	1	SMU.172	290579670	D816_00770	D817_00785	D818_00774	D819_00771	D820_00927	D821_00796	D822_06173	D823_01715	conserved hypothetical protein (possible cell growth regulatory protein);	sma_24378686
SMU216	1	1	1	1	1	1	1	1	1	1	SMU.173	290579671	D816_00775	D817_00790	D818_00779	D819_00776	D820_00932	D821_00801	D822_06178	D823_01710	conserved hypothetical protein (possible ppGpp-regulated growth inhibitor);	sma_24378687
SMU217	1	1	1	1	1	1	1	1	1	1	SMU.179	290579677	D816_00805	D817_00820	D818_00809	D819_00806	D820_00962	D821_00836	D822_07753	D823_07615	conserved hypothetical protein (possible oxidoreductase);	sma_24378693
SMU218	1	1	1	1	1	1	1	1	1	1	SMU.180	290579678	D816_00810	D817_00825	D818_00814	D819_00811	D820_00967	D821_00841	D822_07758	D823_07610	oxidoreductase, possible fumarate reductase;	sma_24378694
SMU219	1	1	1	1	1	1	1	1	1	1	SMU.181	290579679	D816_00815	D817_00830	D818_00819	D819_00816	D820_00972	D821_00846	D822_07763	D823_07203	mevalonate kinase;	sma_24378695
SMU220	1	1	1	1	1	1	1	1	1	1	SMU.186	290579683	D816_00835	D817_00850	D818_00839	D819_00836	D820_00992	D821_00866	D822_07778	D823_02696	metal-dependent transcriptional regulator (probable DtxR homolog);	sma_24378700
SMU221	1	1	1	1	1	1	1	1	1	1	SMU.187c	290579684	D816_00840	D817_00855	D818_00844	D819_00841	D820_00997	D821_00871	D822_01327	D823_04027	probable tRNA-dihydrouridine synthase;	sma_24378701
SMU222	1	1	1	1	1	1	1	1	1	1	SMU.188c	290579685	D816_00845	D817_00860	D818_00849	D819_00846	D820_01002	D821_00876	D822_01322	D823_04037	Hsp33-like chaperonin;	sma_24378702
SMU223	1	1	1	1	1	1	1	1	1	1	SMU.228	290581253	D816_00890	D817_01040	D818_00904	D819_00928	D820_01076	D821_00916	D822_05402	D823_02536	alkaline-shock protein homolog;	sma_24378739
SMU224	1	1	1	1	1	1	1	1	1	1	SMU.229	290581252	D816_00895	D817_01045	D818_00909	D819_00933	D820_01081	D821_00921	D822_05407	D823_02541	conserved hypothetical protein (possible kinase);	sma_24378740
SMU225	1	1	1	1	1	1	1	1	1	1	SMU.231	290581251	D816_00900	D817_01050	D818_00914	D819_00938	D820_01086	D821_00926	D822_05412	D823_02551	acetolactate synthase, large subunit (AHAS);	sma_24378741
SMU226	1	1	1	1	1	1	1	1	1	1	SMU.232	290581250	D816_00905	D817_01055	D818_00919	D819_00943	D820_01091	D821_00931	D822_05417	D823_02556	acetolactate synthase, small subunit;	sma_24378742
SMU227	1	1	1	1	1	1	1	1	1	1	SMU.233	290581249	D816_00910	D817_01060	D818_00924	D819_00948	D820_01096	D821_00936	D822_05422	D823_02561	ketol-acid reductoisomerase;	sma_24378743
SMU228	1	1	1	1	1	1	1	1	1	1	SMU.234	290581248	D816_00915	D817_01065	D818_00929	D819_00953	D820_01101	D821_00941	D822_05427	D823_03857	threonine dehydratase;	sma_24378744
SMU229	1	1	1	1	1	1	1	1	1	1	SMU.235	290581247	D816_00920	D817_01070	D818_00934	D819_00958	D820_01106	D821_00946	D822_05432	D823_09277	conserved hypothetical protein, SPFH domain/band 7 family;	sma_24378745
SMU230	1	1	1	1	1	1	1	1	1	1	SMU.236c	290581246	D816_00925	D817_01075	D818_00939	D819_00963	D820_01111	D821_00951	D822_05437	D823_01095	transcriptional regulator;	sma_24378746
SMU231	1	1	1	1	1	1	1	1	1	1	SMU.237c	290581245	D816_00930	D817_01080	D818_00944	D819_00968	D820_01116	D821_00956	D822_05442	D823_01090	ABC transporter multidrug permease protein;	sma_24378747
SMU232	1	1	1	1	1	1	1	1	1	1	SMU.238c	290581244	D816_00935	D817_01085	D818_00949	D819_00973	D820_01121	D821_00961	D822_05447	D823_01085	ABC transporter, ATP-binding protein;	sma_24378748
SMU233	1	1	1	1	1	1	1	1	1	1	SMU.241c	290581242	D816_00945	D817_01095	D818_00959	D819_00983	D820_01131	D821_00971	D822_05457	D823_09287	amino acid ABC transporter, ATP-binding protein;	sma_24378750
SMU234	1	1	1	1	1	1	1	1	1	1	SMU.242c	290581241	D816_00950	D817_01100	D818_00964	D819_00988	D820_01136	D821_00976	D822_05462	D823_09292	glutamine ABC transporter, solute binding protein;	sma_24378751
SMU235	1	1	1	1	1	1	1	1	1	1	SMU.244	290581239	D816_00960	D817_01110	D818_00974	D819_00998	D820_01146	D821_00986	D822_05517	D823_09307	undecaprenyl-diphosphatase; bacitracin resistance protein;	sma_24378753
SMU236	1	1	1	1	1	1	1	1	1	1	SMU.245	290581238	D816_00965	D817_01115	D818_00979	D819_01003	D820_01151	D821_00991	D822_05522	D823_09312	negative regulator of genetic competence;	sma_24378754
SMU237	1	1	1	1	1	1	1	1	1	1	SMU.246	290581237	D816_00970	D817_01120	D818_00984	D819_01008	D820_01156	D821_00996	D822_05527	D823_09317	polysaccharide biosynthesis protein, glycosyl transferase family 4;	sma_24378755
SMU238	1	1	1	1	1	1	1	1	1	1	SMU.247	290581236	D816_00975	D817_01125	D818_00989	D819_01013	D820_01161	D821_01001	D822_05532	D823_08242	ABC transporter, ATP-binding protein;	sma_24378756
SMU239	1	1	1	1	1	1	1	1	1	1	SMU.248	290581235	D816_00980	D817_01130	D818_00994	D819_01018	D820_01166	D821_01006	D822_05537	D823_05978	ABC transporter permease;	sma_24378757
SMU240	1	1	1	1	1	1	1	1	1	1	SMU.249	290581234	D816_00985	D817_01135	D818_00999	D819_01023	D820_01171	D821_01011	D822_05542	D823_05983	class-V aminotransferase, NifS protein homolog,;	sma_24378758
SMU241	1	1	1	1	1	1	1	1	1	1	SMU.250	290581233	D816_00990	D817_01140	D818_01004	D819_01028	D820_01176	D821_01016	D822_05547	D823_05988	nitrogen fixation-like protein, NifU;	sma_24378759
SMU242	1	1	1	1	1	1	1	1	1	1	SMU.252	290581231	D816_01000	D817_01150	D818_01014	D819_01038	D820_01186	D821_01026	D822_05586	D823_08087	hypothetical protein;	sma_24378761
SMU243	1	1	1	1	1	1	1	1	1	1	SMU.253	290581230	D816_01005	D817_01155	D818_01019	D819_01043	D820_01191	D821_01031	D822_05591	D823_02047	D-alanyl-D-alanine carboxypeptidase; penicillin-binding protein;	sma_24378762
SMU244	1	1	1	1	1	1	1	1	1	1	SMU.255	290581229	D816_01010	D817_01160	D818_01024	D819_01048	D820_01196	D821_01036	D822_05596	D823_04302	oligopeptide ABC transporter, OppA;	sma_24378763
SMU245	1	1	1	1	1	1	1	1	1	1	SMU.256	290581228	D816_01015	D817_01165	D818_01029	D819_01053	D820_01201	D821_01041	D822_05601	D823_04312	oligopeptide ABC transporter, permease;	sma_24378764
SMU246	1	1	1	1	1	1	1	1	1	1	SMU.257	290581227	D816_01020	D817_01170	D818_01034	D819_01058	D820_01206	D821_01046	D822_05606	D823_04317	oligopeptide ABC transporter, permease;	sma_24378765
SMU247	1	1	1	1	1	1	1	1	1	1	SMU.258	290581226	D816_01025	D817_01175	D818_01039	D819_01063	D820_01211	D821_01051	D822_05611	D823_04322	oligopeptide ABC transporter, ATP-binding;	sma_24378766
SMU248	1	1	1	1	1	1	1	1	1	1	SMU.267c	290581223	D816_01065	D817_01215	D818_01054	D819_01078	D820_01251	D821_01091	D822_01287	D823_06703	glutamate--cysteine ligase (gamma ECS);	sma_24378774
SMU249	1	1	1	1	1	1	1	1	1	1	SMU.268	290581222	D816_01070	D817_01220	D818_01059	D819_01083	D820_01256	D821_01096	D822_01282	D823_06698	adenylosuccinate synthetase;	sma_24378775
SMU250	1	1	1	1	1	1	1	1	1	1	SMU.272	290581219	D816_01085	D817_01235	D818_01074	D819_01098	D820_01271	D821_01111	D822_03439	D823_06593	PTS system, enzyme IIA component;	sma_24378778
SMU251	1	1	1	1	1	1	1	1	1	1	SMU.287	290581205	D816_01155	D817_01305	D818_01139	D819_01168	D820_01341	D821_01213	D822_01589	D823_05923	ABC transport protein ComB, accessory factor for ComA;	sma_24378791
SMU252	1	1	1	1	1	1	1	1	1	1	SMU.291	290581202	D816_01170	D817_01320	D818_01154	D819_01183	D820_01356	D821_01228	D822_01609	D823_06573	transketolase;	sma_24378794
SMU253	1	1	1	1	1	1	1	1	1	1	SMU.296	290581197	D816_01195	D817_01345	D818_01179	D819_01238	D820_01381	D821_01253	D822_08103	D823_02586	conserved hypothetical protein;	sma_24378799
SMU254	1	1	1	1	1	1	1	1	1	1	SMU.297	290581196	D816_01200	D817_01350	D818_01199	D819_01243	D820_01386	D821_01258	D822_08098	D823_03872	DNA polymerase I;	sma_24378800
SMU255	1	1	1	1	1	1	1	1	1	1	SMU.298	290581195	D816_01205	D817_01355	D818_01204	D819_01248	D820_01391	D821_01263	D822_08088	D823_03867	conserved hypothetical protein;	sma_24378801
SMU256	1	1	1	1	1	1	1	1	1	1	SMU.300	290581193	D816_01215	D817_01365	D818_01214	D819_01258	D820_01401	D821_01273	D822_08083	D823_08532	tRNA-guanine transglycosylase; queuine tRNA-ribosyltransferase;	sma_24378803
SMU257	1	1	1	1	1	1	1	1	1	1	SMU.301	290581192	D816_01220	D817_01370	D818_01219	D819_01263	D820_01406	D821_01278	D822_01277	D823_06878	conserved hypothetical protein;	sma_24378804
SMU258	1	1	1	1	1	1	1	1	1	1	SMU.302	290581191	D816_01225	D817_01375	D818_01224	D819_01268	D820_01411	D821_01283	D822_08078	D823_04017	conserved hypothetical protein;	sma_24378805
SMU259	1	1	1	1	1	1	1	1	1	1	SMU.303	290581190	D816_01230	D817_01380	D818_01229	D819_01273	D820_01416	D821_01288	D822_08073	D823_10428	conserved hypothetical protein;	sma_24378806
SMU260	1	1	1	1	1	1	1	1	1	1	SMU.304	290581189	D816_01235	D817_01385	D818_01234	D819_01278	D820_01421	D821_01293	D822_08068	D823_10423	cytidine/ deoxycytidylate deaminase;	sma_24378807
SMU261	1	1	1	1	1	1	1	1	1	1	SMU.307	290581170	D816_01245	D817_01395	D818_06239	D819_04039	D820_01431	D821_01303	D822_07633	D823_06328	glucose-6-phosphate isomerase;	sma_24378809
SMU262	1	1	1	1	1	1	1	1	1	1	SMU.308	290581169	D816_01250	D817_01400	D818_06234	D819_04034	D820_01436	D821_01308	D822_07628	D823_06323	sorbitol-6-phosphate 2-dehydrogenase;	sma_24378810
SMU263	1	1	1	1	1	1	1	1	1	1	SMU.309	290581168	D816_01255	D817_01405	D818_06229	D819_04029	D820_01441	D821_01313	D822_07623	D823_06313	regulator of sorbitol operon;	sma_24378811
SMU264	1	1	1	1	1	1	1	1	1	1	SMU.310	290581167	D816_01260	D817_01410	D818_06224	D819_04024	D820_01446	D821_01318	D822_07618	D823_06308	sorbitol operon activator;	sma_24378812
SMU265	1	1	1	1	1	1	1	1	1	1	SMU.311	290581166	D816_01265	D817_01415	D818_06219	D819_04019	D820_01451	D821_01323	D822_09570	D823_06303	PTS system, sorbitol (glucitol) phosphotransferase enzyme IIC2;	sma_24378813
SMU266	1	1	1	1	1	1	1	1	1	1	SMU.312	290581165	D816_01270	D817_01420	D818_06214	D819_04014	D820_01456	D821_01328	D822_09565	D823_06298	PTS system, sorbitol phosphotransferase enzyme IIBC;	sma_24378814
SMU267	1	1	1	1	1	1	1	1	1	1	SMU.313	290581164	D816_01275	D817_01425	D818_06209	D819_04009	D820_01461	D821_01333	D822_09560	D823_06293	PTS system, sorbitol-specific enzyme IIA;	sma_24378815
SMU268	1	1	1	1	1	1	1	1	1	1	SMU.317	290581158	D816_01285	D817_01435	D818_06194	D819_03974	D820_01471	D821_01343	D822_04715	D823_03503	tetrahydrodipicolinate succinylase;	sma_24378817
SMU269	1	1	1	1	1	1	1	1	1	1	SMU.318	290581157	D816_01290	D817_01440	D818_01323	D819_01343	D820_01476	D821_01348	D822_04710	D823_03508	peptidase/aminoacylase/hippurate hydrolase;	sma_24378818
SMU270	1	1	1	1	1	1	1	1	1	1	SMU.320	290581155	D816_01295	D817_01445	D818_01328	D819_01348	D820_01481	D821_01353	D822_04705	D823_03513	probable 5-formyltetrahydrofolate cyclo-ligase;	sma_24378819
SMU271	1	1	1	1	1	1	1	1	1	1	SMU.321	290581154	D816_01300	D817_01450	D818_01333	D819_01353	D820_01486	D821_01358	D822_04700	D823_03518	conserved hypothetical protein, Rhomboid family;	sma_24378820
SMU272	1	1	1	1	1	1	1	1	1	1	SMU.322c	290581153	D816_01305	D817_01455	D818_01338	D819_01358	D820_01491	D821_01363	D822_04695	D823_06233	glucose-1-phosphate uridylyltransferase;	sma_24378821
SMU273	1	1	1	1	1	1	1	1	1	1	SMU.323	290581152	D816_01310	D817_01460	D818_01343	D819_01363	D820_01496	D821_01368	D822_04690	D823_06228	glycerol-3-phosphate dehydrogenase (NAD(P)+);	sma_24378822
SMU274	1	1	1	1	1	1	1	1	1	1	SMU.325	290581151	D816_01315	D817_01465	D818_01348	D819_01368	D820_01501	D821_01373	D822_04685	D823_06223	dUTP diphosphatase (dUTPase);	sma_24378823
SMU275	1	1	1	1	1	1	1	1	1	1	SMU.326	290581150	D816_01320	D817_01470	D818_01353	D819_01373	D820_01506	D821_01378	D822_04680	D823_06218	conserved hypothetical protein;	sma_24378824
SMU276	1	1	1	1	1	1	1	1	1	1	SMU.327	290581149	D816_01325	D817_01480	D818_01363	D819_01383	D820_01511	D821_01383	D822_04675	D823_06208	DNA repair protein;	sma_24378825
SMU277	1	1	1	1	1	1	1	1	1	1	SMU.328	290581148	D816_01330	D817_01485	D818_01368	D819_01388	D820_01516	D821_01388	D822_04670	D823_06003	conserved hypothetical protein; possible carbonic anhydrase;	sma_24378826
SMU278	1	1	1	1	1	1	1	1	1	1	SMU.329	290581147	D816_01335	D817_01490	D818_01373	D819_01393	D820_01521	D821_01393	D822_04665	D823_06008	conserved hypothetical protein;	sma_24378827
SMU279	1	1	1	1	1	1	1	1	1	1	SMU.330	290581146	D816_01340	D817_01495	D818_01378	D819_01398	D820_01526	D821_01398	D822_04660	D823_08237	glutamyl-tRNA synthetase;	sma_24378828
SMU280	1	1	1	1	1	1	1	1	1	1	SMU.334	290581142	D816_01360	D817_01515	D818_01398	D819_01418	D820_01546	D821_01418	D822_04640	D823_07987	argininosuccinate synthase;	sma_24378832
SMU281	1	1	1	1	1	1	1	1	1	1	SMU.335	290581141	D816_01365	D817_01520	D818_01403	D819_01423	D820_01551	D821_01423	D822_04635	D823_07982	argininosuccinate lyase;	sma_24378833
SMU282	1	1	1	1	1	1	1	1	1	1	SMU.336	290581140	D816_01370	D817_01525	D818_01408	D819_01428	D820_01556	D821_01428	D822_04630	D823_09837	ribonuclease P protein component;	sma_24378834
SMU283	1	1	1	1	1	1	1	1	1	1	SMU.337	290581139	D816_01375	D817_01530	D818_01413	D819_01433	D820_01561	D821_01433	D822_04625	D823_03852	inner membrane protein;	sma_24378835
SMU284	1	1	1	1	1	1	1	1	1	1	SMU.338	290581138	D816_01380	D817_01535	D818_01418	D819_01438	D820_01566	D821_01438	D822_04620	D823_03847	conserved hypothetical protein, Jag protein;	sma_24378836
SMU285	1	1	1	1	1	1	1	1	1	1	SMU.340	290581136	D816_01390	D817_01545	D818_01428	D819_01448	D820_01576	D821_01448	D822_04615	D823_07320	50S ribosomal protein L34;	sma_24378838
SMU286	1	1	1	1	1	1	1	1	1	1	SMU.341	290581135	D816_01395	D817_01550	D818_01433	D819_01453	D820_01581	D821_01453	D822_04556	D823_04407	conserved hypothetical protein (possible deoxyribonuclease);	sma_24378839
SMU287	1	1	1	1	1	1	1	1	1	1	SMU.349	290581127	D816_01430	D817_01585	D818_01488	D819_01513	D820_01616	D821_01488	D822_04536	D823_04462	dimethyladenosine transferase;	sma_24378846
SMU288	1	1	1	1	1	1	1	1	1	1	SMU.350	290581126	D816_01435	D817_01590	D818_01493	D819_01518	D820_01621	D821_01493	D822_04531	D823_04467	hypothetical protein;	sma_24378847
SMU289	1	1	1	1	1	1	1	1	1	1	SMU.351	290581125	D816_01440	D817_01595	D818_01498	D819_01523	D820_01626	D821_01498	D822_04511	D823_04472	conserved hypothetical protein, possible GTPase;	sma_24378848
SMU290	1	1	1	1	1	1	1	1	1	1	SMU.352	290581124	D816_01445	D817_01600	D818_01503	D819_01528	D820_01631	D821_01503	D822_04506	D823_04477	ribulose-phosphate-3-epimerase;	sma_24378849
SMU291	1	1	1	1	1	1	1	1	1	1	SMU.353	290581123	D816_01450	D817_01605	D818_01508	D819_01533	D820_01636	D821_01508	D822_04501	D823_04482	thiamine pyrophosphokinase;	sma_24378850
SMU292	1	1	1	1	1	1	1	1	1	1	SMU.354	290581122	D816_01455	D817_01610	D818_01513	D819_01538	D820_01641	D821_01513	D822_04496	D823_04487	conserved hypothetical protein;	sma_24378851
SMU293	1	1	1	1	1	1	1	1	1	1	SMU.355	290581121	D816_01460	D817_01615	D818_01518	D819_01543	D820_01646	D821_01518	D822_04491	D823_04492	CMP-binding factor 1;	sma_24378852
SMU294	1	1	1	1	1	1	1	1	1	1	SMU.356	290581120	D816_01465	D817_01620	D818_01523	D819_01548	D820_01651	D821_01523	D822_04486	D823_04497	purine operon repressor/xanthine phosphoribosyltransferase;	sma_24378853
SMU295	1	1	1	1	1	1	1	1	1	1	SMU.357	290581119	D816_01470	D817_01625	D818_01528	D819_01553	D820_01656	D821_01528	D822_04476	D823_04502	30S ribosomal protein S12;	sma_24378854
SMU296	1	1	1	1	1	1	1	1	1	1	SMU.358	290581118	D816_01475	D817_01630	D818_01533	D819_01558	D820_01661	D821_01533	D822_04471	D823_04507	30S ribosomal protein S7;	sma_24378855
SMU297	1	1	1	1	1	1	1	1	1	1	SMU.359	290581117	D816_01480	D817_01635	D818_01538	D819_01563	D820_01666	D821_01538	D822_04466	D823_04512	translation elongation factor G/EF-2;	sma_24378856
SMU298	1	1	1	1	1	1	1	1	1	1	SMU.361	290581115	D816_01490	D817_01645	D818_01548	D819_01573	D820_01676	D821_01548	D822_04446	D823_00690	phosphoglycerate kinase;	sma_24378858
SMU299	1	1	1	1	1	1	1	1	1	1	SMU.362	290581114	D816_01495	D817_01650	D818_01553	D819_01578	D820_01681	D821_01553	D822_04441	D823_00675	Streptococcus-specific protein;	sma_24378859
SMU300	1	1	1	1	1	1	1	1	1	1	SMU.363	290581113	D816_01500	D817_01655	D818_01558	D819_01583	D820_01686	D821_01558	D822_04436	D823_00670	transcriptional regulator; glutamine synthetase repressor;	sma_24378860
SMU301	1	1	1	1	1	1	1	1	1	1	SMU.364	290581112	D816_01505	D817_01660	D818_01563	D819_01588	D820_01691	D821_01563	D822_04431	D823_00665	glutamine synthetase type 1;	sma_24378861
SMU302	1	1	1	1	1	1	1	1	1	1	SMU.367	290581109	D816_01520	D817_01675	D818_01578	D819_01603	D820_01706	D821_01578	D822_04351	D823_00660	Streptococcus-specific protein; similar to glucan-binding protein;	sma_24378864
SMU303	1	1	1	1	1	1	1	1	1	1	SMU.368c	290581108	D816_01525	D817_01680	D818_01583	D819_01608	D820_01711	D821_01583	D822_04346	D823_00655	metallo-beta-lactamase superfamily protein;	sma_24378865
SMU304	1	1	1	1	1	1	1	1	1	1	SMU.369c	290581107	D816_01530	D817_01685	D818_01588	D819_01613	D820_01716	D821_01588	D822_04341	D823_00650	conserved hypothetical protein;	sma_24378866
SMU305	1	1	1	1	1	1	1	1	1	1	SMU.383c	290581102	D816_01590	D817_01745	D818_01613	D819_01638	D820_01776	D821_01613	D822_04331	D823_00685	undetermined reductase or epimerase;	sma_24378878
SMU306	1	1	1	1	1	1	1	1	1	1	SMU.395	290581089	D816_01645	D817_01800	D818_01717	D819_01693	D820_01845	D821_01732	D822_05691	D823_03695	X-prolyl dipeptidyl-peptidase;	sma_24378890
SMU307	1	1	1	1	1	1	1	1	1	1	SMU.396	290581088	D816_01650	D817_01805	D818_01722	D819_01698	D820_01850	D821_01737	D822_05696	D823_03690	glycerol uptake facilitator protein;	sma_24378891
SMU308	1	1	1	1	1	1	1	1	1	1	SMU.399	290581087	D816_01655	D817_01810	D818_01727	D819_01703	D820_01855	D821_01742	D822_05701	D823_03680	C3-degrading proteinase;	sma_24378892
SMU309	1	1	1	1	1	1	1	1	1	1	SMU.400	290581086	D816_01660	D817_01815	D818_01732	D819_01708	D820_01860	D821_01747	D822_05706	D823_03675	beta-lactamase family protein;	sma_24378893
SMU310	1	1	1	1	1	1	1	1	1	1	SMU.403	290581083	D816_01675	D817_01830	D818_01747	D819_01723	D820_01875	D821_01762	D822_05721	D823_09547	nucleotidyltransferase/DNA polymerase involved in DNA repair;	sma_24378896
SMU311	1	1	1	1	1	1	1	1	1	1	SMU.405c	290581081	D816_01685	D817_01840	D818_01757	D819_01733	D820_01885	D821_01772	D822_05731	D823_05503	transcriptional regulator;	sma_24378898
SMU312	1	1	1	1	1	1	1	1	1	1	SMU.406c	290581080	D816_01690	D817_01845	D818_01762	D819_01738	D820_01890	D821_01777	D822_00605	D823_09717	haloacid dehalogenase-like hydrolase;	sma_24378899
SMU313	1	1	1	1	1	1	1	1	1	1	SMU.408	290581078	D816_01700	D817_01855	D818_01772	D819_01748	D820_01900	D821_01787	D822_00615	D823_02399	xanthine/uracil permease family protein;	sma_24378901
SMU314	1	1	1	1	1	1	1	1	1	1	SMU.409	290581077	D816_01705	D817_01860	D818_01777	D819_01753	D820_01905	D821_01792	D822_00620	D823_02404	conserved hypothetical protein;	sma_24378902
SMU315	1	1	1	1	1	1	1	1	1	1	SMU.410	290581076	D816_01710	D817_01865	D818_01782	D819_01758	D820_01910	D821_01797	D822_00630	D823_02414	transcriptional regulator;	sma_24378903
SMU316	1	1	1	1	1	1	1	1	1	1	SMU.411c	290581075	D816_01715	D817_01870	D818_01787	D819_01763	D820_01915	D821_01802	D822_00635	D823_02419	Streptococcus-specific protein;	sma_24378904
SMU317	1	1	1	1	1	1	1	1	1	1	SMU.412c	290581074	D816_01720	D817_01875	D818_01792	D819_01768	D820_01920	D821_01807	D822_00640	D823_02424	Hit-like protein;	sma_24378905
SMU318	1	1	1	1	1	1	1	1	1	1	SMU.413	290581073	D816_01725	D817_01880	D818_01797	D819_01773	D820_01925	D821_01812	D822_00645	D823_02429	ABC transporter, ATP-binding protein;	sma_24378906
SMU319	1	1	1	1	1	1	1	1	1	1	SMU.414	290581072	D816_01730	D817_01885	D818_01802	D819_01778	D820_01930	D821_01817	D822_00650	D823_02434	ABC transporter permease;	sma_24378907
SMU320	1	1	1	1	1	1	1	1	1	1	SMU.415	290581071	D816_01735	D817_01890	D818_01807	D819_01783	D820_01935	D821_01822	D822_00655	D823_02439	conserved hypothetical protein, phosphotransferase enzyme family;	sma_24378908
SMU321	1	1	1	1	1	1	1	1	1	1	SMU.416	290581070	D816_01740	D817_01895	D818_01812	D819_01788	D820_01940	D821_01827	D822_00660	D823_02444	tRNA (guanine-N(7)-)-methyltransferase;	sma_24378909
SMU322	1	1	1	1	1	1	1	1	1	1	SMU.417	290581069	D816_01745	D817_01900	D818_01817	D819_01793	D820_01945	D821_01832	D822_00670	D823_08427	conserved hypothetical protein;	sma_24378910
SMU323	1	1	1	1	1	1	1	1	1	1	SMU.418	290581068	D816_01750	D817_01905	D818_01822	D819_01798	D820_01950	D821_01837	D822_00675	D823_08432	transcription termination-antitermination factor NusA; elongation factor;	sma_24378911
SMU324	1	1	1	1	1	1	1	1	1	1	SMU.419	290581067	D816_01755	D817_01910	D818_01827	D819_01803	D820_01955	D821_01842	D822_00680	D823_08437	conserved hypothetical protein;	sma_24378912
SMU325	1	1	1	1	1	1	1	1	1	1	SMU.420	290581066	D816_01760	D817_01915	D818_01832	D819_01808	D820_01960	D821_01847	D822_00685	D823_04836	ribosomal protein L7A family;	sma_24378913
SMU326	1	1	1	1	1	1	1	1	1	1	SMU.421	290581065	D816_01765	D817_01920	D818_01837	D819_01813	D820_01965	D821_01852	D822_00690	D823_04826	translation initiation factor IF-2;	sma_24378914
SMU327	1	1	1	1	1	1	1	1	1	1	SMU.422	290581064	D816_01770	D817_01925	D818_01842	D819_01818	D820_01970	D821_01857	D822_00697	D823_06873	ribosome binding factor A;	sma_24378915
SMU328	1	1	1	1	1	1	1	1	1	1	SMU.424	290581062	D816_01780	D817_01935	D818_01852	D819_01828	D820_01980	D821_01867	D822_00712	D823_06893	negative transcriptional regulator, CopY;	sma_24378917
SMU329	1	1	1	1	1	1	1	1	1	1	SMU.426	290581061	D816_01785	D817_01940	D818_01857	D819_01833	D820_01985	D821_01872	D822_00717	D823_06898	copper-transporting ATPase;	sma_24378918
SMU330	1	1	1	1	1	1	1	1	1	1	SMU.427	290581060	D816_01790	D817_01945	D818_01862	D819_01838	D820_01990	D821_01877	D822_00722	D823_06908	copper chaperone;	sma_24378919
SMU331	1	1	1	1	1	1	1	1	1	1	SMU.428	290581059	D816_01795	D817_01950	D818_01867	D819_01843	D820_01995	D821_01882	D822_00727	D823_00570	conserved hypothetical protein, Cof family;	sma_24378920
SMU332	1	1	1	1	1	1	1	1	1	1	SMU.431	290581057	D816_01805	D817_01960	D818_01877	D819_01853	D820_02005	D821_01892	D822_00737	D823_03323	ABC transporter, ATP-binding protein (hemolysin/cytolysin);	sma_24378922
SMU333	1	1	1	1	1	1	1	1	1	1	SMU.432	290581056	D816_01810	D817_01965	D818_01882	D819_01858	D820_02010	D821_01897	D822_00742	D823_03318	ABC transporter, permease and solute binding protein;	sma_24378923
SMU334	1	1	1	1	1	1	1	1	1	1	SMU.433	290581055	D816_01815	D817_01970	D818_01887	D819_01863	D820_02015	D821_01902	D822_00747	D823_09002	transcriptional regulator;	sma_24378924
SMU335	1	1	1	1	1	1	1	1	1	1	SMU.434	290581054	D816_01820	D817_01975	D818_01892	D819_01868	D820_02020	D821_01907	D822_00752	D823_09007	conserved hypothetical protein;	sma_24378925
SMU336	1	1	1	1	1	1	1	1	1	1	SMU.439	290581051	D816_01845	D817_02093	D818_01907	D819_01894	D820_02035	D821_06187	D822_00060	D823_05648	transcriptional regulator;	sma_24378929
SMU337	1	1	1	1	1	1	1	1	1	1	SMU.445	290581047	D816_01865	D817_02113	D818_01927	D819_01914	D820_02055	D821_01924	D822_00762	D823_03887	glycyl-tRNA synthetase alpha subunit;	sma_24378934
SMU338	1	1	1	1	1	1	1	1	1	1	SMU.446	290581046	D816_01870	D817_02118	D818_01932	D819_01919	D820_02060	D821_01929	D822_00767	D823_03882	glycyl tRNA synthetase beta subunit;	sma_24378935
SMU339	1	1	1	1	1	1	1	1	1	1	SMU.447	290581045	D816_01875	D817_02123	D818_01937	D819_01924	D820_02065	D821_01934	D822_00772	D823_03877	conserved hypothetical protein;	sma_24378936
SMU340	1	1	1	1	1	1	1	1	1	1	SMU.448	290581044	D816_01880	D817_02128	D818_01942	D819_01929	D820_02070	D821_01939	D822_07378	D823_06568	conserved hypothetical protein;	sma_24378937
SMU341	1	1	1	1	1	1	1	1	1	1	SMU.449	290581043	D816_01885	D817_02133	D818_01947	D819_01934	D820_02075	D821_01944	D822_00782	D823_06553	gamma-glutamyl kinase;	sma_24378938
SMU342	1	1	1	1	1	1	1	1	1	1	SMU.453	290581041	D816_01895	D817_02143	D818_01957	D819_01944	D820_02085	D821_01954	D822_00792	D823_06538	S-adenosyl-methyltransferase, MraW family;	sma_24378941
SMU343	1	1	1	1	1	1	1	1	1	1	SMU.454	290581040	D816_01900	D817_02148	D818_01962	D819_01949	D820_02090	D821_01959	D822_00797	D823_06533	cell division protein;	sma_24378942
SMU344	1	1	1	1	1	1	1	1	1	1	SMU.455	290581039	D816_01905	D817_02153	D818_01967	D819_01954	D820_02095	D821_01964	D822_00802	D823_06528	penicillin-binding protein 2X;	sma_24378943
SMU345	1	1	1	1	1	1	1	1	1	1	SMU.456	290581038	D816_01910	D817_02158	D818_01972	D819_01959	D820_02100	D821_01969	D822_00807	D823_06523	phospho-N-acetylmuramoyl-pentapeptide-transferase;	sma_24378944
SMU346	1	1	1	1	1	1	1	1	1	1	SMU.458	290581036	D816_01915	D817_02163	D818_01982	D819_01964	D820_02105	D821_01974	D822_00812	D823_06518	ATP-dependent RNA helicase; DEAD/DEAH family;	sma_24378946
SMU347	1	1	1	1	1	1	1	1	1	1	SMU.459	290581035	D816_01920	D817_02168	D818_01987	D819_01969	D820_02110	D821_01979	D822_06858	D823_06513	amino acid ABC transporter, substrate-binding protein;	sma_24378947
SMU348	1	1	1	1	1	1	1	1	1	1	SMU.460	290581034	D816_01925	D817_02173	D818_01992	D819_01974	D820_02115	D821_01984	D822_06863	D823_06508	amino acid ABC transporter, permease;	sma_24378948
SMU349	1	1	1	1	1	1	1	1	1	1	SMU.461	290581033	D816_01930	D817_02178	D818_01997	D819_01979	D820_02120	D821_01989	D822_06868	D823_06503	amino acid ABC transporter, ATP-binding protein;	sma_24378949
SMU350	1	1	1	1	1	1	1	1	1	1	SMU.462	290581032	D816_01935	D817_02183	D818_02002	D819_01984	D820_02125	D821_01994	D822_06873	D823_06498	Streptococcus-specific protein;	sma_24378950
SMU351	1	1	1	1	1	1	1	1	1	1	SMU.463	290581031	D816_01940	D817_02188	D818_02007	D819_01989	D820_02130	D821_01999	D822_06878	D823_01947	thioredoxin reductase (NADPH);	sma_24378951
SMU352	1	1	1	1	1	1	1	1	1	1	SMU.464	290581030	D816_01945	D817_02193	D818_02012	D819_01994	D820_02135	D821_02004	D822_06348	D823_01957	nicotinate phosphoribosyltransferase;	sma_24378952
SMU353	1	1	1	1	1	1	1	1	1	1	SMU.465	290581029	D816_01950	D817_02198	D818_02017	D819_02004	D820_02140	D821_02009	D822_06343	D823_01962	NAD(+) synthetase (nitrogen-regulatory protein);	sma_24378953
SMU354	1	1	1	1	1	1	1	1	1	1	SMU.466	290581028	D816_01955	D817_02203	D818_02505	D819_02009	D820_02145	D821_02014	D822_06338	D823_00575	cysteine aminopeptidase C;	sma_24378954
SMU355	1	1	1	1	1	1	1	1	1	1	SMU.467	290581027	D816_01960	D817_02208	D818_02510	D819_02014	D820_02150	D821_02019	D822_06333	D823_06653	penicillin-binding protein 1a;	sma_24378955
SMU356	1	1	1	1	1	1	1	1	1	1	SMU.469	290581026	D816_01965	D817_02213	D818_02515	D819_02019	D820_02155	D821_02024	D822_06328	D823_06643	recombination protein U;	sma_24378956
SMU357	1	1	1	1	1	1	1	1	1	1	SMU.470	290581025	D816_01970	D817_02218	D818_02520	D819_02024	D820_02160	D821_02029	D822_06323	D823_06638	conserved hypothetical protein;	sma_24378957
SMU358	1	1	1	1	1	1	1	1	1	1	SMU.471	290581024	D816_01975	D817_02223	D818_02525	D819_02029	D820_02165	D821_02034	D822_06318	D823_06633	conserved hypothetical protein;	sma_24378958
SMU359	1	1	1	1	1	1	1	1	1	1	SMU.472	290581023	D816_01980	D817_02228	D818_02530	D819_02034	D820_02170	D821_02039	D822_06313	D823_06628	conserved hypothetical protein, RNA methylase family;	sma_24378959
SMU360	1	1	1	1	1	1	1	1	1	1	SMU.473	290581022	D816_01985	D817_02233	D818_02535	D819_02039	D820_02175	D821_02044	D822_06308	D823_06623	conserved hypothetical protein;	sma_24378960
SMU361	1	1	1	1	1	1	1	1	1	1	SMU.474	290581021	D816_01990	D817_02238	D818_02540	D819_02044	D820_02180	D821_02049	D822_06303	D823_06618	S-ribosylhomocysteine lyase (S-ribosylhomocysteinase);	sma_24378961
SMU362	1	1	1	1	1	1	1	1	1	1	SMU.475	290581020	D816_01995	D817_02243	D818_02545	D819_02049	D820_02185	D821_02054	D822_06298	D823_06608	conserved hypothetical protein;	sma_24378962
SMU363	1	1	1	1	1	1	1	1	1	1	SMU.478	290581019	D816_02000	D817_02248	D818_02550	D819_02054	D820_02190	D821_02059	D822_06293	D823_05938	guanylate kinase;	sma_24378963
SMU364	1	1	1	1	1	1	1	1	1	1	SMU.479	290581018	D816_02005	D817_02253	D818_02555	D819_02059	D820_02195	D821_02064	D822_06288	D823_05933	DNA-directed RNA polymerase, omega subunit;	sma_24378964
SMU365	1	1	1	1	1	1	1	1	1	1	SMU.480	290581017	D816_02010	D817_02258	D818_02560	D819_02064	D820_02200	D821_02069	D822_06283	D823_03046	primosomal replication factor Y (primosomal protein N');	sma_24378965
SMU366	1	1	1	1	1	1	1	1	1	1	SMU.481	290581016	D816_02015	D817_02263	D818_02565	D819_02069	D820_02205	D821_02074	D822_06278	D823_03041	methionyl-tRNA formyltransferase;	sma_24378966
SMU367	1	1	1	1	1	1	1	1	1	1	SMU.482	290581015	D816_02020	D817_02268	D818_02570	D819_02074	D820_02210	D821_02079	D822_06273	D823_03036	RNA-binding Sun protein; possible rRNA methylase;	sma_24378967
SMU368	1	1	1	1	1	1	1	1	1	1	SMU.483	290581014	D816_02025	D817_02273	D818_02575	D819_02079	D820_02215	D821_02084	D822_06268	D823_03031	phosphoprotein phosphatase (pppL protein);	sma_24378968
SMU369	1	1	1	1	1	1	1	1	1	1	SMU.484	290581013	D816_02030	D817_02278	D818_02580	D819_02084	D820_02220	D821_02089	D822_06263	D823_03026	serine/threonine protein kinase;	sma_24378969
SMU370	1	1	1	1	1	1	1	1	1	1	SMU.485	290581012	D816_02035	D817_02283	D818_02585	D819_02089	D820_02225	D821_02094	D822_06258	D823_03021	conserved hypothetical protein;	sma_24378970
SMU371	1	1	1	1	1	1	1	1	1	1	SMU.486	290581011	D816_02040	D817_02288	D818_02590	D819_02094	D820_02230	D821_02099	D822_06253	D823_03016	two-component sensor histidine kinase; TCS-11; LiaS	sma_24378971
SMU372	1	1	1	1	1	1	1	1	1	1	SMU.487	290581010	D816_02045	D817_02293	D818_02595	D819_02099	D820_02235	D821_02104	D822_06248	D823_03011	two-component response regulator; TCS-11; LiaR	sma_24378972
SMU373	1	1	1	1	1	1	1	1	1	1	SMU.488	290581009	D816_02050	D817_02298	D818_02600	D819_02104	D820_02240	D821_02109	D822_06243	D823_03006	hydrolase; possible peptidyl-prolyl cis-trans isomerase;	sma_24378973
SMU374	1	1	1	1	1	1	1	1	1	1	SMU.489	290581008	D816_02055	D817_02303	D818_02605	D819_02109	D820_02245	D821_02114	D822_06238	D823_03001	polyribonucleotide nucleotidyltransferase (general stress protein 13);	sma_24378974
SMU375	1	1	1	1	1	1	1	1	1	1	SMU.496	290581002	D816_02085	D817_02333	D818_02635	D819_02139	D820_02275	D821_02144	D822_06233	D823_02996	cysteine synthetase A;	sma_24378980
SMU376	1	1	1	1	1	1	1	1	1	1	SMU.497c	290581001	D816_02090	D817_02338	D818_02640	D819_02144	D820_02280	D821_02149	D822_06228	D823_02991	conserved hypothetical protein;	sma_24378981
SMU377	1	1	1	1	1	1	1	1	1	1	SMU.498	290581000	D816_02095	D817_02343	D818_02645	D819_02149	D820_02285	D821_02154	D822_06223	D823_02986	late competence protein F;	sma_24378982
SMU378	1	1	1	1	1	1	1	1	1	1	SMU.499	290580999	D816_02100	D817_02348	D818_02650	D819_02154	D820_02290	D821_02159	D822_06218	D823_02981	late competence protein required for DNA uptake;	sma_24378983
SMU379	1	1	1	1	1	1	1	1	1	1	SMU.500	290580998	D816_02105	D817_02353	D818_02655	D819_02159	D820_02295	D821_02164	D822_06213	D823_02976	ribosome-associated protein;	sma_24378984
SMU380	1	1	1	1	1	1	1	1	1	1	SMU.501	290580997	D816_02110	D817_02358	D818_02660	D819_02164	D820_02300	D821_02169	D822_06208	D823_09517	hypothetical protein;	sma_24378985
SMU381	1	1	1	1	1	1	1	1	1	1	SMU.502	290580996	D816_02115	D817_02363	D818_02665	D819_02169	D820_02305	D821_02174	D822_06203	D823_09512	conserved hypothetical protein;	sma_24378986
SMU382	1	1	1	1	1	1	1	1	1	1	SMU.508	290580990	D816_02150	D817_02398	D818_02700	D819_02189	D820_02340	D821_02209	D822_04061	D823_06788	conserved hypothetical protein (possible hydrolase);	sma_24378992
SMU383	1	1	1	1	1	1	1	1	1	1	SMU.509	290580989	D816_02155	D817_02403	D818_02705	D819_02194	D820_02345	D821_02214	D822_04066	D823_08587	conserved hypothetical protein;	sma_24378993
SMU384	1	1	1	1	1	1	1	1	1	1	SMU.516	290580979	D816_02195	D817_02438	D818_02725	D819_02244	D820_02410	D821_02264	D822_04116	D823_08592	conserved hypothetical protein, N6 adenine-specific DNA methylase signature domain;	sma_24378999
SMU385	1	1	1	1	1	1	1	1	1	1	SMU.517	290580978	D816_02200	D817_02443	D818_02730	D819_02249	D820_02415	D821_02269	D822_04121	D823_08602	phosphopantetheine adenylyltransferase; lipopolysaccharide core biosynthesis protein;	sma_24379000
SMU386	1	1	1	1	1	1	1	1	1	1	SMU.518	290580977	D816_02205	D817_02448	D818_02735	D819_02254	D820_02420	D821_02274	D822_04126	D823_08607	SepM, cell surface-associated protease; cleaves the CSP	sma_24379001
SMU387	1	1	1	1	1	1	1	1	1	1	SMU.521	290580975	D816_02215	D817_02458	D818_02745	D819_02264	D820_02430	D821_02284	D822_04136	D823_08612	conserved hypothetical protein;	sma_24379003
SMU388	1	1	1	1	1	1	1	1	1	1	SMU.522	290580974	D816_02220	D817_02463	D818_02750	D819_02269	D820_02435	D821_02289	D822_04141	D823_08617	conserved hypothetical protein;	sma_24379004
SMU389	1	1	1	1	1	1	1	1	1	1	SMU.523	290580973	D816_02225	D817_02468	D818_02755	D819_02274	D820_02440	D821_02294	D822_04146	D823_08622	conserved hypothetical protein, VanZ-like family;	sma_24379005
SMU390	1	1	1	1	1	1	1	1	1	1	SMU.524	290580972	D816_02230	D817_02473	D818_02760	D819_02279	D820_02445	D821_02299	D822_04151	D823_08627	ABC transporter ATP-binding / permease protein;	sma_24379006
SMU391	1	1	1	1	1	1	1	1	1	1	SMU.525	290580971	D816_02235	D817_02478	D818_02765	D819_02284	D820_02450	D821_02304	D822_04156	D823_08632	ABC transporter ATP-binding / permease protein;	sma_24379007
SMU392	1	1	1	1	1	1	1	1	1	1	SMU.528c	290580968	D816_02250	D817_02493	D818_02780	D819_02299	D820_02465	D821_02319	D822_04171	D823_04437	conserved hypothetical protein;	sma_24379010
SMU393	1	1	1	1	1	1	1	1	1	1	SMU.530c	290580967	D816_02255	D817_02498	D818_02785	D819_02304	D820_02470	D821_02324	D822_04176	D823_08517	conserved hypothetical protein;	sma_24379012
SMU394	1	1	1	1	1	1	1	1	1	1	SMU.531	290580966	D816_02260	D817_02503	D818_02790	D819_02309	D820_02475	D821_02329	D822_04181	D823_10725	chorismate mutase; possible prephenate dehydrogenase;	sma_24379013
SMU395	1	1	1	1	1	1	1	1	1	1	SMU.532	290580965	D816_02265	D817_02508	D818_02795	D819_02314	D820_02480	D821_02334	D822_04186	D823_10730	anthranilate synthase, component I;	sma_24379014
SMU396	1	1	1	1	1	1	1	1	1	1	SMU.533	290580964	D816_02270	D817_02513	D818_02800	D819_02319	D820_02485	D821_02339	D822_04191	D823_10735	anthranilate synthase, component II;	sma_24379015
SMU397	1	1	1	1	1	1	1	1	1	1	SMU.534	290580963	D816_02275	D817_02518	D818_02805	D819_02324	D820_02490	D821_02344	D822_04196	D823_02197	phosphoribosyl anthranilate transferase;	sma_24379016
SMU398	1	1	1	1	1	1	1	1	1	1	SMU.535	290580962	D816_02280	D817_02523	D818_02810	D819_02329	D820_02495	D821_02349	D822_04201	D823_02192	indole-3-glycerol phosphate synthase;	sma_24379017
SMU399	1	1	1	1	1	1	1	1	1	1	SMU.536	290580961	D816_02285	D817_02528	D818_02815	D819_02334	D820_02500	D821_02354	D822_04206	D823_02187	phosphoribosylanthranilate isomerase;	sma_24379018
SMU400	1	1	1	1	1	1	1	1	1	1	SMU.537	290580960	D816_02290	D817_02533	D818_02820	D819_02339	D820_02505	D821_02359	D822_04211	D823_02182	tryptophan synthase, beta subunit;	sma_24379019
SMU401	1	1	1	1	1	1	1	1	1	1	SMU.538	290580959	D816_02295	D817_02538	D818_02825	D819_02344	D820_02510	D821_02364	D822_04216	D823_02177	tryptophan synthase, alpha subunit;	sma_24379020
SMU402	1	1	1	1	1	1	1	1	1	1	SMU.539c	290580958	D816_02300	D817_02543	D818_02830	D819_02349	D820_02515	D821_02369	D822_04221	D823_02347	prepilin peptidase type IV;	sma_24379021
SMU403	1	1	1	1	1	1	1	1	1	1	SMU.540	290580957	D816_02305	D817_02548	D818_02835	D819_02354	D820_02520	D821_02374	D822_04226	D823_02352	peroxide resistance protein / iron binding protein;	sma_24379022
SMU404	1	1	1	1	1	1	1	1	1	1	SMU.541	290580956	D816_02310	D817_02553	D818_02840	D819_02359	D820_02525	D821_02379	D822_04231	D823_02357	conserved hypothetical protein;	sma_24379023
SMU405	1	1	1	1	1	1	1	1	1	1	SMU.542	290580955	D816_02315	D817_02558	D818_02845	D819_02364	D820_02530	D821_02384	D822_04236	D823_02362	glucose kinase;	sma_24379024
SMU406	1	1	1	1	1	1	1	1	1	1	SMU.543	290580954	D816_02320	D817_02563	D818_02850	D819_02369	D820_02535	D821_02389	D822_04241	D823_10052	conserved hypothetical protein;	sma_24379025
SMU407	1	1	1	1	1	1	1	1	1	1	SMU.546	290580952	D816_02325	D817_02568	D818_02855	D819_02374	D820_02540	D821_02394	D822_04246	D823_01010	GTP-binding protein (tyrosine phosphorylated protein A); possible elongation factor;	sma_24379027
SMU408	1	1	1	1	1	1	1	1	1	1	SMU.547	290580951	D816_02330	D817_02573	D818_02860	D819_02379	D820_02545	D821_02399	D822_04251	D823_01005	conserved hypothetical protein;	sma_24379028
SMU409	1	1	1	1	1	1	1	1	1	1	SMU.548	290580950	D816_02335	D817_02578	D818_02865	D819_02384	D820_02550	D821_02404	D822_02374	D823_01000	D-glutamic acid adding enzyme MurD; UDP-N-acetylmuramoylalanine--D-glutamate ligase;	sma_24379029
SMU410	1	1	1	1	1	1	1	1	1	1	SMU.549	290580949	D816_02340	D817_02583	D818_02870	D819_02389	D820_02555	D821_02409	D822_02379	D823_00995	undecaprenyl-PP-MurNAc-pentapeptide-UDPGlcNAc GlcNAc transferase;	sma_24379030
SMU411	1	1	1	1	1	1	1	1	1	1	SMU.550	290580948	D816_02345	D817_02588	D818_02875	D819_02394	D820_02560	D821_02414	D822_02384	D823_00990	cell division protein;	sma_24379031
SMU412	1	1	1	1	1	1	1	1	1	1	SMU.551	290580947	D816_02350	D817_02593	D818_02880	D819_02399	D820_02565	D821_02419	D822_02389	D823_05188	cell division protein FtsA;	sma_24379032
SMU413	1	1	1	1	1	1	1	1	1	1	SMU.552	290580946	D816_02355	D817_02598	D818_02885	D819_02404	D820_02570	D821_02424	D822_02394	D823_05178	cell division protein FtsZ;	sma_24379033
SMU414	1	1	1	1	1	1	1	1	1	1	SMU.553	290580945	D816_02360	D817_02603	D818_02890	D819_02409	D820_02575	D821_02429	D822_02399	D823_05173	conserved hypothetical protein;	sma_24379034
SMU415	1	1	1	1	1	1	1	1	1	1	SMU.554	290580944	D816_02365	D817_02608	D818_02895	D819_02414	D820_02580	D821_02434	D822_02404	D823_05168	conserved hypothetical protein;	sma_24379035
SMU416	1	1	1	1	1	1	1	1	1	1	SMU.555	290580943	D816_02370	D817_02613	D818_02900	D819_02419	D820_02585	D821_02439	D822_02409	D823_05163	conserved hypothetical protein;	sma_24379036
SMU417	1	1	1	1	1	1	1	1	1	1	SMU.556	290580942	D816_02375	D817_02618	D818_02905	D819_02424	D820_02590	D821_02444	D822_02414	D823_05158	conserved hypothetical protein;	sma_24379037
SMU418	1	1	1	1	1	1	1	1	1	1	SMU.557	290580941	D816_02380	D817_02623	D818_02910	D819_02429	D820_02595	D821_02449	D822_02419	D823_05153	cell division initiation protein;	sma_24379038
SMU419	1	1	1	1	1	1	1	1	1	1	SMU.558	290580940	D816_02385	D817_02628	D818_02915	D819_02434	D820_02600	D821_02454	D822_02424	D823_10473	isoleucine-tRNA synthetase;	sma_24379039
SMU420	1	1	1	1	1	1	1	1	1	1	SMU.572	290580929	D816_02450	D817_02693	D818_02972	D819_02489	D820_02655	D821_02564	D822_02474	D823_02337	bifunctional protein: methylenetetrahydrofolate dehydrogenase / methenyltetrahydrofolate cyclohydrolase;	sma_24379052
SMU421	1	1	1	1	1	1	1	1	1	1	SMU.573	290580928	D816_02455	D817_02698	D818_02977	D819_02494	D820_02660	D821_02569	D822_02479	D823_02342	conserved hypothetical protein;	sma_24379053
SMU422	1	1	1	1	1	1	1	1	1	1	SMU.574c	290580927	D816_02460	D817_02703	D818_02982	D819_02499	D820_02665	D821_02574	D822_02484	D823_00980	effector of murein hydrolase;	sma_24379054
SMU423	1	1	1	1	1	1	1	1	1	1	SMU.575c	290580926	D816_02465	D817_02708	D818_02987	D819_02504	D820_02670	D821_02579	D822_02489	D823_00975	murein hydrolase regulator;	sma_24379055
SMU424	1	1	1	1	1	1	1	1	1	1	SMU.576	290580925	D816_02470	D817_02713	D818_02992	D819_02509	D820_02675	D821_02584	D822_02494	D823_00970	response regulator; TCS-10; LytT	sma_24379056
SMU425	1	1	1	1	1	1	1	1	1	1	SMU.577	290580924	D816_02475	D817_02718	D818_02997	D819_02514	D820_02680	D821_02589	D822_02499	D823_00965	sensor histidine kinase; TCS-10; LytS	sma_24379057
SMU426	1	1	1	1	1	1	1	1	1	1	SMU.580	290580923	D816_02480	D817_02723	D818_03002	D819_02519	D820_02685	D821_02594	D822_02504	D823_09752	exodeoxyribonuclease VII, large subunit;	sma_24379058
SMU427	1	1	1	1	1	1	1	1	1	1	SMU.581	290580922	D816_02485	D817_02728	D818_03007	D819_02524	D820_02690	D821_02599	D822_02509	D823_09747	exodeoxyribonuclease VII, small subunit;	sma_24379059
SMU428	1	1	1	1	1	1	1	1	1	1	SMU.582	290580921	D816_02490	D817_02733	D818_03012	D819_02529	D820_02695	D821_02604	D822_02514	D823_09742	farnesyl diphosphate synthase (geranyltranstransferase);	sma_24379060
SMU429	1	1	1	1	1	1	1	1	1	1	SMU.583	290580920	D816_02495	D817_02738	D818_03017	D819_02534	D820_02700	D821_02609	D822_02519	D823_09737	probable hemolysin A;	sma_24379061
SMU430	1	1	1	1	1	1	1	1	1	1	SMU.584	290580919	D816_02500	D817_02743	D818_03022	D819_02539	D820_02705	D821_02614	D822_02524	D823_09732	arginine repressor;	sma_24379062
SMU431	1	1	1	1	1	1	1	1	1	1	SMU.585	290580918	D816_02505	D817_02748	D818_03027	D819_02544	D820_02710	D821_02619	D822_02529	D823_09727	DNA repair and genetic recombination protein;	sma_24379063
SMU432	1	1	1	1	1	1	1	1	1	1	SMU.586	290580917	D816_02510	D817_02753	D818_03032	D819_02549	D820_02715	D821_02624	D822_02534	D823_07772	conserved hypothetical protein, DevG family;	sma_24379064
SMU433	1	1	1	1	1	1	1	1	1	1	SMU.587	290580916	D816_02515	D817_02758	D818_03037	D819_02554	D820_02720	D821_02629	D822_02539	D823_07777	lipase/acylhydrolase with GDSL-like domain;	sma_24379065
SMU434	1	1	1	1	1	1	1	1	1	1	SMU.588	290580915	D816_02520	D817_02763	D818_03042	D819_02559	D820_02725	D821_02634	D822_02544	D823_07782	conserved hypothetical protein;	sma_24379066
SMU435	1	1	1	1	1	1	1	1	1	1	SMU.589	290580914	D816_02525	D817_02768	D818_03047	D819_02564	D820_02730	D821_02639	D822_02549	D823_07787	histone-like DNA-binding protein;	sma_24379067
SMU436	1	1	1	1	1	1	1	1	1	1	SMU.593	290580911	D816_02545	D817_02788	D818_03067	D819_02584	D820_02750	D821_02659	D822_02554	D823_03862	ferric uptake regulator protein FurR;	sma_24379071
SMU437	1	1	1	1	1	1	1	1	1	1	SMU.595	290580909	D816_02555	D817_02798	D818_03077	D819_02594	D820_02760	D821_02669	D822_02564	D823_03413	dihydroorotate dehydrogenase (dihydroorotate oxidase);	sma_24379073
SMU438	1	1	1	1	1	1	1	1	1	1	SMU.596	290580908	D816_02560	D817_02803	D818_03082	D819_02599	D820_02765	D821_02674	D822_02584	D823_03408	phosphoglycerate mutase;	sma_24379074
SMU439	1	1	1	1	1	1	1	1	1	1	SMU.598	290580906	D816_02570	D817_02813	D818_03092	D819_02609	D820_02775	D821_02684	D822_02594	D823_03393	recombination protein;	sma_24379076
SMU440	1	1	1	1	1	1	1	1	1	1	SMU.599	290580905	D816_02575	D817_02818	D818_03097	D819_02614	D820_02780	D821_02689	D822_02599	D823_03358	D-alanine-D-alanine ligase;	sma_24379077
SMU441	1	1	1	1	1	1	1	1	1	1	SMU.600c	290580904	D816_02580	D817_02823	D818_03102	D819_02619	D820_02785	D821_02694	D822_02604	D823_03348	conserved hypothetical protein;	sma_24379078
SMU442	1	1	1	1	1	1	1	1	1	1	SMU.603	290580902	D816_02590	D817_02833	D818_03112	D819_02629	D820_02795	D821_02704	D822_02609	D823_03343	D-Ala-D-Ala adding enzyme; UDP-N-acetylmuramoylalanyl-D-glutamyl-2,6-diaminopimelate-D-alanyl-D-alanyl ligase (UDP-N-acetylmuramyl pentapeptide synthase);	sma_24379080
SMU443	1	1	1	1	1	1	1	1	1	1	SMU.607	290580901	D816_02605	D817_02853	D818_03117	D819_02634	D820_02810	D821_02719	D822_02619	D823_03338	conserved hypothetical protein;	sma_24379084
SMU444	1	1	1	1	1	1	1	1	1	1	SMU.608	290580900	D816_02610	D817_02858	D818_03122	D819_02639	D820_02815	D821_02724	D822_02624	D823_00950	peptide chain release factor 3 ; translation elongation and release factor;	sma_24379085
SMU445	1	1	1	1	1	1	1	1	1	1	SMU.609	290580899	D816_02615	D817_02863	D818_03127	D819_02644	D820_02820	D821_02729	D822_02639	D823_06138	cell wall protein precursor;	sma_24379086
SMU446	1	1	1	1	1	1	1	1	1	1	SMU.611	290580897	D816_02625	D817_02873	D818_03167	D819_02654	D820_02830	D821_02739	D822_02644	D823_07510	ATP-dependent RNA helicase/DEAD family;	sma_24379088
SMU447	1	1	1	1	1	1	1	1	1	1	SMU.616	290580896	D816_02640	D817_02888	D818_03182	D819_02659	D820_02845	D821_02749	D822_02649	D823_10677	hypothetical protein;	sma_24379091
SMU448	1	1	1	1	1	1	1	1	1	1	SMU.618	290580895	D816_02645	D817_02893	D818_03187	D819_02664	D820_02850	D821_02754	D822_02654	D823_10672	hypothetical protein;	sma_24379092
SMU449	1	1	1	1	1	1	1	1	1	1	SMU.621c	290580894	D816_02655	D817_02903	D818_03197	D819_02674	D820_02860	D821_02764	D822_02664	D823_07475	conserved hypothetical protein;	sma_24379094
SMU450	1	1	1	1	1	1	1	1	1	1	SMU.624	290580891	D816_02670	D817_02918	D818_03212	D819_02689	D820_02875	D821_02779	D822_02669	D823_08102	1-acylglycerol-3-phosphate O-acyltransferase;	sma_24379097
SMU451	1	1	1	1	1	1	1	1	1	1	SMU.625	290580890	D816_02675	D817_02923	D818_03217	D819_02694	D820_02880	D821_02784	D822_02674	D823_08107	competence protein;	sma_24379098
SMU452	1	1	1	1	1	1	1	1	1	1	SMU.626	290580889	D816_02680	D817_02928	D818_03222	D819_02699	D820_02885	D821_02789	D822_02679	D823_08117	competence protein; possible integral membrane protein;	sma_24379099
SMU453	1	1	1	1	1	1	1	1	1	1	SMU.627	290580888	D816_02685	D817_02933	D818_03227	D819_02704	D820_02890	D821_02794	D822_02684	D823_08122	conserved hypothetical protein;	sma_24379100
SMU454	1	1	1	1	1	1	1	1	1	1	SMU.628	290580885	D816_02690	D817_02938	D818_03242	D819_02709	D820_02895	D821_02799	D822_02689	D823_08137	DNA polymerase III, delta subunit;	sma_24379101
SMU455	1	1	1	1	1	1	1	1	1	1	SMU.629	290580884	D816_02695	D817_02943	D818_03247	D819_02714	D820_02900	D821_02804	D822_02694	D823_08152	superoxide dismutase;	sma_24379102
SMU456	1	1	1	1	1	1	1	1	1	1	SMU.630	290580883	D816_02700	D817_02948	D818_03252	D819_02719	D820_02905	D821_02809	D822_02699	D823_08157	conserved hypothetical protein;	sma_24379103
SMU457	1	1	1	1	1	1	1	1	1	1	SMU.632	290580881	D816_02710	D817_02958	D818_03262	D819_02729	D820_02915	D821_02819	D822_02704	D823_03378	transcriptional regulator;	sma_24379105
SMU458	1	1	1	1	1	1	1	1	1	1	SMU.633	290580880	D816_02715	D817_02963	D818_03267	D819_02734	D820_02920	D821_02824	D822_02709	D823_03373	thioesterase;	sma_24379106
SMU459	1	1	1	1	1	1	1	1	1	1	SMU.634	290580879	D816_02720	D817_02968	D818_03272	D819_02739	D820_02925	D821_02829	D822_02714	D823_10843	S-adenosylmethionine--tRNA ribosyltransferase-isomerase (queuosine (Q) biosynthesis protein);	sma_24379107
SMU460	1	1	1	1	1	1	1	1	1	1	SMU.636	290580877	D816_02730	D817_02978	D818_03282	D819_02749	D820_02935	D821_02839	D822_02724	D823_10838	glucosamine-6-phosphate isomerase;	sma_24379109
SMU461	1	1	1	1	1	1	1	1	1	1	SMU.645	290580869	D816_02780	D817_03023	D818_03327	D819_02789	D820_02975	D821_02884	D822_02744	D823_01020	PepB oligopeptidase;	sma_24379118
SMU462	1	1	1	1	1	1	1	1	1	1	SMU.647	290580867	D816_02790	D817_03033	D818_03337	D819_02799	D820_02985	D821_02894	D822_02754	D823_02137	O-methyltransferase;	sma_24379120
SMU463	1	1	1	1	1	1	1	1	1	1	SMU.648	290580866	D816_02795	D817_03038	D818_03342	D819_02804	D820_02990	D821_02899	D822_02759	D823_02132	protease maturation protein; possible peptidylprolyl isomerase;	sma_24379121
SMU464	1	1	1	1	1	1	1	1	1	1	SMU.649	290580865	D816_02800	D817_03043	D818_03347	D819_02809	D820_02995	D821_02904	D822_02764	D823_02122	conserved hypothetical protein;	sma_24379122
SMU465	1	1	1	1	1	1	1	1	1	1	SMU.650	290580864	D816_02805	D817_03048	D818_03352	D819_02814	D820_03000	D821_02909	D822_02769	D823_02117	alanyl-tRNA synthetase (alanine--tRNA ligase);	sma_24379123
SMU466	1	1	1	1	1	1	1	1	1	1	SMU.657	290580860	D816_02825	D817_03083	D818_03382	D819_02834	D820_03030	D821_02939	D822_02809	D823_02466	ABC transporter, permease, possibly bacteriocin associated;	sma_24379130
SMU467	1	1	1	1	1	1	1	1	1	1	SMU.659	290580858	D816_02835	D817_03093	D818_03392	D819_02844	D820_03040	D821_02959	D822_02814	D823_02461	response regulator; SpaR; TCS-6	sma_24379132
SMU468	1	1	1	1	1	1	1	1	1	1	SMU.660	290580857	D816_02840	D817_03098	D818_03397	D819_02849	D820_03045	D821_02964	D822_02819	D823_02456	histidine kinase; SpaK; TCS-6	sma_24379133
SMU469	1	1	1	1	1	1	1	1	1	1	SMU.663	290580854	D816_02855	D817_03113	D818_03412	D819_02864	D820_03060	D821_02979	D822_02849	D823_01540	N-acetyl-gamma-glutamyl-phosphate reductase (N-acetyl-glutamate-gamma-semialdehyde dehydrogenase);	sma_24379136
SMU470	1	1	1	1	1	1	1	1	1	1	SMU.664	290580853	D816_02860	D817_03118	D818_03417	D819_02869	D820_03065	D821_02984	D822_02854	D823_01535	ornithine acetyltransferase / N-acetylglutamate synthase;	sma_24379137
SMU471	1	1	1	1	1	1	1	1	1	1	SMU.665	290580852	D816_02865	D817_03123	D818_03422	D819_02874	D820_03070	D821_02989	D822_02859	D823_08197	acetylglutamate kinase;	sma_24379138
SMU472	1	1	1	1	1	1	1	1	1	1	SMU.666	290580851	D816_02870	D817_03128	D818_03427	D819_02879	D820_03075	D821_02994	D822_02864	D823_08192	N-acetylornithine aminotransferase;	sma_24379139
SMU473	1	1	1	1	1	1	1	1	1	1	SMU.668c	290580849	D816_02880	D817_03138	D818_03442	D819_02889	D820_03085	D821_03004	D822_02894	D823_05393	ribonucleotide reductase, large subunit;	sma_24379141
SMU474	1	1	1	1	1	1	1	1	1	1	SMU.669c	290580848	D816_02885	D817_03143	D818_03447	D819_02894	D820_03090	D821_03009	D822_02899	D823_05398	glutaredoxin;	sma_24379142
SMU475	1	1	1	1	1	1	1	1	1	1	SMU.670	290580847	D816_02890	D817_03148	D818_03452	D819_02899	D820_03095	D821_03014	D822_02904	D823_03218	aconitate hydratase; aconitase A;	sma_24379143
SMU476	1	1	1	1	1	1	1	1	1	1	SMU.672	290580845	D816_02900	D817_03158	D818_03462	D819_02909	D820_03110	D821_03024	D822_02914	D823_03208	isocitrate dehydrogenase;	sma_24379145
SMU477	1	1	1	1	1	1	1	1	1	1	SMU.674	290580843	D816_02915	D817_03173	D818_03472	D819_02919	D820_03120	D821_03034	D822_02929	D823_05403	phosphotransferase system phosphohistidine-containing protein;	sma_24379147
SMU478	1	1	1	1	1	1	1	1	1	1	SMU.675	290580842	D816_02920	D817_03178	D818_03477	D819_02924	D820_03125	D821_03039	D822_02934	D823_05408	phosphoenolpyruvate-protein phosphotransferase (enzyme I);	sma_24379148
SMU479	1	1	1	1	1	1	1	1	1	1	SMU.680	290580837	D816_02945	D817_03203	D818_03502	D819_02949	D820_03150	D821_03069	D822_08637	D823_08512	carboxymuconolactone decarboxylase family protein;	sma_24379153
SMU480	1	1	1	1	1	1	1	1	1	1	SMU.688	290580836	D816_02980	D817_03238	D818_03507	D819_02954	D820_03190	D821_03074	D822_03809	D823_01065	conserved hypothetical protein;	sma_24379160
SMU481	1	1	1	1	1	1	1	1	1	1	SMU.689	290580835	D816_02985	D817_03243	D818_03512	D819_02959	D820_03195	D821_03079	D822_06693	D823_08937	autolysin/endolysin;	sma_24379161
SMU482	1	1	1	1	1	1	1	1	1	1	SMU.692	290580832	D816_03000	D817_03258	D818_03527	D819_02974	D820_03210	D821_03094	D822_06678	D823_08942	possible pore-forming peptide;	sma_24379164
SMU483	1	1	1	1	1	1	1	1	1	1	SMU.694c	290580831	D816_03005	D817_03263	D818_03532	D819_02979	D820_03215	D821_03099	D822_06673	D823_08947	ferredoxin;	sma_24379165
SMU484	1	1	1	1	1	1	1	1	1	1	SMU.695	290580830	D816_03010	D817_03268	D818_03537	D819_02984	D820_03220	D821_03104	D822_06668	D823_08952	conserved hypothetical protein;	sma_24379166
SMU485	1	1	1	1	1	1	1	1	1	1	SMU.696	290580829	D816_03015	D817_03273	D818_03542	D819_02989	D820_03225	D821_03109	D822_06663	D823_08957	cytidylate kinase;	sma_24379167
SMU486	1	1	1	1	1	1	1	1	1	1	SMU.697	290580828	D816_03020	D817_03278	D818_03547	D819_02994	D820_03230	D821_03114	D822_06658	D823_08962	translation initiation factor IF-3;	sma_24379168
SMU487	1	1	1	1	1	1	1	1	1	1	SMU.698	290580827	D816_03025	D817_03283	D818_03552	D819_02999	D820_03235	D821_03119	D822_06653	D823_08967	50S ribosomal protein L35;	sma_24379169
SMU488	1	1	1	1	1	1	1	1	1	1	SMU.699	290580826	D816_03030	D817_03288	D818_03557	D819_03004	D820_03240	D821_03124	D822_06648	D823_08972	50S ribosomal protein L20;	sma_24379170
SMU489	1	1	1	1	1	1	1	1	1	1	SMU.700c	290580825	D816_03035	D817_03293	D818_03562	D819_03009	D820_03245	D821_03129	D822_00335	D823_04911	phosphoglycerate mutase;	sma_24379171
SMU490	1	1	1	1	1	1	1	1	1	1	SMU.701c	290580824	D816_03040	D817_03298	D818_03567	D819_03014	D820_03250	D821_03134	D822_00330	D823_04906	integral membrane protein;	sma_24379172
SMU491	1	1	1	1	1	1	1	1	1	1	SMU.702c	290580823	D816_03045	D817_03303	D818_03572	D819_03019	D820_03255	D821_03139	D822_00325	D823_04901	transcriptional regulator;	sma_24379173
SMU492	1	1	1	1	1	1	1	1	1	1	SMU.704c	290580821	D816_03055	D817_03313	D818_03582	D819_03029	D820_03265	D821_03149	D822_00315	D823_04891	autolysin;	sma_24379175
SMU493	1	1	1	1	1	1	1	1	1	1	SMU.706c	290580820	D816_03060	D817_03318	D818_03587	D819_03034	D820_03270	D821_03154	D822_00310	D823_04357	conserved hypothetical protein;	sma_24379176
SMU494	1	1	1	1	1	1	1	1	1	1	SMU.707c	290580819	D816_03065	D817_03323	D818_03592	D819_03039	D820_03275	D821_03159	D822_00305	D823_04886	endolysin;	sma_24379177
SMU495	1	1	1	1	1	1	1	1	1	1	SMU.709	290580818	D816_03070	D817_03328	D818_03597	D819_03044	D820_03280	D821_03164	D822_00295	D823_04871	conserved hypothetical protein;	sma_24379178
SMU496	1	1	1	1	1	1	1	1	1	1	SMU.711	290580817	D816_03075	D817_03333	D818_03602	D819_03049	D820_03285	D821_03169	D822_00290	D823_04866	conserved hypothetical protein;	sma_24379179
SMU497	1	1	1	1	1	1	1	1	1	1	SMU.712	290580816	D816_03080	D817_03338	D818_03607	D819_03054	D820_03290	D821_03174	D822_00285	D823_10338	phosphoenolpyruvate carboxylase;	sma_24379180
SMU498	1	1	1	1	1	1	1	1	1	1	SMU.713	290580815	D816_03085	D817_03343	D818_03612	D819_03064	D820_03300	D821_03184	D822_00280	D823_10343	cell division protein;	sma_24379181
SMU499	1	1	1	1	1	1	1	1	1	1	SMU.714	290580814	D816_03090	D817_03348	D818_03617	D819_03069	D820_03305	D821_03189	D822_00275	D823_10358	translation elongation factor Tu;	sma_24379182
SMU500	1	1	1	1	1	1	1	1	1	1	SMU.716	290580807	D816_03100	D817_03358	D818_03627	D819_03104	D820_03315	D821_03199	D822_00265	D823_09452	peptidoglycan branched peptide synthesis protein, alanine adding enzyme; methicillin resistance factor;	sma_24379184
SMU501	1	1	1	1	1	1	1	1	1	1	SMU.717	290580806	D816_03105	D817_03363	D818_03632	D819_03109	D820_03320	D821_03204	D822_00260	D823_09457	beta-lactam resistance factor murM; Serine / alanine adding enzyme;	sma_24379185
SMU502	1	1	1	1	1	1	1	1	1	1	SMU.718c	290580805	D816_03110	D817_03368	D818_03637	D819_03114	D820_03325	D821_03209	D822_00255	D823_09462	hydrolase, haloacid dehalogenase-like family;	sma_24379186
SMU503	1	1	1	1	1	1	1	1	1	1	SMU.719c	290580804	D816_03115	D817_03373	D818_03642	D819_03119	D820_03330	D821_03214	D822_00250	D823_05703	conserved hypothetical protein;	sma_24379187
SMU504	1	1	1	1	1	1	1	1	1	1	SMU.720	290580803	D816_03120	D817_03378	D818_03647	D819_03124	D820_03335	D821_03219	D822_00245	D823_03685	conserved hypothetical protein;	sma_24379188
SMU505	1	1	1	1	1	1	1	1	1	1	SMU.721	290580802	D816_03125	D817_03383	D818_03652	D819_03129	D820_03340	D821_03224	D822_00240	D823_05693	conserved hypothetical protein;	sma_24379189
SMU506	1	1	1	1	1	1	1	1	1	1	SMU.724	290580800	D816_03135	D817_03393	D818_03662	D819_03139	D820_03350	D821_03234	D822_00190	D823_00930	glycerophosphodiester phosphodiesterase;	sma_24379192
SMU507	1	1	1	1	1	1	1	1	1	1	SMU.725c	290580799	D816_03140	D817_03398	D818_03667	D819_03144	D820_03355	D821_03239	D822_00185	D823_00925	conserved hypothetical protein;	sma_24379193
SMU508	1	1	1	1	1	1	1	1	1	1	SMU.741	290580787	D816_03200	D817_03458	D818_03712	D819_03214	D820_03422	D821_03294	D822_00550	D823_04237	conserved hypothetical protein;	sma_24379204
SMU509	1	1	1	1	1	1	1	1	1	1	SMU.742	290580786	D816_03205	D817_03463	D818_03717	D819_03219	D820_03427	D821_03299	D822_00545	D823_01852	conserved hypothetical protein, Cof family;	sma_24379205
SMU510	1	1	1	1	1	1	1	1	1	1	SMU.743	290580785	D816_03210	D817_03468	D818_03722	D819_03224	D820_03432	D821_03304	D822_00540	D823_01857	hydrolase, haloacid dehalogenase-like family;	sma_24379206
SMU511	1	1	1	1	1	1	1	1	1	1	SMU.747c	290580781	D816_03230	D817_03488	D818_03742	D819_09760	D820_03452	D821_03324	D822_00520	D823_01872	conserved hypothetical protein, permease-like;	sma_24379210
SMU512	1	1	1	1	1	1	1	1	1	1	SMU.761	290580769	D816_03285	D817_03543	D818_03802	D819_03309	D820_03507	D821_03384	D822_00405	D823_10463	protease; related to collagenase;	sma_24379222
SMU513	1	1	1	1	1	1	1	1	1	1	SMU.769	290580765	D816_03315	D817_03573	D818_03822	D819_03329	D820_03527	D821_03404	D822_00395	D823_09762	conserved hypothetical protein;	sma_24379228
SMU514	1	1	1	1	1	1	1	1	1	1	SMU.770c	290580764	D816_03320	D817_03578	D818_03827	D819_03334	D820_03532	D821_03409	D822_00390	D823_03423	manganese transporter/possible HitA ferric iron-binding periplasmic protein;	sma_24379229
SMU515	1	1	1	1	1	1	1	1	1	1	SMU.772	290580762	D816_03330	D817_03588	D818_03832	D819_03344	D820_03542	D821_03414	D822_04561	D823_00935	bifunctional glucan-binding protein D and lipase;	sma_24379231
SMU516	1	1	1	1	1	1	1	1	1	1	SMU.773c	290580761	D816_03335	D817_03593	D818_03837	D819_03349	D820_03547	D821_03419	D822_00345	D823_04601	lysyl-tRNA synthetase;	sma_24379232
SMU517	1	1	1	1	1	1	1	1	1	1	SMU.774	290580758	D816_03340	D817_03598	D818_03852	D819_03364	D820_03562	D821_03424	D822_00340	D823_04626	hydrolase, haloacid dehalogenase-like;	sma_24379233
SMU518	1	1	1	1	1	1	1	1	1	1	SMU.775c	290580757	D816_03345	D817_03603	D818_03857	D819_03369	D820_03567	D821_03429	D822_06643	D823_00190	conserved hypothetical protein;	sma_24379234
SMU519	1	1	1	1	1	1	1	1	1	1	SMU.776	290580756	D816_03350	D817_03608	D818_03862	D819_03374	D820_03572	D821_03434	D822_06638	D823_00185	conserved hypothetical protein; possible methyltransferase;	sma_24379235
SMU520	1	1	1	1	1	1	1	1	1	1	SMU.778	290580754	D816_03360	D817_03618	D818_03872	D819_03384	D820_03582	D821_03444	D822_06628	D823_00170	shikimate 5-dehydrogenase;	sma_24379237
SMU521	1	1	1	1	1	1	1	1	1	1	SMU.779	290580753	D816_03365	D817_03623	D818_03877	D819_03389	D820_03587	D821_03449	D822_06623	D823_00165	3-dehydroquinate synthase;	sma_24379238
SMU522	1	1	1	1	1	1	1	1	1	1	SMU.780	290580752	D816_03370	D817_03628	D818_03882	D819_03394	D820_03592	D821_03454	D822_06618	D823_00160	chorismate synthase;	sma_24379239
SMU523	1	1	1	1	1	1	1	1	1	1	SMU.781	290580751	D816_03375	D817_03633	D818_03887	D819_03399	D820_03597	D821_03459	D822_06613	D823_00155	prephenate dehydrogenase;	sma_24379240
SMU524	1	1	1	1	1	1	1	1	1	1	SMU.782	290580750	D816_03380	D817_03638	D818_03892	D819_03404	D820_03602	D821_03464	D822_06608	D823_00150	conserved hypothetical protein;	sma_24379241
SMU525	1	1	1	1	1	1	1	1	1	1	SMU.784	290580749	D816_03385	D817_03643	D818_03897	D819_03409	D820_03607	D821_03469	D822_01649	D823_08982	3-phosphoshikimate 1-carboxyvinyltransferase (5-enolpyruvylshikimate-3-phosphate synthase);	sma_24379242
SMU526	1	1	1	1	1	1	1	1	1	1	SMU.785	290580748	D816_03390	D817_03648	D818_03902	D819_03414	D820_03612	D821_03474	D822_01644	D823_08987	shikimate kinase;	sma_24379243
SMU527	1	1	1	1	1	1	1	1	1	1	SMU.786	290580747	D816_03395	D817_03653	D818_03907	D819_03419	D820_03617	D821_03479	D822_01654	D823_08992	prephenate dehydratase;	sma_24379244
SMU528	1	1	1	1	1	1	1	1	1	1	SMU.787	290580746	D816_03400	D817_03658	D818_03912	D819_03424	D820_03622	D821_03484	D822_01659	D823_08997	transcriptional regulator, Psr-like protein;	sma_24379245
SMU529	1	1	1	1	1	1	1	1	1	1	SMU.793	290580741	D816_03425	D817_03683	D818_03942	D819_03459	D820_03652	D821_03504	D822_01714	D823_09332	conserved hypothetical protein;	sma_24379250
SMU530	1	1	1	1	1	1	1	1	1	1	SMU.795	290580739	D816_03435	D817_03693	D818_03952	D819_03469	D820_03662	D821_03514	D822_01729	D823_00565	conserved hypothetical protein (possible esterase);	sma_24379252
SMU531	1	1	1	1	1	1	1	1	1	1	SMU.796	290580738	D816_03440	D817_03698	D818_03957	D819_03474	D820_03667	D821_03519	D822_01734	D823_03308	conserved hypothetical protein (possible oxidoreductase);	sma_24379253
SMU532	1	1	1	1	1	1	1	1	1	1	SMU.797	290580737	D816_03445	D817_03703	D818_03962	D819_03479	D820_03672	D821_03524	D822_01739	D823_06018	conserved hypothetical protein;	sma_24379254
SMU533	1	1	1	1	1	1	1	1	1	1	SMU.800	290580735	D816_03455	D817_03713	D818_03972	D819_03489	D820_03682	D821_03534	D822_01749	D823_02686	conserved hypothetical protein;	sma_24379257
SMU534	1	1	1	1	1	1	1	1	1	1	SMU.801	290580734	D816_03460	D817_03718	D818_03977	D819_03494	D820_03687	D821_03539	D822_01754	D823_02691	GTP-binding protein, GTP1/Obg family;	sma_161486823
SMU535	1	1	1	1	1	1	1	1	1	1	SMU.802	290580733	D816_03465	D817_03723	D818_03982	D819_03499	D820_03692	D821_03544	D822_01759	D823_05843	conserved hypothetical protein;	sma_24379259
SMU536	1	1	1	1	1	1	1	1	1	1	SMU.803c	290580732	D816_03470	D817_03728	D818_03987	D819_03504	D820_03697	D821_03549	D822_01764	D823_05838	ABC transporter, ATP-binding protein;	sma_24379260
SMU537	1	1	1	1	1	1	1	1	1	1	SMU.805c	290580731	D816_03480	D817_03738	D818_03992	D819_03509	D820_03702	D821_03554	D822_01769	D823_05833	amino acid ABC transporter, ATP-binding protein;	sma_24379262
SMU538	1	1	1	1	1	1	1	1	1	1	SMU.806c	290580730	D816_03485	D817_03743	D818_03997	D819_03514	D820_03707	D821_03559	D822_01774	D823_05828	glutamine ABC transporter, permease and solute binding protein;	sma_24379263
SMU539	1	1	1	1	1	1	1	1	1	1	SMU.807	290580729	D816_03490	D817_03748	D818_04002	D819_03519	D820_03712	D821_03564	D822_01669	D823_05823	conserved hypothetical protein (possible membrane protein);	sma_24379264
SMU540	1	1	1	1	1	1	1	1	1	1	SMU.809	290580728	D816_03495	D817_03753	D818_04007	D819_03524	D820_03717	D821_03569	D822_01779	D823_05818	excinuclease ABC (subunit B); helicase subunit of the DNA excision repair complex;	sma_24379265
SMU541	1	1	1	1	1	1	1	1	1	1	SMU.813	290580727	D816_03510	D817_03768	D818_04022	D819_03534	D820_03732	D821_03584	D822_01789	D823_01385	hypothetical protein (possible transcriptional regulator);	sma_24379268
SMU542	1	1	1	1	1	1	1	1	1	1	SMU.814	290580726	D816_03515	D817_03773	D818_04027	D819_03539	D820_03737	D821_03589	D822_01794	D823_10318	MutT/nudix family protein;	sma_24379269
SMU543	1	1	1	1	1	1	1	1	1	1	SMU.815	290580725	D816_03520	D817_03778	D818_04032	D819_03544	D820_03742	D821_03594	D822_01799	D823_10328	amino acid ABC transporter, periplasmic amino acid-binding protein;	sma_24379270
SMU544	1	1	1	1	1	1	1	1	1	1	SMU.818	290580722	D816_03540	D817_03793	D818_04047	D819_03559	D820_03757	D821_03609	D822_01814	D823_10333	30S ribosomal protein S21;	sma_24379273
SMU545	1	1	1	1	1	1	1	1	1	1	SMU.819	290580721	D816_03545	D817_03798	D818_04052	D819_03564	D820_03762	D821_03614	D822_01819	D823_04057	large conductance mechanosensitive channel;	sma_24379274
SMU546	1	1	1	1	1	1	1	1	1	1	SMU.820	290580720	D816_03550	D817_03803	D818_04057	D819_03569	D820_03767	D821_03619	D822_01824	D823_00450	conserved hypothetical protein;	sma_24379275
SMU547	1	1	1	1	1	1	1	1	1	1	SMU.821	290580719	D816_03555	D817_03808	D818_04062	D819_03574	D820_03772	D821_03624	D822_01829	D823_04062	DNA primase;	sma_24379276
SMU548	1	1	1	1	1	1	1	1	1	1	SMU.822	290580718	D816_03560	D817_03813	D818_04067	D819_03579	D820_03777	D821_03629	D822_01834	D823_04067	RNA polymerase sigma-70 factor;	sma_24379277
SMU549	1	1	1	1	1	1	1	1	1	1	SMU.823	290580717	D816_03565	D817_03818	D818_04072	D819_03584	D820_03782	D821_03634	D822_01839	D823_04072	conserved hypothetical protein;	sma_24379278
SMU550	1	1	1	1	1	1	1	1	1	1	SMU.824	290580716	D816_03570	D817_03823	D818_04077	D819_03589	D820_03787	D821_03644	D822_01844	D823_04082	dTDP-4-keto-L-rhamnose reductase;	sma_24379279
SMU551	1	1	1	1	1	1	1	1	1	1	SMU.825	290580715	D816_03575	D817_03828	D818_04082	D819_03594	D820_03792	D821_03649	D822_01849	D823_04087	polysaccharide biosynthesis protein; rhamnosyl transferase;	sma_24379280
SMU552	1	1	1	1	1	1	1	1	1	1	SMU.826	290580714	D816_03580	D817_03833	D818_04087	D819_03599	D820_03797	D821_03654	D822_01854	D823_04092	rhamnosyltransferase; polysaccharide biosynthesis protein;	sma_24379281
SMU553	1	1	1	1	1	1	1	1	1	1	SMU.827	290580713	D816_03585	D817_03838	D818_04092	D819_03604	D820_03802	D821_03659	D822_01859	D823_04097	polysaccharide ABC transporter membrane-spanning protein;	sma_24379282
SMU554	1	1	1	1	1	1	1	1	1	1	SMU.829	290580711	D816_03595	D817_03848	D818_04102	D819_03614	D820_03812	D821_03669	D822_01869	D823_04112	glycosyltransferase;	sma_24379284
SMU555	1	1	1	1	1	1	1	1	1	1	SMU.830	290580710	D816_03600	D817_03853	D818_04107	D819_03619	D820_03817	D821_03674	D822_01874	D823_04117	polysaccharide biosynthesis protein;	sma_24379285
SMU556	1	1	1	1	1	1	1	1	1	1	SMU.831	290580709	D816_03605	D817_03858	D818_04112	D819_03624	D820_03822	D821_03679	D822_01879	D823_04122	conserved hypothetical protein;	sma_24379286
SMU557	1	1	1	1	1	1	1	2		1	SMU.833	290580707	D816_03615	D817_03868	D818_04122	D819_03634	D820_03832	D821_03689 D821_03639		D823_04077	glycosyltransferase, family 2;	sma_24379288
SMU558	1	1	1	1	1	1	1	1	1	1	SMU.838	290580702	D816_03640	D817_03893	D818_04147	D819_03659	D820_03857	D821_03709	D822_01904	D823_04976	glutathione reductase;	sma_24379293
SMU559	1	1	1	1	1	1	1	1	1	1	SMU.839	290580701	D816_03645	D817_03898	D818_04152	D819_03664	D820_03862	D821_03714	D822_01909	D823_04981	folyl-polyglutamate synthetase/ dihydrofolate synthase;	sma_24379294
SMU560	1	1	1	1	1	1	1	1	1	1	SMU.841	290580699	D816_03655	D817_03908	D818_04162	D819_03674	D820_03872	D821_03724	D822_01919	D823_04991	aminotransferase, class V; possible cysteine desulphurase;	sma_24379296
SMU561	1	1	1	1	1	1	1	1	1	1	SMU.842	290580698	D816_03660	D817_03913	D818_04167	D819_03679	D820_03877	D821_03729	D822_01924	D823_04996	thiamine biosynthesis protein;	sma_24379297
SMU562	1	1	1	1	1	1	1	1	1	1	SMU.843	290580697	D816_03665	D817_03918	D818_04172	D819_03684	D820_03882	D821_03734	D822_03719	D823_05006	; possible capsule biosynthesis protein CapA;	sma_24379298
SMU563	1	1	1	1	1	1	2	1		1	SMU.845	290580695	D816_03675	D817_03928	D818_04182	D819_03694	D820_03892 D820_06648	D821_03744		D823_04352	conserved hypothetical protein;	sma_24379300
SMU564	1	1	1	1	1	1	1	1	1	1	SMU.846	290580694	D816_03680	D817_03933	D818_04187	D819_03699	D820_03897	D821_03749	D822_03704	D823_05011	50S ribosomal protein L21;	sma_24379302
SMU565	1	1	1	1	1	1	1	1	1	1	SMU.848	290580693	D816_03685	D817_03938	D818_04192	D819_03704	D820_03902	D821_03754	D822_03699	D823_05016	conserved hypothetical protein;	sma_24379303
SMU566	1	1	1	1	1	1	1	1	1	1	SMU.849	290580692	D816_03690	D817_03943	D818_04197	D819_03709	D820_03907	D821_03759	D822_03694	D823_05021	50S ribosomal protein L27;	sma_24379304
SMU567	1	1	1	1	1	1	1	1	1	1	SMU.850	290580691	D816_03695	D817_03948	D818_04202	D819_03714	D820_03912	D821_03764	D822_03859	D823_10088	acetyltransferase, GNAT family;	sma_24379305
SMU568	1	1	1	1	1	1	1	1	1	1	SMU.856	290580685	D816_03725	D817_03978	D818_04232	D819_03744	D820_03942	D821_03794	D822_03554	D823_04721	bifunctional protein: pyrimidine operon regulatory protein and uracil phosphoribosyltransferase;	sma_24379311
SMU569	1	1	1	1	1	1	1	1	1	1	SMU.858	290580683	D816_03735	D817_03988	D818_04242	D819_03754	D820_03952	D821_03804	D822_03549	D823_04731	aspartate transcarbamoylase;	sma_24379313
SMU570	1	1	1	1	1	1	1	1	1	1	SMU.859	290580682	D816_03740	D817_03993	D818_04247	D819_03759	D820_03957	D821_03809	D822_03544	D823_10468	carbamoyl-phosphate synthase,small subunit;	sma_24379314
SMU571	1	1	1	1	1	1	1	1	1	1	SMU.860	290580681	D816_03745	D817_03998	D818_04252	D819_03764	D820_03962	D821_03814	D822_03539	D823_09137	carbamoyl-phosphate synthase, large subunit;	sma_24379315
SMU572	1	1	1	1	1	1	1	1	1	1	SMU.862	290580680	D816_03750	D817_04003	D818_04257	D819_03769	D820_03967	D821_03819	D822_03534	D823_03967	conserved hypothetical protein;	sma_24379316
SMU573	1	1	1	1	1	1	1	1	1	1	SMU.863	290580679	D816_03755	D817_04008	D818_04262	D819_03774	D820_03972	D821_03824	D822_03529	D823_03962	ABC transporter, ATP-binding protein;	sma_24379317
SMU574	1	1	1	1	1	1	1	1	1	1	SMU.864	290580678	D816_03760	D817_04013	D818_04267	D819_03779	D820_03977	D821_03829	D822_03524	D823_03957	ABC transporter, permease component;	sma_24379318
SMU575	1	1	1	1	1	1	1	1	1	1	SMU.865	290580677	D816_03765	D817_04018	D818_04272	D819_03784	D820_03982	D821_03834	D822_03519	D823_03927	30S ribosomal protein S16;	sma_24379319
SMU576	1	1	1	1	1	1	1	1	1	1	SMU.866	290580676	D816_03770	D817_04023	D818_04277	D819_03789	D820_03987	D821_03839	D822_03514	D823_03922	conserved hypothetical protein;	sma_24379320
SMU577	1	1	1	1	1	1	1	1	1	1	SMU.867	290580675	D816_03775	D817_04028	D818_04282	D819_03794	D820_03992	D821_03844	D822_03509	D823_01560	16S rRNA processing protein;	sma_24379321
SMU578	1	1	1	1	1	1	1	1	1	1	SMU.868	290580674	D816_03780	D817_04033	D818_04287	D819_03799	D820_03997	D821_03849	D822_03504	D823_01555	tRNA (guanine-N1)-methyltransferase;	sma_24379322
SMU579	1	1	1	1	1	1	1	1	1	1	SMU.869	290580673	D816_03785	D817_04038	D818_04292	D819_03804	D820_04002	D821_03854	D822_03499	D823_01550	thioredoxin reductase;	sma_24379323
SMU580	1	1	1	1	1	1	1	1	1	1	SMU.870	290580672	D816_03790	D817_04043	D818_04297	D819_03809	D820_04007	D821_03859	D822_03494	D823_10093	lactose phosphotransferase system repressor/transcriptional repressor of the fructose operon;	sma_24379324
SMU581	1	1	1	1	1	1	1	1	1	1	SMU.871	290580671	D816_03795	D817_04048	D818_04302	D819_03814	D820_04012	D821_03864	D822_03489	D823_10098	fructose-1-phosphate kinase;	sma_24379325
SMU582	1	1	1	1	1	1	1	1	1	1	SMU.872	290580670	D816_03800	D817_04053	D818_04307	D819_03819	D820_04017	D821_03869	D822_03484	D823_10103	fructose-specific PTS system enzyme IIBC component;	sma_24379326
SMU583	1	1	1	1	1	1	1	1	1	1	SMU.873	290580669	D816_03805	D817_04058	D818_04312	D819_03824	D820_04022	D821_03874	D822_09835	D823_01630	5-methyltetrahydropteroyltriglutamate--homocysteine S-methyltransferase;	sma_24379327
SMU584	1	1	1	1	1	1	1	1	1	1	SMU.874	290580668	D816_03810	D817_04063	D818_04317	D819_03829	D820_04027	D821_03879	D822_09840	D823_01635	5-methyltetrahydrofolate--homocysteine methyltransferase;	sma_24379328
SMU585	1	1	1	1	1	1	1	1	1	1	SMU.880	290580660	D816_03845	D817_04098	D818_04352	D819_03864	D820_04062	D821_03914	D822_04391	D823_01675	multiple sugar-binding transport system permease protein MsmG;	sma_24379334
SMU586	1	1	1	1	1	1	1	1	1	1	SMU.881	290580659	D816_03850	D817_04103	D818_04357	D819_03869	D820_04067	D821_03919	D822_04386	D823_01680	sucrose phosphorylase;	sma_24379335
SMU587	1	1	1	1	1	1	1	1	1	1	SMU.883	290580657	D816_03860	D817_04113	D818_04367	D819_03879	D820_04077	D821_03929	D822_04376	D823_01690	glucan 1,6-alpha-glucosidase;	sma_24379337
SMU588	1	1	1	1	1	1	1	1	1	1	SMU.885	290580656	D816_03865	D817_04118	D818_04372	D819_03884	D820_04082	D821_03934	D822_04371	D823_01655	galactose repressor;	sma_24379338
SMU589	1	1	1	1	1	1	1	1	1	1	SMU.888	290580653	D816_03880	D817_04133	D818_04392	D819_03899	D820_04097	D821_03949	D822_04356	D823_01670	UDP-glucose 4-epimerase;	sma_24379341
SMU590	1	1	1	1	1	1	1	1	1	1	SMU.890	290580651	D816_03890	D817_04143	D818_04402	D819_03909	D820_04107	D821_03959	D822_09845	D823_05323	conserved hypothetical protein;	sma_24379343
SMU591	1	1	1	1	1	1	1	1	1	1	SMU.898	290580648	D816_03910	D817_04178	D818_04422	D819_03924	D820_04127	D821_03979	D822_09855	D823_08462	conserved hypothetical protein;	sma_24379350
SMU592	1	1	1	1	1	1	1	1	1	1	SMU.899	290580647	D816_03915	D817_04183	D818_04427	D819_03929	D820_04132	D821_03984	D822_09860	D823_08467	conserved hypothetical protein, DegV family;	sma_24379351
SMU593	1	1	1	1	1	1	1	1	1	1	SMU.900	290580646	D816_03920	D817_04188	D818_04432	D819_03934	D820_04137	D821_03989	D822_09865	D823_08472	dihydrodipicolinate reductase;	sma_24379352
SMU594	1	1	1	1	1	1	1	1	1	1	SMU.901	290580645	D816_03925	D817_04193	D818_04437	D819_03939	D820_04142	D821_03994	D822_09870	D823_08477	CCA-adding enzyme; tRNA nucleotidyltransferase;	sma_24379353
SMU595	1	1	1	1	1	1	1	1	1	1	SMU.902	290580644	D816_03930	D817_04198	D818_04442	D819_03944	D820_04147	D821_03999	D822_09875	D823_08482	ABC transporter, ATP-binding protein;	sma_24379354
SMU596	1	1	1	1	1	1	1	1	1	1	SMU.905	290580642	D816_03940	D817_04208	D818_04447	D819_03949	D820_04157	D821_04009	D822_09885	D823_08492	ABC-type multidrug/protein/lipid transport system, ATPase component;	sma_24379355
SMU597	1	1	1	1	1	1	1	1	1	1	SMU.906	290580641	D816_03945	D817_04213	D818_04452	D819_03954	D820_04162	D821_04014	D822_09890	D823_10770	ABC transporter, ATP-binding / permease protein;	sma_24379356
SMU598	1	1	1	1	1	1	1	1	1	1	SMU.913	290580637	D816_03965	D817_04233	D818_04472	D819_04069	D820_04182	D821_04039	D822_09910	D823_10810	NADP-specific glutamate dehydrogenase;	sma_24379360
SMU599	1	1	1	1	1	1	1	1	1	1	SMU.915c	290580635	D816_03975	D817_04243	D818_04482	D819_04079	D820_04192	D821_04049	D822_03394	D823_00400	conserved hypothetical protein;	sma_24379362
SMU600	1	1	1	1	1	1	1	1	1	1	SMU.916c	290580634	D816_03980	D817_04248	D818_04487	D819_04084	D820_04197	D821_04054	D822_03389	D823_00395	conserved hypothetical protein;	sma_24379363
SMU601	1	1	1	1	1	1	1	1	1	1	SMU.917c	290580633	D816_03985	D817_04253	D818_04492	D819_04089	D820_04202	D821_04059	D822_03384	D823_00390	6-pyruvoyl tetrahydropterin synthase, PTPS;	sma_24379364
SMU602	1	1	1	1	1	1	1	1	1	1	SMU.919c	290580632	D816_03990	D817_04258	D818_04497	D819_04094	D820_04207	D821_04064	D822_03379	D823_00385	ATPase, confers aluminum resistance;	sma_24379365
SMU603	1	1	1	1	1	1	1	1	1	1	SMU.922	290580630	D816_04005	D817_04268	D818_04507	D819_04104	D820_04217	D821_04074	D822_03369	D823_00875	ABC-type multidrug / protein/ lipid transport system, ATPase component;	sma_24379367
SMU604	1	1	1	1	1	1	1	1	1	1	SMU.923	290580629	D816_04010	D817_04273	D818_04512	D819_04109	D820_04222	D821_04079	D822_03364	D823_00870	ABC-type multidrug/protein/lipid transport system,ATPase component;	sma_24379368
SMU605	1	1	1	1	1	1	1	1	1	1	SMU.924	290580628	D816_04015	D817_04278	D818_04517	D819_04114	D820_04227	D821_04084	D822_03359	D823_07595	thiol peroxidase;	sma_24379369
SMU606	1	1	1	1	1	1	1	1	1	1	SMU.926	290580627	D816_04025	D817_04288	D818_04527	D819_04124	D820_04237	D821_04094	D822_03344	D823_08332	GTP pyrophosphokinase family protein;	sma_24379371
SMU607	1	1	1	1	1	1	1	1	1	1	SMU.927	290580626	D816_04030	D817_04293	D818_04532	D819_04129	D820_04242	D821_04099	D822_03339	D823_08327	response regulator; KlrF; TCS-4	sma_24379372
SMU608	1	1	1	1	1	1	1	1	1	1	SMU.928	290580625	D816_04035	D817_04298	D818_04537	D819_04134	D820_04247	D821_04104	D822_03334	D823_08322	sensor histidine kinase; KinF; TCS-4	sma_24379373
SMU609	1	1	1	1	1	1	1	1	1	1	SMU.929c	290580624	D816_04040	D817_04303	D818_04542	D819_04139	D820_04252	D821_04109	D822_09545	D823_08307	conserved hypothetical protein;	sma_24379374
SMU610	1	1	1	1	1	1	1	1	1	1	SMU.930c	290580623	D816_04045	D817_04308	D818_04547	D819_04144	D820_04257	D821_04114	D822_09550	D823_01200	transcriptional regulator;	sma_24379375
SMU611	1	1	1	1	1	1	1	1	1	1	SMU.932	290580622	D816_04050	D817_04313	D818_04552	D819_04149	D820_04262	D821_04119	D822_09645	D823_05528	conserved hypothetical protein;	sma_24379376
SMU612	1	1	1	1	1	1	1	1	1	1	SMU.933	290580621	D816_04055	D817_04318	D818_04557	D819_04154	D820_04267	D821_04124	D822_09640	D823_05533	amino acid ABC transporter, amino acid substrate-binding protein;	sma_24379377
SMU613	1	1	1	1	1	1	1	1	1	1	SMU.934	290580620	D816_04060	D817_04323	D818_04562	D819_04159	D820_04272	D821_04129	D822_09635	D823_05538	amino acid ABC transporter, permease protein;	sma_24379378
SMU614	1	1	1	1	1	1	1	1	1	1	SMU.935	290580619	D816_04065	D817_04328	D818_04567	D819_04164	D820_04277	D821_04134	D822_09630	D823_05543	amino acid ABC transporter, permease protein;	sma_24379379
SMU615	1	1	1	1	1	1	1	1	1	1	SMU.936	290580618	D816_04070	D817_04333	D818_04572	D819_04169	D820_04282	D821_04139	D822_09625	D823_05548	amino acid ABC transporter, ATP-binding protein;	sma_24379380
SMU616	1	1	1	1	1	1	1	1	1	1	SMU.937	290580617	D816_04075	D817_04338	D818_04577	D819_04174	D820_04287	D821_04144	D822_08497	D823_07198	diphosphomevalonate decarboxylase;	sma_24379381
SMU617	1	1	1	1	1	1	1	1	1	1	SMU.938	290580616	D816_04080	D817_04343	D818_04582	D819_04179	D820_04292	D821_04149	D822_08502	D823_07193	phosphomevalonate kinase;	sma_24379382
SMU618	1	1	1	1	1	1	1	1	1	1	SMU.939	290580615	D816_04085	D817_04348	D818_04587	D819_04184	D820_04297	D821_04154	D822_08507	D823_06013	isopentenyl-diphosphate delta-isomerase;	sma_24379383
SMU619	1	1	1	1	1	1	1	1	1	1	SMU.940c	290580613	D816_04090	D817_04353	D818_04592	D819_04189	D820_04302	D821_04159	D822_08512	D823_06033	hemolysin III-related protein;	sma_24379384
SMU620	1	1	1	1	1	1	1	1	1	1	SMU.941c	290580612	D816_04095	D817_04358	D818_04597	D819_04194	D820_04307	D821_04164	D822_08517	D823_06038	conserved hypothetical protein;	sma_24379385
SMU621	1	1	1	1	1	1	1	1	1	1	SMU.942	290580611	D816_04100	D817_04363	D818_04602	D819_04199	D820_04312	D821_04169	D822_08522	D823_06093	3-hydroxy-3-methylglutaryl-CoA reductase;	sma_24379386
SMU622	1	1	1	1	1	1	1	1	1	1	SMU.943c	290580610	D816_04105	D817_04368	D818_04607	D819_04204	D820_04317	D821_04174	D822_08527	D823_06943	hydroxymethylglutaryl-CoA synthase;	sma_24379387
SMU623	1	1	1	1	1	1	1	1	1	1	SMU.944	290580609	D816_04110	D817_04373	D818_04612	D819_04209	D820_04322	D821_04179	D822_08532	D823_06948	thymidylate synthase;	sma_24379388
SMU624	1	1	1	1	1	1	1	1	1	1	SMU.947	290580607	D816_04120	D817_04383	D818_04622	D819_04219	D820_04332	D821_04189	D822_08542	D823_06953	dihydrofolate reductase;	sma_24379390
SMU625	1	1	1	1	1	1	1	1	1	1	SMU.949	290580606	D816_04130	D817_04393	D818_04632	D819_04229	D820_04342	D821_04199	D822_08552	D823_06963	ATP-dependent Clp protease subunit X;	sma_24379392
SMU626	1	1	1	1	1	1	1	1	1	1	SMU.950	290580605	D816_04135	D817_04398	D818_04637	D819_04234	D820_04347	D821_04204	D822_08557	D823_06968	GTP-binding protein;	sma_24379393
SMU627	1	1	1	1	1	1	1	1	1	1	SMU.952	290580603	D816_04145	D817_04408	D818_04647	D819_04244	D820_04362	D821_04214	D822_08567	D823_06978	homocysteine S-methyltransferase;	sma_24379395
SMU628	1	1	1	1	1	1	1	1	1	1	SMU.953c	290580602	D816_04150	D817_04413	D818_04652	D819_04249	D820_04367	D821_04219	D822_08572	D823_07847	transcriptional regulator, GntR family;	sma_24379396
SMU629	1	1	1	1	1	1	1	1	1	1	SMU.957	290580598	D816_04170	D817_04433	D818_04672	D819_04269	D820_04387	D821_04239	D822_08597	D823_06983	50S ribosomal protein L10;	sma_24379400
SMU630	1	1	1	1	1	1	1	1	1	1	SMU.960	290580596	D816_04175	D817_04438	D818_04677	D819_04274	D820_04392	D821_04244	D822_08602	D823_06988	50S ribosomal protein L7/L12;	sma_24379403
SMU631	1	1	1	1	1	1	1	1	1	1	SMU.961	290580585	D816_04180	D817_04443	D818_04682	D819_04279	D820_04397	D821_04249	D822_08647	D823_02172	macrophage infectivity potentiator-related protein;	sma_24379404
SMU632	1	1	1	1	1	1	1	1	1	1	SMU.962	290580584	D816_04185	D817_04448	D818_04687	D819_04284	D820_04402	D821_04254	D822_08652	D823_02167	acyl-CoA dehydrogenase;	sma_24379405
SMU633	1	1	1	1	1	1	1	1	1	1	SMU.963c	290580583	D816_04190	D817_04453	D818_04692	D819_04289	D820_04407	D821_04259	D822_08657	D823_06938	polysaccharide deacetylase family protein;	sma_24379406
SMU634	1	1	1	1	1	1	1	1	1	1	SMU.965	290580582	D816_04195	D817_04458	D818_04697	D819_04294	D820_04412	D821_04264	D822_08662	D823_06098	homoserine dehydrogenase;	sma_24379407
SMU635	1	1	1	1	1	1	1	1	1	1	SMU.966	290580581	D816_04200	D817_04463	D818_04702	D819_04299	D820_04417	D821_04269	D822_08667	D823_06103	homoserine kinase;	sma_24379408
SMU636	1	1	1	1	1	1	1	1	1	1	SMU.967	290580580	D816_04205	D817_04468	D818_04707	D819_04304	D820_04422	D821_04274	D822_08677	D823_06113	bifunctional protein: folylpolyglutamate synthase/dihydrofolate synthase;	sma_24379409
SMU637	1	1	1	1	1	1	1	1	1	1	SMU.968	290580579	D816_04210	D817_04473	D818_04712	D819_04309	D820_04427	D821_04279	D822_08682	D823_00510	GTP cyclohydrolase I;	sma_24379410
SMU638	1	1	1	1	1	1	1	1	1	1	SMU.969	290580578	D816_04215	D817_04478	D818_04717	D819_04314	D820_04432	D821_04284	D822_08687	D823_00505	dihydropteroate synthase;	sma_24379411
SMU639	1	1	1	1	1	1	1	1	1	1	SMU.970	290580577	D816_04220	D817_04483	D818_04722	D819_04319	D820_04437	D821_04289	D822_08692	D823_00500	dihydroneopterin aldolase;	sma_24379412
SMU640	1	1	1	1	1	1	1	1	1	1	SMU.971	290580576	D816_04225	D817_04488	D818_04727	D819_04324	D820_04442	D821_04294	D822_08697	D823_00495	2-amino-4-hydroxy-6-hydroxymethyldihydropteridine pyrophosphokinase;	sma_24379413
SMU641	1	1	1	1	1	1	1	1	1	1	SMU.972	290580575	D816_04230	D817_04493	D818_04732	D819_04329	D820_04447	D821_04299	D822_08702	D823_00490	UDP-N-acetylenolpyruvoylglucosamine reductase;	sma_24379414
SMU642	1	1	1	1	1	1	1	1	1	1	SMU.973	290580574	D816_04235	D817_04498	D818_04737	D819_04334	D820_04452	D821_04304	D822_08707	D823_00485	ABC transporter ATP-binding protein - spermidine/putrescine transport;	sma_24379415
SMU643	1	1	1	1	1	1	1	1	1	1	SMU.974	290580573	D816_04240	D817_04503	D818_04742	D819_04339	D820_04457	D821_04309	D822_08712	D823_00480	spermidine / putrescine ABC transporter (permease protein);	sma_24379416
SMU644	1	1	1	1	1	1	1	1	1	1	SMU.975	290580572	D816_04245	D817_04508	D818_04747	D819_04344	D820_04462	D821_04314	D822_08717	D823_00475	spermidine/putrescine ABC transporter, permease;	sma_24379417
SMU645	1	1	1	1	1	1	1	1	1	1	SMU.976	290580571	D816_04250	D817_04513	D818_04752	D819_04349	D820_04467	D821_04319	D822_08722	D823_00470	spermidine/putrescine ABC transporter, spermidine/putrescine-binding protein;	sma_24379418
SMU646	1	1	1	1	1	1	1	1	1	1	SMU.983	290580566	D816_04275	D817_04543	D818_04772	D819_04369	D820_04487	D821_04329	D822_02059	D823_10647	transcriptional regulator;	sma_24379423
SMU647	1	1	1	1	1	1	1	1	1	1	SMU.988	290580561	D816_04300	D817_04568	D818_04797	D819_04394	D820_04512	D821_04354	D822_02079	D823_10042	cardiolipin synthase;	sma_24379428
SMU648	1	1	1	1	1	1	1	1	1	1	SMU.989	290580560	D816_04310	D817_04578	D818_04802	D819_04404	D820_04522	D821_04364	D822_02084	D823_10022	aspartate-semialdehyde dehydrogenase;	sma_24379429
SMU649	1	1	1	1	1	1	1	1	1	1	SMU.990	290580559	D816_04315	D817_04583	D818_04807	D819_04409	D820_04527	D821_04369	D822_02089	D823_07837	dihydrodipicolinate synthase;	sma_24379430
SMU650	1	1	1	1	1	1	1	1	1	1	SMU.991	290580558	D816_04320	D817_04588	D818_04812	D819_04414	D820_04532	D821_04374	D822_02094	D823_07842	conserved hypothetical protein (similar to ribonucleotide reductase alpha subunit);	sma_24379431
SMU651	1	1	1	1	1	1	1	1	1	1	SMU.993	290580556	D816_04330	D817_04598	D818_04822	D819_04424	D820_04542	D821_04384	D822_02109	D823_07857	GTP-binding protein;	sma_24379433
SMU652	1	1	1	1	1	1	1	1	1	1	SMU.994	290580555	D816_04335	D817_04603	D818_04827	D819_04429	D820_04547	D821_04389	D822_02114	D823_07862	ribonuclease HII;	sma_24379434
SMU653	1	1	1	1	1	1	1	1	1	1	SMU.995	290580554	D816_04340	D817_04608	D818_04832	D819_04434	D820_04552	D821_04394	D822_09047	D823_03171	ferrichrome ABC transporter (permease);	sma_24379435
SMU654	1	1	1	1	1	1	1	1	1	1	SMU.997	290580552	D816_04350	D817_04618	D818_04842	D819_04444	D820_04562	D821_04404	D822_09057	D823_03161	inorganic ion ABC transporter,ATP-binding protein; possible ferrichrome transport system;	sma_24379437
SMU655	1	1	1	1	1	1	1	1	1	1	SMU.998	290580551	D816_04355	D817_04623	D818_04847	D819_04449	D820_04567	D821_04409	D822_09052	D823_03166	ABC transporter, ferrichrome-binding protein;	sma_24379438
SMU656	1	1	1	1	1	1	1	1	1	1	SMU.1001	290580547	D816_04370	D817_04638	D818_04862	D819_04464	D820_04582	D821_04424	D822_02124	D823_07877	DNA processing protein, Smf family;	sma_24379441
SMU657	1	1	1	1	1	1	1	1	1	1	SMU.1002	290580546	D816_04375	D817_04643	D818_04867	D819_04469	D820_04587	D821_04429	D822_02129	D823_01765	DNA topoisomerase I;	sma_24379442
SMU658	1	1	1	1	1	1	1	1	1	1	SMU.1003	290580545	D816_04380	D817_04648	D818_04872	D819_04474	D820_04592	D821_04434	D822_02134	D823_00370	glucose-inhibited division protein;	sma_24379443
SMU659	1	1	1	1	1	1	1	1	1	1	SMU.1006	290580542	D816_04484	D817_04663	D818_04902	D819_04489	D820_04607	D821_04449	D822_02154	D823_04551	ABC transporter, ATP-binding protein;	sma_24379446
SMU660	1	1	1	1	1	1	1	1	1	1	SMU.1007	290580541	D816_04489	D817_04668	D818_04907	D819_04494	D820_04612	D821_04454	D822_02159	D823_04556	ABC transporter permease;	sma_24379447
SMU661	1	1	1	1	1	1	1	1	1	1	SMU.1008	290580540	D816_04494	D817_04673	D818_04912	D819_04499	D820_04617	D821_04459	D822_02164	D823_04561	response regulator; TCS-8; LlrG	sma_24379448
SMU662	1	1	1	1	1	1	1	1	1	1	SMU.1009	290580539	D816_04499	D817_04678	D818_04917	D819_04504	D820_04622	D821_04464	D822_02169	D823_04566	sensor histidine kinase; TCS-8; KinG	sma_24379449
SMU663	1	1	1	1	1	1	1	1	1	1	SMU.1034c	290580525	D816_04619	D817_04798	D818_04992	D819_04584	D820_04697	D821_04579	D822_02244	D823_00405	conserved hypothetical protein (possible integrase/recombinase);	sma_24379472
SMU664	1	1	1	1	1	1	1	1	1	1	SMU.1040c	290580519	D816_04649	D817_04828	D818_05022	D819_04614	D820_04727	D821_04609	D822_02254	D823_09877	oxidoreductase, short-chain dehydrogenase/reductase;	sma_24379478
SMU665	1	1	1	1	1	1	1	1	1	1	SMU.1041	290580518	D816_04654	D817_04833	D818_05027	D819_04619	D820_04732	D821_04614	D822_02259	D823_06563	ABC transporter, ATP-binding protein;	sma_24379479
SMU666	1	1	1	1	1	1	1	1	1	1	SMU.1042	290580517	D816_04659	D817_04838	D818_05032	D819_04624	D820_04737	D821_04619	D822_02264	D823_06558	conserved hypothetical protein; possible ABC transporter, permease;	sma_24379480
SMU667	1	1	1	1	1	1	1	1	1	1	SMU.1043c	290580516	D816_04664	D817_04843	D818_05037	D819_04629	D820_04742	D821_04624	D822_02269	D823_09882	phosphate acetyltransferase;	sma_24379481
SMU668	1	1	1	1	1	1	1	1	1	1	SMU.1044c	290580515	D816_04669	D817_04848	D818_05042	D819_04634	D820_04747	D821_04629	D822_02274	D823_09887	ribosomal large subunit pseudouridine synthase;	sma_24379482
SMU669	1	1	1	1	1	1	1	1	1	1	SMU.1045c	290580514	D816_04674	D817_04853	D818_05047	D819_04639	D820_04752	D821_04634	D822_02279	D823_09892	NAD(+) kinase (ATP-NAD kinase);	sma_24379483
SMU670	1	1	1	1	1	1	1	1	1	1	SMU.1046c	290580513	D816_04679	D817_04858	D818_05052	D819_04644	D820_04757	D821_04639	D822_02284	D823_09897	GTP pyrophosphokinase;	sma_24379484
SMU671	1	1	1	1	1	1	1	1	1	1	SMU.1048	290580512	D816_04684	D817_04863	D818_05057	D819_04649	D820_04762	D821_04644	D822_02289	D823_09902	conserved hypothetical protein;	sma_24379486
SMU672	1	1	1	1	1	1	1	1	1	1	SMU.1050	290580511	D816_04689	D817_04868	D818_05062	D819_04654	D820_04767	D821_04649	D822_02294	D823_10133	phosphoribosyl pyrophosphate synthetase;	sma_24379487
SMU673	1	1	1	1	1	1	1	1	1	1	SMU.1051	290580510	D816_04694	D817_04873	D818_05067	D819_04659	D820_04772	D821_04654	D822_02299	D823_10128	aminotransferase (class V); possible iron-sulfur cofactor synthesis protein;pyridoxal-phosphate dependent aminotransferase;	sma_24379488
SMU674	1	1	1	1	1	1	1	1	1	1	SMU.1052	290580509	D816_04699	D817_04878	D818_05072	D819_04664	D820_04777	D821_04659	D822_02304	D823_10123	conserved hypothetical protein;	sma_24379489
SMU675	1	1	1	1	1	1	1	1	1	1	SMU.1053	290580508	D816_04704	D817_04883	D818_05077	D819_04669	D820_04782	D821_04664	D822_02309	D823_10118	possible redox-sensing transcriptional repressor Rex;	sma_24379490
SMU676	1	1	1	1	1	1	1	1	1	1	SMU.1054	290580507	D816_04709	D817_04888	D818_05082	D819_04674	D820_04787	D821_04669	D822_02314	D823_10113	glutamine amidotransferase;	sma_24379491
SMU677	1	1	1	1	1	1	1	1	1	1	SMU.1055	290580506	D816_04714	D817_04893	D818_05087	D819_04679	D820_04792	D821_04674	D822_02319	D823_10108	DNA repair protein RadC;	sma_24379492
SMU678	1	1	1	1	1	1	1	1	1	1	SMU.1057	290580505	D816_04719	D817_04898	D818_05092	D819_04684	D820_04797	D821_04679	D822_02324	D823_00365	acid tolerance protein;	sma_24379494
SMU679	1	1	1	1	1	1	1	1	1	1	SMU.1060	290580502	D816_04734	D817_04913	D818_05107	D819_04699	D820_04812	D821_04694	D822_02334	D823_00415	signal recognition particle;	sma_24379497
SMU680	1	1	1	1	1	1	1	1	1	1	SMU.1061	290580501	D816_04739	D817_04918	D818_05112	D819_04704	D820_04817	D821_04699	D822_02339	D823_00425	DNA-binding protein;	sma_24379498
SMU681	1	1	1	1	1	1	1	1	1	1	SMU.1062	290580500	D816_04744	D817_04923	D818_05117	D819_04709	D820_04822	D821_04704	D822_02344	D823_10069	glycine-betaine binding ABC transporter permease;	sma_24379499
SMU682	1	1	1	1	1	1	1	1	1	1	SMU.1063	290580499	D816_04749	D817_04928	D818_05122	D819_04714	D820_04827	D821_04709	D822_02349	D823_10064	amino acid ABC transporter, ATP-binding protein;	sma_24379500
SMU683	1	1	1	1	1	1	1	1	1	1	SMU.1065c	290580497	D816_04759	D817_04938	D818_05132	D819_04724	D820_04837	D821_04719	D822_02359	D823_00445	transcriptional regulator, GntR family;	sma_24379502
SMU684	1	1	1	1	1	1	1	1	1	1	SMU.1066	290580496	D816_04764	D817_04943	D818_05137	D819_04729	D820_04842	D821_04724	D822_02364	D823_00455	GMP synthase;	sma_24379503
SMU685	1	1	1	1	1	1	1	1	1	1	SMU.1067c	290580495	D816_04769	D817_04948	D818_05222	D819_04734	D820_04847	D821_04729	D822_09930	D823_00895	ABC transporter, permease protein;	sma_24379504
SMU686	1	1	1	1	1	1	1	1	1	1	SMU.1068c	290580494	D816_04774	D817_04953	D818_05227	D819_04739	D820_04852	D821_04734	D822_09925	D823_00900	ABC transporter, ATP-binding protein;	sma_24379505
SMU687	1	1	1	1	1	1	1	1	1	1	SMU.1069c	290580493	D816_04779	D817_04958	D818_05232	D819_04744	D820_04857	D821_04739	D822_09920	D823_00905	hypothetical protein;	sma_24379506
SMU688	1	1	1	1	1	1	1	1	1	1	SMU.1070c	290580492	D816_04784	D817_04963	D818_05237	D819_04749	D820_04862	D821_04744	D822_09915	D823_00910	conserved hypothetical protein;	sma_24379507
SMU689	1	1	1	1	1	1	1	1	1	1	SMU.1071c	290580491	D816_04789	D817_04968	D818_05242	D819_04754	D820_04867	D821_04749	D822_02054	D823_04876	conserved hypothetical protein;	sma_24379508
SMU690	1	1	1	1	1	1	1	1	1	1	SMU.1073	290580489	D816_04799	D817_04978	D818_05252	D819_04764	D820_04877	D821_04759	D822_02049	D823_03780	formate--tetrahydrofolate ligase;	sma_24379510
SMU691	1	1	1	1	1	1	1	1	1	1	SMU.1074	290580488	D816_04804	D817_04983	D818_05257	D819_04769	D820_04882	D821_04764	D822_02044	D823_03775	flavoprotein;	sma_24379511
SMU692	1	1	1	1	1	1	1	1	1	1	SMU.1075	290580487	D816_04809	D817_04988	D818_05262	D819_04774	D820_04887	D821_04769	D822_02039	D823_03770	DNA/pantothenate metabolism flavoprotein;	sma_24379512
SMU693	1	1	1	1	1	1	1	1	1	1	SMU.1076	290580486	D816_04814	D817_04993	D818_05267	D819_04779	D820_04892	D821_04774	D822_02034	D823_03765	conserved hypothetical protein (possible membrane protein);	sma_24379513
SMU694	1	1	1	1	1	1	1	1	1	1	SMU.1077	290580485	D816_04819	D817_04998	D818_05272	D819_04784	D820_04897	D821_04779	D822_02029	D823_03760	phosphoglucomutase;	sma_24379514
SMU695	1	1	1	1	1	1	1	1	1	1	SMU.1107c	290580459	D816_04949	D817_05128	D818_05402	D819_04914	D820_05032	D821_05029	D822_07213	D823_01775	conserved hypothetical protein;	sma_24379540
SMU696	1	1	1	1	1	1	1	1	1	1	SMU.1108c	290580458	D816_04954	D817_05133	D818_05407	D819_04919	D820_05037	D821_05034	D822_07208	D823_09157	hydrolase;	sma_24379541
SMU697	1	1	1	1	1	1	1	1	1	1	SMU.1112c	290580455	D816_04969	D817_05148	D818_05422	D819_04934	D820_05052	D821_05049	D822_07193	D823_00350	conserved hypothetical protein;	sma_24379544
SMU698	1	1	1	1	1	1	1	1	1	1	SMU.1113	290580454	D816_04974	D817_05153	D818_05427	D819_04939	D820_05057	D821_05054	D822_07188	D823_03750	sortase;	sma_24379545
SMU699	1	1	1	1	1	1	1	1	1	1	SMU.1115	290580452	D816_04984	D817_05163	D818_05437	D819_04949	D820_05067	D821_05064	D822_07178	D823_03740	L-lactate dehydrogenase;	sma_24379547
SMU700	1	1	1	1	1	1	1	1	1	1	SMU.1117	290580450	D816_04994	D817_05173	D818_05447	D819_04959	D820_05077	D821_05074	D822_07168	D823_03725	H2O-forming NADH Oxidase;	sma_24379549
SMU701	1	1	1	1	1	1	1	1	1	1	SMU.1118c	290580449	D816_04999	D817_05178	D818_05452	D819_04964	D820_05082	D821_05079	D822_07163	D823_03101	ribonucleoside ABC transporter permease;	sma_24379550
SMU702	1	1	1	1	1	1	1	1	1	1	SMU.1119c	290580448	D816_05004	D817_05183	D818_05457	D819_04969	D820_05087	D821_05084	D822_07158	D823_03106	ribonucleoside ABC transporter permease;	sma_24379551
SMU703	1	1	1	1	1	1	1	1	1	1	SMU.1121c	290580446	D816_05014	D817_05193	D818_05467	D819_04979	D820_05097	D821_05094	D822_07148	D823_10572	ribonucleoside ABC transporter, solute-binding protein;	sma_24379553
SMU704	1	1	1	1	1	1	1	1	1	1	SMU.1122	290580445	D816_05019	D817_05198	D818_05472	D819_04984	D820_05102	D821_05099	D822_07143	D823_10567	cytidine deaminase;	sma_24379554
SMU705	1	1	1	1	1	1	1	1	1	1	SMU.1123	290580444	D816_05024	D817_05203	D818_05477	D819_04989	D820_05107	D821_05104	D822_07138	D823_10562	deoxyribose-phosphate aldolase;	sma_24379555
SMU706	1	1	1	1	1	1	1	1	1	1	SMU.1124	290580443	D816_05029	D817_05208	D818_05482	D819_04994	D820_05112	D821_05109	D822_07133	D823_10557	pyrimidine-nucleoside phosphorylase;	sma_24379556
SMU707	1	1	1	1	1	1	1	1	1	1	SMU.1125c	290580442	D816_05034	D817_05213	D818_05487	D819_04999	D820_05117	D821_05114	D822_07128	D823_05853	conserved hypothetical protein;	sma_24379557
SMU708	1	1	1	1	1	1	1	1	1	1	SMU.1126	290580441	D816_05039	D817_05218	D818_05492	D819_05004	D820_05122	D821_05119	D822_07123	D823_05858	pantothenate kinase;	sma_24379558
SMU709	1	1	1	1	1	1	1	1	1	1	SMU.1127	290580440	D816_05044	D817_05223	D818_05497	D819_05009	D820_05127	D821_05124	D822_07118	D823_05863	30S ribosomal protein S20;	sma_161486822
SMU710	1	1	1	1	1	1	1	1	1	1	SMU.1128	290580439	D816_05049	D817_05228	D818_05502	D819_05014	D820_05132	D821_05129	D822_07113	D823_05868	two-component sensor histidine kinase; TCS-2; CiaH	sma_24379560
SMU711	1	1	1	1	1	1	1	1	1	1	SMU.1129	290580438	D816_05054	D817_05233	D818_05507	D819_05019	D820_05137	D821_05134	D822_07108	D823_05873	two-component response regulator; TCS-2; CiaR	sma_24379561
SMU712	1	1	1	1	1	1	1	1	1	1	SMU.1132	290580436	D816_05064	D817_05243	D818_05517	D819_05029	D820_05147	D821_05144	D822_07103	D823_05878	lysyl-aminopeptidase;	sma_24379563
SMU713	1	1	1	1	1	1	1	1	1	1	SMU.1133	290580435	D816_05069	D817_05248	D818_05522	D819_05034	D820_05152	D821_05149	D822_07098	D823_05883	phosphate uptake regulatory protein;	sma_24379564
SMU714	1	1	1	1	1	1	1	1	1	1	SMU.1134c	290580434	D816_05074	D817_05253	D818_05527	D819_05039	D820_05157	D821_05154	D822_07088	D823_05888	phosphate ABC transporter, ATP-binding protein;	sma_24379565
SMU715	1	1	1	1	1	1	1	1	1	1	SMU.1135	290580433	D816_05079	D817_05258	D818_05532	D819_05044	D820_05162	D821_05159	D822_07083	D823_05893	phosphate ABC transporter, ATP-binding protein;	sma_24379566
SMU716	1	1	1	1	1	1	1	1	1	1	SMU.1136	290580432	D816_05084	D817_05263	D818_05537	D819_05049	D820_05167	D821_05164	D822_07078	D823_05898	phosphate ABC transporter, permease;	sma_24379567
SMU717	1	1	1	1	1	1	1	1	1	1	SMU.1137	290580431	D816_05089	D817_05268	D818_05542	D819_05054	D820_05172	D821_05169	D822_07073	D823_05903	phosphate ABC transporter, permease;	sma_24379568
SMU718	1	1	1	1	1	1	1	1	1	1	SMU.1138	290580430	D816_05094	D817_05273	D818_05547	D819_05059	D820_05177	D821_05174	D822_07068	D823_05908	phosphate ABC transporter, periplasmic phosphate-binding protein;	sma_24379569
SMU719	1	1	1	1	1	1	1	1	1	1	SMU.1139c	290580429	D816_05099	D817_05278	D818_05552	D819_05064	D820_05182	D821_05179	D822_07063	D823_05913	rRNA methyltransferase, NOL1/NOP2/sun family;	sma_24379570
SMU720	1	1	1	1	1	1	1	1	1	1	SMU.1140c	290580428	D816_05104	D817_05283	D818_05557	D819_05069	D820_05187	D821_05184	D822_07058	D823_01490	conserved hypothetical protein (possible myo-inositol-1(or 4)-monophosphatase);	sma_24379571
SMU721	1	1	1	1	1	1	1	1	1	1	SMU.1142c	290580427	D816_05114	D817_05293	D818_05567	D819_05079	D820_05197	D821_05194	D822_07048	D823_01500	conserved hypothetical protein (possible arsenate reductase);	sma_24379573
SMU722	1	1	1	1	1	1	1	1	1	1	SMU.1143c	290580426	D816_05119	D817_05298	D818_05572	D819_05084	D820_05202	D821_05199	D822_07043	D823_01505	bifunctional protein: riboflavin kinase/flavin adenine dinucleotide (FAD) synthase;	sma_24379574
SMU723	1	1	1	1	1	1	1	1	1	1	SMU.1144	290580425	D816_05124	D817_05303	D818_05577	D819_05089	D820_05207	D821_05204	D822_07038	D823_01510	tRNA pseudouridine synthase B;	sma_24379575
SMU724	1	1	1	1	1	1	1	1	2		SMU.1150	290580419	D816_05149	D817_05328	D818_05602	D819_05119	D820_05232	D821_05229	D822_07008 D822_07013		ABC transporter, membrane spanning;	sma_24379581
SMU725	1	1	1	1	1	1	1	1	1	1	SMU.1151c	290580418	D816_05154	D817_05333	D818_05607	D819_05124	D820_05237	D821_05234	D822_07003	D823_01515	conserved hypothetical protein;	sma_24379582
SMU726	1	1	1	1	1	1	1	1	1	1	SMU.1152c	290580417	D816_05159	D817_05338	D818_05612	D819_05129	D820_05242	D821_05239	D822_06998	D823_01520	conserved hypothetical protein;	sma_24379583
SMU727	1	1	1	1	1	1	1	1	1	1	SMU.1174	290580396	D816_05254	D817_05438	D818_05717	D819_05284	D820_05332	D821_05334	D822_06938	D823_06493	ATP-dependent DNA helicase;	sma_24379604
SMU728	1	1	1	1	1	1	1	1	1	1	SMU.1175	290580395	D816_05259	D817_05443	D818_05722	D819_05289	D820_05337	D821_05339	D822_06928	D823_07033	sodium:alanine (or glycine) symporter;	sma_24379605
SMU729	1	1	1	1	1	1	1	1	1	1	SMU.1176	290580394	D816_05264	D817_05448	D818_05727	D819_05294	D820_05342	D821_05344	D822_06923	D823_07038	cation efflux protein;	sma_24379606
SMU730	1	1	1	1	1	1	1	1	1	1	SMU.1177c	290580393	D816_05269	D817_05453	D818_05732	D819_05299	D820_05347	D821_05349	D822_06918	D823_09192	amino acid ABC transporter, amino acid-binding protein;	sma_24379607
SMU731	1	1	1	1	1	1	1	1	1	1	SMU.1178c	290580392	D816_05274	D817_05458	D818_05737	D819_05304	D820_05352	D821_05354	D822_06913	D823_09197	amino acid ABC transporter, ATP-binding protein;	sma_24379608
SMU732	1	1	1	1	1	1	1	1	1	1	SMU.1179c	290580391	D816_05279	D817_05463	D818_05742	D819_05309	D820_05357	D821_05359	D822_06908	D823_09202	amino acid ABC transporter, permease;	sma_24379609
SMU733	1	1	1	1	1	1	1	1	1	1	SMU.1180	290580390	D816_05284	D817_05468	D818_05747	D819_05314	D820_05362	D821_05364	D822_06903	D823_09207	alkylphosphonate uptake protein;	sma_24379610
SMU734	1	1	1	1	1	1	1	1	1	1	SMU.1182	290580389	D816_05289	D817_05473	D818_05752	D819_05319	D820_05367	D821_05369	D822_06898	D823_09937	mannitol 1-phosphate 5-dehydrogenase;	sma_24379611
SMU735	1	1	1	1	1	1	1	1	1	1	SMU.1183	290580388	D816_05294	D817_05478	D818_05757	D819_05324	D820_05372	D821_05374	D822_06893	D823_09942	phosphotransferase system enzyme II;	sma_24379612
SMU736	1	1	1	1	1	1	1	1	1	1	SMU.1184c	290580387	D816_05299	D817_05483	D818_05762	D819_05329	D820_05377	D821_05379	D822_06888	D823_09947	transcriptional regulator;	sma_24379613
SMU737	1	1	1	1	1	1	1	1	1	1	SMU.1185	290580386	D816_05304	D817_05488	D818_05767	D819_05334	D820_05382	D821_05384	D822_06883	D823_09952	mannitol PTS EII;	sma_24379614
SMU738	1	1	1	1	1	1	1	1	1	1	SMU.1187	290580385	D816_05309	D817_05493	D818_05772	D819_05339	D820_05387	D821_05389	D822_07843	D823_03785	L-glutamine-D-fructose-6-phosphate amidotransferase;	sma_24379615
SMU739	1	1	1	1	1	1	1	1	1	1	SMU.1188	290580384	D816_05314	D817_05498	D818_05777	D819_05344	D820_05392	D821_05394	D822_07848	D823_03790	signal peptidase I;	sma_24379616
SMU740	1	1	1	1	1	1	1	1	1	1	SMU.1189c	290580383	D816_05319	D817_05503	D818_05782	D819_05349	D820_05397	D821_05399	D822_07853	D823_02656	conserved hypothetical protein;	sma_24379617
SMU741	1	1	1	1	1	1	1	1	1	1	SMU.1190	290580382	D816_05324	D817_05508	D818_05787	D819_05354	D820_05402	D821_05404	D822_07858	D823_03795	pyruvate kinase;	sma_24379618
SMU742	1	1	1	1	1	1	1	1	1	1	SMU.1191	290580381	D816_05329	D817_05513	D818_05792	D819_05359	D820_05407	D821_05409	D822_07863	D823_03800	6-phosphofructokinase;	sma_24379619
SMU743	1	1	1	1	1	1	1	1	1	1	SMU.1193	290580379	D816_05339	D817_05523	D818_05802	D819_05374	D820_05417	D821_05419	D822_05332	D823_03810	transcriptional regulator, GntR family;	sma_24379621
SMU744	1	1	1	1	1	1	1	1	1	1	SMU.1194	290580378	D816_05344	D817_05528	D818_05807	D819_05379	D820_05422	D821_05424	D822_05327	D823_03815	ABC transporter, ATP-binding protein;	sma_24379622
SMU745	1	1	1	1	1	1	1	1	1	1	SMU.1195	290580377	D816_05349	D817_05533	D818_05812	D819_05384	D820_05427	D821_05429	D822_05322	D823_03825	ABC transporter permease protein;	sma_24379623
SMU746	1	1	1	1	1	1	1	1	1	1	SMU.1196c	290580376	D816_05354	D817_05538	D818_05817	D819_05389	D820_05432	D821_05434	D822_05317	D823_03830	conserved hypothetical protein;	sma_24379624
SMU747	1	1	1	1	1	1	1	1	1	1	SMU.1197	290580375	D816_05359	D817_05543	D818_05822	D819_05394	D820_05437	D821_05439	D822_05312	D823_03835	conserved hypothetical protein;	sma_24379625
SMU748	1	1	1	1	1	1	1	1	1	1	SMU.1200	290580374	D816_05364	D817_05548	D818_05827	D819_05399	D820_05442	D821_05444	D822_05295	D823_03840	30S ribosomal protein S1;	sma_24379626
SMU749	1	1	1	1	1	1	1	1	1	1	SMU.1201c	290580373	D816_05369	D817_05553	D818_02262	D819_05404	D820_05447	D821_05455	D822_05290	D823_04367	conserved hypothetical protein;	sma_24379627
SMU750	1	1	1	1	1	1	1	1	1	1	SMU.1203	290580372	D816_05374	D817_05558	D818_02257	D819_05409	D820_05452	D821_05460	D822_05285	D823_04372	branched-chain amino acid aminotransferase;	sma_24379628
SMU751	1	1	1	1	1	1	1	1	1	1	SMU.1211	290580368	D816_05414	D817_05598	D818_02237	D819_05434	D820_05472	D821_05480	D822_05265	D823_07580	conserved hypothetical protein;	sma_24379636
SMU752	1	1	1	1	1	1	1	1	1	1	SMU.1214	290580366	D816_05424	D817_05613	D818_02227	D819_05444	D820_05482	D821_05490	D822_05255	D823_07565	dihydroorotase;	sma_24379638
SMU753	1	1	1	1	1	1	1	1	1	1	SMU.1215	290580365	D816_05429	D817_05618	D818_02222	D819_05449	D820_05487	D821_05495	D822_05250	D823_07560	uracil-DNA glycosylase;	sma_24379639
SMU754	1	1	1	1	1	1	1	1	1	1	SMU.1220c	290580359	D816_05454	D817_05643	D818_02192	D819_05474	D820_05512	D821_05520	D822_05230	D823_07555	conserved hypothetical protein;	sma_24379644
SMU755	1	1	1	1	1	1	1	1	1	1	SMU.1221	290580358	D816_05464	D817_05653	D818_02187	D819_05495	D820_05517	D821_05525	D822_05225	D823_07545	orotate phosphoribosyltransferase;	sma_24379645
SMU756	1	1	1	1	1	1	1	1	1	1	SMU.1222	290580357	D816_05469	D817_05658	D818_02182	D819_05500	D820_05522	D821_05530	D822_05220	D823_07540	orotidine 5'-phosphate decarboxylase;	sma_24379646
SMU757	1	1	1	1	1	1	1	1	1	1	SMU.1223	290580356	D816_05474	D817_05663	D818_02177	D819_05505	D820_05527	D821_05535	D822_05215	D823_10138	dihydroorotate dehydrogenase;	sma_24379647
SMU758	1	1	1	1	1	1	1	1	1	1	SMU.1224	290580355	D816_05479	D817_05668	D818_02172	D819_05510	D820_05532	D821_05540	D822_05210	D823_10143	dihydroorotate dehydrogenase electron transfer subunit;	sma_24379648
SMU759	1	1	1	1	1	1	1	1	1	1	SMU.1225	290580354	D816_05484	D817_05673	D818_02167	D819_05515	D820_05537	D821_05545	D822_05155	D823_10173	transcriptional regulator, LysR family; probable metCcysK operon transcriptional activator;	sma_24379649
SMU760	1	1	1	1	1	1	1	1	1	1	SMU.1226c	290580353	D816_05489	D817_05678	D818_02162	D819_05520	D820_05542	D821_05550	D822_03924	D823_02491	histidine protein kinase;	sma_24379650
SMU761	1	1	1	1	1	1	1	1	1	1	SMU.1227	290580352	D816_05494	D817_05683	D818_02157	D819_05525	D820_05547	D821_05555	D822_03919	D823_02496	purine-nucleotide phosphorylase;	sma_24379651
SMU762	1	1	1	1	1	1	1	1	1	1	SMU.1228c	290580351	D816_05499	D817_05688	D818_02152	D819_05530	D820_05552	D821_05560	D822_03914	D823_02506	glutamine amidotransferase;	sma_24379652
SMU763	1	1	1	1	1	1	1	1	1	1	SMU.1229	290580350	D816_05504	D817_05693	D818_02147	D819_05535	D820_05557	D821_05565	D822_03909	D823_02511	purine nucleoside phosphorylase;	sma_24379653
SMU764	1	1	1	1	1	1	1	1	1	1	SMU.1233	290580348	D816_05524	D817_05713	D818_02127	D819_05545	D820_05577	D821_05585	D822_03899	D823_02526	phosphopentomutase;	sma_24379657
SMU765	1	1	1	1	1	1	1	1	1	1	SMU.1234	290580347	D816_05529	D817_05718	D818_02122	D819_05550	D820_05582	D821_05590	D822_03894	D823_08447	ribose 5-phosphate isomerase A;	sma_24379658
SMU766	1	1	1	1	1	1	1	1	1	1	SMU.1238c	290580343	D816_05554	D817_05743	D818_02097	D819_05575	D820_05607	D821_05615	D822_03879	D823_10298	conserved hypothetical protein;	sma_24379662
SMU767	1	1	1	1	1	1	1	1	1	1	SMU.1239	290580342	D816_05559	D817_05748	D818_02092	D819_05580	D820_05612	D821_05620	D822_03874	D823_10303	dipeptidase;	sma_24379663
SMU768	1	1	1	1	1	1	1	1	1	1	SMU.1241	290580340	D816_05569	D817_05758	D818_02082	D819_05590	D820_05622	D821_05630	D822_03854	D823_04971	excinuclease ABC, subunit C;	sma_24379665
SMU769	1	1	1	1	1	1	1	1	1	1	SMU.1247	290580335	D816_05589	D817_05783	D818_02052	D819_05610	D820_05647	D821_05655	D822_06703	D823_05683	enolase;	sma_24379669
SMU770	1	1	1	1	1	1	1	1	1	1	SMU.1251	290580332	D816_05604	D817_05798	D818_02037	D819_05625	D820_05662	D821_05670	D822_06718	D823_05678	conserved hypothetical protein;	sma_24379672
SMU771	1	1	1	1	1	1	1	1	1	1	SMU.1252	290580331	D816_05609	D817_05803	D818_02032	D819_05630	D820_05667	D821_05675	D822_01397	D823_08922	glycerate kinase;	sma_24379673
SMU772	1	1	1	1	1	1	1	1	1	1	SMU.1254	290580329	D816_05619	D817_05813	D818_02022	D819_05640	D820_05677	D821_05685	D822_06723	D823_08502	phosphatase;	sma_24379675
SMU773	1	1	1	1	1	1	1	1	1	1	SMU.1261c	290580319	D816_05654	D817_05848	D818_02465	D819_05690	D820_05713	D821_05735	D822_06783	D823_00200	phosphoribosyl-AMP cyclohydrolase/phosphoribosyl-ATP pyrophosphohydrolase;	sma_24379682
SMU774	1	1	1	1	1	1	1	1	1	1	SMU.1263	290580318	D816_05664	D817_05858	D818_02455	D819_05695	D820_05718	D821_05745	D822_06788	D823_00205	phosphoribosyl-AMP cyclohydrolase/phosphoribosyl-ATP pyrophosphatase;	sma_24379684
SMU775	1	1	1	1	1	1	1	1	1	1	SMU.1264	290580317	D816_05669	D817_05863	D818_02450	D819_05700	D820_05723	D821_05750	D822_06793	D823_00210	cyclase HisF/ imidazoleglycerol-phosphate synthase;	sma_24379685
SMU776	1	1	1	1	1	1	1	1	1	1	SMU.1265	290580316	D816_05674	D817_05868	D818_02445	D819_05705	D820_05728	D821_05755	D822_06798	D823_00215	phosphoribosylformimino-5-aminoimidazole carboxamide ribotide isomerase;	sma_24379686
SMU777	1	1	1	1	1	1	1	1	1	1	SMU.1266	290580315	D816_05679	D817_05873	D818_02440	D819_05710	D820_05733	D821_05760	D822_06803	D823_00220	amidotransferase; possible imidazoleglycerol-phosphate synthase;	sma_24379687
SMU778	1	1	1	1	1	1	1	1	1	1	SMU.1268	290580313	D816_05689	D817_05883	D818_02430	D819_05720	D820_05743	D821_05770	D822_06808	D823_00225	imidazoleglycerol-phosphate dehydratase;	sma_24379689
SMU779	1	1	1	1	1	1	1	1	1	1	SMU.1269	290580312	D816_05694	D817_05888	D818_02425	D819_05725	D820_05748	D821_05775	D822_06813	D823_00235	phosphoserine phosphatase;	sma_24379690
SMU780	1	1	1	1	1	1	1	1	1	1	SMU.1270	290580311	D816_05699	D817_05893	D818_02420	D819_05730	D820_05753	D821_05780	D822_06818	D823_00240	histidinol dehydrogenase;	sma_24379691
SMU781	1	1	1	1	1	1	1	1	1	1	SMU.1271	290580310	D816_05704	D817_05898	D818_02415	D819_05735	D820_05758	D821_05785	D822_06823	D823_00245	ATP phosphoribosyltransferase;	sma_24379692
SMU782	1	1	1	1	1	1	1	1	1	1	SMU.1272	290580309	D816_05709	D817_05903	D818_02410	D819_05740	D820_05763	D821_05790	D822_06828	D823_00250	histidyl-tRNA synthetase;	sma_24379693
SMU783	1	1	1	1	1	1	1	1	1	1	SMU.1273	290580308	D816_05714	D817_05908	D818_02405	D819_05745	D820_05768	D821_05795	D822_06833	D823_00255	histidinol-phosphate aminotransferase;	sma_24379694
SMU784	1	1	1	1	1	1	1	1	1	1	SMU.1276c	290580306	D816_05729	D817_05923	D818_02395	D819_05750	D820_05783	D821_05815	D822_06843	D823_09557	cell division regulator;	sma_24379695
SMU785	1	1	1	1	1	1	1	1	1	1	SMU.1278c	290580304	D816_05739	D817_05933	D818_02385	D819_05760	D820_05793	D821_05825	D822_06853	D823_07248	phosphoglycolate phosphatase;	sma_24379697
SMU786	1	1	1	1	1	1	1	1	1	1	SMU.1279c	290580303	D816_05744	D817_05938	D818_02380	D819_05765	D820_05798	D821_05830	D822_08385	D823_07253	cell division protein; shape-determining protein;	sma_24379698
SMU787	1	1	1	1	1	1	1	1	1	1	SMU.1288	290580297	D816_05774	D817_05968	D818_02350	D819_05795	D820_05828	D821_05860	D822_08390	D823_07298	50S ribosomal protein L19;	sma_24379704
SMU788	1	1	1	1	1	1	1	1	1	1	SMU.1289c	290580296	D816_05779	D817_05973	D818_02345	D819_05800	D820_05833	D821_05865	D822_08395	D823_07303	voltage-gated chloride channel family;	sma_24379705
SMU789	1	1	1	1	1	1	1	1	1	1	SMU.1291c	290580294	D816_05789	D817_05983	D818_02335	D819_05810	D820_05843	D821_05875	D822_08405	D823_07308	chorismate mutase;	sma_24379707
SMU790	1	1	1	1	1	1	1	1	1	1	SMU.1292c	290580293	D816_05794	D817_05988	D818_02330	D819_05815	D820_05848	D821_05880	D822_08410	D823_07313	conserved hypothetical protein;	sma_24379708
SMU791	1	1	1	1	1	1	1	1	1	1	SMU.1294	290580291	D816_05804	D817_05998	D818_02320	D819_05825	D820_05858	D821_05890	D822_08420	D823_09037	flavodoxin;	sma_24379710
SMU792	1	1	1	1	1	1	1	1	1	1	SMU.1295	290580290	D816_05809	D817_06003	D818_02315	D819_05830	D820_05863	D821_05895	D822_08425	D823_09042	adenosine deaminase;	sma_24379711
SMU793	1	1	1	1	1	1	1	1	1	1	SMU.1296	290580289	D816_05814	D817_06008	D818_02310	D819_05835	D820_05868	D821_05900	D822_08430	D823_09047	glutathione S-transferase;	sma_24379712
SMU794	1	1	1	1	1	1	1	1	1	1	SMU.1297	290580288	D816_05819	D817_06013	D818_02305	D819_05840	D820_05873	D821_05905	D822_08440	D823_09052	conserved hypothetical protein, DHH family;	sma_24379713
SMU795	1	1	1	1	1	1	1	1	1	1	SMU.1298	290580287	D816_05824	D817_06018	D818_02300	D819_05845	D820_05878	D821_05910	D822_08450	D823_09072	50S ribosomal protein L31;	sma_24379714
SMU796	1	1	1	1	1	1	1	1	1	1	SMU.1299c	290580286	D816_05829	D817_06023	D818_02295	D819_05850	D820_05883	D821_05915	D822_08455	D823_09077	methyltransferase, possible acetate kinase;	sma_24379715
SMU797	1	1	1	1	1	1	1	1	1	1	SMU.1300c	290580285	D816_05834	D817_06028	D818_02290	D819_05855	D820_05888	D821_05920	D822_08460	D823_09082	conserved hypothetical protein;	sma_24379716
SMU798	1	1	1	1	1	1	1	1	1	1	SMU.1302	290580283	D816_05844	D817_06038	D818_02280	D819_05865	D820_05898	D821_05930	D822_08470	D823_10858	zinc ABC transporter, substrate-binding protein;	sma_24379718
SMU799	1	1	1	1	1	1	1	1	1	1	SMU.1304c	290580281	D816_05854	D817_06048	D818_05834	D819_05875	D820_05908	D821_05940	D822_00040	D823_07450	conserved hypothetical protein;	sma_24379720
SMU800	1	1	1	1	1	1	1	1	1	1	SMU.1305c	290580280	D816_05859	D817_06053	D818_05839	D819_05880	D820_05913	D821_05945	D822_00045	D823_07445	conserved hypothetical protein;	sma_24379721
SMU801	1	1	1	1	1	1	1	1	1	1	SMU.1306c	290580279	D816_05864	D817_06058	D818_05844	D819_05885	D820_05918	D821_05950	D822_00050	D823_07440	conserved hypothetical protein, ATP-binding domain;	sma_24379722
SMU802	1	1	1	1	1	1	1	1	1	1	SMU.1307c	290580278	D816_05869	D817_06063	D818_05849	D819_05890	D820_05923	D821_05955	D822_00055	D823_05643	conserved hypothetical protein;	sma_24379723
SMU803	1	1	1	1	1	1	1	1	1	1	SMU.1308	290580277	D816_05874	D817_06068	D818_05854	D819_05895	D820_05928	D821_05960	D822_00075	D823_04766	AldR-related regulatory protein: translation initiation inhibitor;	sma_24379724
SMU804	1	1	1	1	1	1	1	1	1	1	SMU.1309c	290580276	D816_05879	D817_06073	D818_05859	D819_05900	D820_05933	D821_05965	D822_00080	D823_04761	glycerol dehydrogenase;	sma_24379725
SMU805	1	1	1	1	1	1	1	1	1	1	SMU.1312	290580274	D816_05889	D817_06083	D818_05869	D819_05910	D820_05943	D821_05975	D822_00090	D823_04741	aspartate aminotransferase;	sma_24379728
SMU806	1	1	1	1	1	1	1	1	1	1	SMU.1313c	290580273	D816_05894	D817_06088	D818_05874	D819_05915	D820_05948	D821_05980	D822_00095	D823_04801	ATP-dependent DNA helicase;	sma_24379729
SMU807	1	1	1	1	1	1	1	1	1	1	SMU.1314	290580272	D816_05899	D817_06093	D818_05879	D819_05920	D820_05953	D821_05985	D822_00100	D823_04811	conserved hypothetical protein;	sma_24379730
SMU808	1	1	1	1	1	1	1	1	1	1	SMU.1319c	290580268	D816_05924	D817_06118	D818_05899	D819_05940	D820_05978	D821_06005	D822_00140	D823_04821	conserved hypothetical protein;	sma_24379734
SMU809	1	1	1	1	1	1	1	1	1	1	SMU.1321c	290580267	D816_05929	D817_06123	D818_05904	D819_05945	D820_05983	D821_06010	D822_00145	D823_05518	conserved hypothetical protein;	sma_24379735
SMU810	1	1	1	1	1	1	1	1	1	1	SMU.1322	290580266	D816_05934	D817_06128	D818_05909	D819_05950	D820_05988	D821_06015	D822_00150	D823_08807	acetoin reductase;	sma_24379736
SMU811	1	1	1	1	1	1	1	1	1	1	SMU.1323	290580265	D816_05939	D817_06133	D818_05914	D819_05955	D820_05993	D821_06020	D822_00155	D823_05513	conserved hypothetical protein (possible hydrolase);	sma_24379737
SMU812	1	1	1	1	1	1	1	1	1	1	SMU.1324	290580264	D816_05944	D817_06138	D818_05919	D819_05960	D820_05998	D821_06025	D822_00160	D823_09522	cell division ABC transporter, permease;	sma_24379738
SMU813	1	1	1	1	1	1	1	1	1	1	SMU.1325	290580263	D816_05949	D817_06143	D818_05924	D819_05965	D820_06003	D821_06030	D822_00165	D823_09527	cell-division ABC transporter, ATP-binding protein;	sma_24379739
SMU814	1	1	1	1	1	1	1	1	1	1	SMU.1326	290580262	D816_05954	D817_06148	D818_05929	D819_05970	D820_06008	D821_06035	D822_00170	D823_00915	peptide chain release factor;	sma_24379740
SMU815	1	1	1	1	1	1	1	1	1	1	SMU.1327c	290580261	D816_05959	D817_06153	D818_05934	D819_05975	D820_06013	D821_06040	D822_00175	D823_00920	conserved hypothetical protein, 4Fe-4S binding domain;	sma_24379741
SMU816	1	1	1	1	3	1	1	1			SMU.1334	290581175	D816_05984	D817_06178	D818_09627 D818_01304 D818_09602	D819_09820	D820_06038	D821_06097			phosphopantetheinyl transferase;	sma_24379746
SMU817	1	1	1	1	1	1	1	1	1	1	SMU.1367c	290580259	D816_06119	D817_06313	D818_05944	D819_05985	D820_06168	D821_06050	D822_03014	D823_07143	conserved hypothetical protein;	sma_24379776
SMU818	1	1	1	1	1	1	1	1	1	1	SMU.1377c	290580256	D816_06154	D817_06343	D818_05959	D819_06000	D820_06198	D821_06065	D822_02994	D823_07153	conserved hypothetical protein;	sma_24379784
SMU819	1	1	1	1	1	1	1	1	1	1	SMU.1381	290580254	D816_06174	D817_06363	D818_05969	D819_06010	D820_06208	D821_06207	D822_02989	D823_07158	3-isopropylmalate dehydratase, small subunit;	sma_24379787
SMU820	1	1	1	1	1	1	1	1	1	1	SMU.1382	290580253	D816_06179	D817_06368	D818_05974	D819_06015	D820_06213	D821_06212	D822_02984	D823_09422	alpha-isopropylmalate isomerase large subunit;	sma_24379788
SMU821	1	1	1	1	1	1	1	1	1	1	SMU.1383	290580252	D816_06184	D817_06373	D818_05979	D819_06020	D820_06218	D821_06217	D822_02974	D823_09412	3-isopropylmalate dehydrogenase;	sma_24379789
SMU822	1	1	1	1	1	1	1	1	1	1	SMU.1384	290580251	D816_06189	D817_06378	D818_05984	D819_06025	D820_06223	D821_06222	D822_02969	D823_09407	2-isopropylmalate synthase;	sma_24379790
SMU823	1	1	1	1	1	1	1	1	1	1	SMU.1386	290580250	D816_06194	D817_06383	D818_05989	D819_06030	D820_06228	D821_06227	D822_02959	D823_09402	uridine kinase;	sma_24379791
SMU824	1	1	1	1	1	1	1	1	1	1	SMU.1387	290580249	D816_06199	D817_06388	D818_05994	D819_06035	D820_06233	D821_06232	D822_02954	D823_01907	oxidoreductase;	sma_24379792
SMU825	1	1	1	1	1	1	1	1	1	1	SMU.1388	290580248	D816_06204	D817_06393	D818_05999	D819_06040	D820_06238	D821_06237	D822_02949	D823_09397	ATP-dependent RNA helicase, DEAD/DEAH family;	sma_24379793
SMU826	1	1	1	1	1	1	1	1	1	1	SMU.1389	290580247	D816_06209	D817_06398	D818_06004	D819_06045	D820_06243	D821_06242	D822_02944	D823_08697	phosphoenolpyruvate carboxykinase (ATP);	sma_24379794
SMU827	1	1	1	1	1	1	1	1	1	1	SMU.1390	290580246	D816_06214	D817_06403	D818_06009	D819_06050	D820_06248	D821_06247	D822_03764	D823_07680	conserved hypothetical protein;	sma_24379795
SMU828	1	1	1	1	1	1	1	1	1	1	SMU.1391c	290580245	D816_06219	D817_06408	D818_06014	D819_06055	D820_06253	D821_06252	D822_03759	D823_08037	hypothetical protein;	sma_24379796
SMU829	1	1	1	1	1	1	1	1	1	1	SMU.1392c	290580244	D816_06224	D817_06413	D818_06019	D819_06060	D820_06258	D821_06257	D822_03754	D823_07665	conserved hypothetical protein; possible acetyltransferase;	sma_24379797
SMU830	1	1	1	1	1	1	1	1	1	1	SMU.1396	290580240	D816_06249	D817_06433	D818_06039	D819_06080	D820_06278	D821_06277	D822_03744	D823_02641	glucan-binding protein C;	sma_24379801
SMU831	1	1	1	1	1	1	1	1	1	1	SMU.1400c	290580225	D816_06272	D817_06453	D818_06054	D819_06095	D820_06293	D821_06292	D822_08380	D823_07098	conserved hypothetical protein;	sma_24379805
SMU832	1	1	1	1	1	1	1	1	1	1	SMU.1417c	290580210	D816_06362	D817_06533	D818_06124	D819_06165	D820_06363	D821_06372	D822_08752	D823_09612	acyl-ACP thioesterase;	sma_24379820
SMU833	1	1	1	1	1	1	1	1	1	1	SMU.1418	290580209	D816_06367	D817_06538	D818_06129	D819_06170	D820_06368	D821_06377	D822_08757	D823_05388	coproporphyrinogen III oxidase;	sma_24379821
SMU834	1	1	1	1	1	1	1	1	1	1	SMU.1419	290580208	D816_06372	D817_06543	D818_06134	D819_06175	D820_06373	D821_06382	D822_08762	D823_03383	transcriptional regulator;	sma_24379822
SMU835	1	1	1	1	1	1	1	1	1	1	SMU.1420	290580207	D816_06377	D817_06548	D818_06139	D819_06180	D820_06378	D821_06387	D822_08767	D823_03388	NADPH-quinone reductase;	sma_24379823
SMU836	1	1	1	1	1	1	1	1	1	1	SMU.1426c	290580201	D816_06407	D817_06578	D818_06169	D819_06210	D820_06408	D821_06417	D822_08797	D823_02671	phosphoglucosamine mutase (phosphoacetylglucosamine mutase);	sma_24379829
SMU837	1	1	1	1	1	1	1	1	1	1	SMU.1427c	290580200	D816_06412	D817_06583	D818_06174	D819_06215	D820_06413	D821_06422	D822_08802	D823_02666	conserved hypothetical protein;	sma_24379830
SMU838	1	1	1	1	1	1	1	1	1	1	SMU.1428c	290580199	D816_06417	D817_06588	D818_06179	D819_06220	D820_06418	D821_06427	D822_08807	D823_02661	conserved hypothetical protein;	sma_24379831
SMU839	1	1	1	1	1	1	1	1	1	1	SMU.1429	290580198	D816_06422	D817_06593	D818_06184	D819_06225	D820_06423	D821_06432	D822_08812	D823_02651	UDP-N-acetylmuramyl tripeptide synthetase;	sma_24379832
SMU840	1	1	1	1	1	1	1	1	1	1	SMU.1430	290580197	D816_06427	D817_06598	D818_06189	D819_06230	D820_06428	D821_06437	D822_08817	D823_02646	cobyric acid synthase;	sma_24379833
SMU841	1	1	1	1	1	1	1	1	1	1	SMU.1431c	290580196	D816_06432	D817_06603	D818_06264	D819_06235	D820_06433	D821_06447	D822_08822	D823_07802	ABC transporter, ATP-binding protein;	sma_24379834
SMU842	1	1	1	1	1	1	1	1	1	1	SMU.1438c	290580190	D816_06462	D817_06633	D818_06294	D819_06265	D820_06463	D821_06482	D822_08852	D823_08397	conserved hypothetical protein; possible protease;	sma_24379840
SMU843	1	1	1	1	1	1	1	1	1	1	SMU.1442c	290580189	D816_06467	D817_06638	D818_06299	D819_06270	D820_06468	D821_06487	D822_08857	D823_09652	conserved hypothetical protein;	sma_24379841
SMU844	1	1	1	1	1	1	1	1	1	1	SMU.1443c	290580188	D816_06472	D817_06643	D818_06304	D819_06275	D820_06473	D821_06492	D822_08862	D823_08392	tributyrin esterase;	sma_24379842
SMU845	1	1	1	1	1	1	1	1	1	1	SMU.1444c	290580186	D816_06482	D817_06653	D818_06314	D819_06285	D820_06483	D821_06502	D822_08877	D823_08387	metallo-beta-lactamase superfamily proteinhetical protein;	sma_24379843
SMU846	1	1	1	1	1	1	1	1	1	1	SMU.1445c	290580185	D816_06487	D817_06658	D818_06319	D819_06290	D820_06488	D821_06507	D822_08882	D823_02077	ABC transporter, ATP-binding protein;	sma_24379844
SMU847	1	1	1	1	1	1	1	1	1	1	SMU.1446c	290580184	D816_06492	D817_06663	D818_06324	D819_06295	D820_06493	D821_06512	D822_08887	D823_02072	ABC transporter, permease;	sma_24379845
SMU848	1	1	1	1	1	1	1	1	1	1	SMU.1447c	290580183	D816_06497	D817_06668	D818_06329	D819_06300	D820_06498	D821_06517	D822_08892	D823_09767	ABC transporter, substrate-binding protein;	sma_24379846
SMU849	1	1	1	1	1	1	1	1	1	1	SMU.1449	290580182	D816_06502	D817_06673	D818_06334	D819_06305	D820_06503	D821_06522	D822_08897	D823_08497	fibronectin-binding, fibrinogen-binding protein-A;	sma_24379847
SMU850	1	1	1	1	1	1	1	1	1	1	SMU.1450	290580181	D816_06507	D817_06678	D818_06339	D819_06310	D820_06508	D821_06527	D822_08902	D823_01952	amino acid permease;	sma_24379848
SMU851	1	1	1	1	1	1	1	1	1	1	SMU.1451	290580180	D816_06512	D817_06683	D818_06344	D819_06315	D820_06513	D821_06532	D822_08907	D823_06403	alpha-acetolactate decarboxylase;	sma_24379849
SMU852	1	1	1	1	1	1	1	1	1	1	SMU.1452	290580179	D816_06517	D817_06688	D818_06349	D819_06320	D820_06518	D821_06537	D822_08912	D823_06408	alpha-acetolactate synthase;	sma_24379850
SMU853	1	1	1	1	1	1	1	1	1	1	SMU.1453c	290580178	D816_06522	D817_06693	D818_06354	D819_06325	D820_06523	D821_06542	D822_08917	D823_06413	conserved hypothetical protein, tetratricopeptide repeat family;	sma_24379851
SMU854	1	1	1	1	1	1	1	1	1	1	SMU.1454c	290580177	D816_06527	D817_06698	D818_06359	D819_06330	D820_06528	D821_06547	D822_08922	D823_06418	conserved hypothetical protein, possible permease;	sma_24379852
SMU855	1	1	1	1	1	1	1	1	1	1	SMU.1455	290580176	D816_06532	D817_06703	D818_06364	D819_06335	D820_06533	D821_06552	D822_08927	D823_06423	mutator mutX protein;	sma_24379853
SMU856	1	1	1	1	1	1	1	1	1	1	SMU.1460	290580173	D816_06552	D817_06723	D818_06384	D819_06355	D820_06553	D821_06572	D822_08962	D823_10163	dTDP-4-dehydrorhamnose 3,5-epimerase;	sma_24379857
SMU857	1	1	1	1	1	1	1	1	1	1	SMU.1461	290580172	D816_06557	D817_06728	D818_06389	D819_06360	D820_06558	D821_06577	D822_08967	D823_10168	glucose-1-phosphate thymidyltransferase;	sma_24379858
SMU858	1	1	1	1	1	1	1	1	1	1	SMU.1463c	290580171	D816_06567	D817_06738	D818_06394	D819_06365	D820_06568	D821_06587	D822_08977	D823_06453	conserved hypothetical protein, NIF3-related;	sma_24379860
SMU859	1	1	1	1	1	1	1	1	1	1	SMU.1464c	290580170	D816_06572	D817_06743	D818_06399	D819_06370	D820_06573	D821_06592	D822_08982	D823_06458	conserved hypothetical protein;	sma_24379861
SMU860	1	1	1	1	1	1	1	1	1	1	SMU.1465c	290580169	D816_06577	D817_06748	D818_06404	D819_06375	D820_06578	D821_06597	D822_08987	D823_06463	DNA replication protein DnaD;	sma_24379862
SMU861	1	1	1	1	1	1	1	1	1	1	SMU.1466	290580168	D816_06582	D817_06753	D818_06409	D819_06380	D820_06583	D821_06602	D822_08992	D823_06468	homoserine O-succinyltransferase;	sma_24379863
SMU862	1	1	1	1	1	1	1	1	1	1	SMU.1467	290580167	D816_06587	D817_06758	D818_06414	D819_06385	D820_06588	D821_06607	D822_08997	D823_06473	adenine phosphoribosyltransferase;	sma_24379864
SMU863	1	1	1	1	1	1	1	1	1	1	SMU.1470c	290580165	D816_06602	D817_06773	D818_06429	D819_06400	D820_06603	D821_06622	D822_01514	D823_03917	conserved hypothetical protein;	sma_24379865
SMU864	1	1	1	1	1	1	1	1	1	1	SMU.1472	290580163	D816_06612	D817_06783	D818_06439	D819_06410	D820_06613	D821_06632	D822_06353	D823_07957	single-strand DNA-specific exonuclease;	sma_24379867
SMU865	1	1	1	1	1	1	1	1	1	1	SMU.1473c	290580162	D816_06617	D817_06788	D818_06444	D819_06415	D820_06618	D821_06637	D822_06358	D823_07962	oxidoreductase, short chain dehydrogenase/reductase family;	sma_24379868
SMU866	1	1	1	1	1	1	1	1	1	1	SMU.1474c	290580161	D816_06622	D817_06793	D818_06449	D819_06420	D820_06623	D821_06642	D822_06363	D823_07967	ribonuclease Z;	sma_24379869
SMU867	1	1	1	1	1	1	1	1	1	1	SMU.1475c	290580160	D816_06627	D817_06798	D818_06454	D819_06425	D820_06628	D821_06647	D822_06368	D823_07972	conserved hypothetical protein;	sma_24379870
SMU868	1	1	1	1	1	1	1	1	1	1	SMU.1476c	290580159	D816_06632	D817_06803	D818_06459	D819_06430	D820_06633	D821_06652	D822_06373	D823_07977	GTP-binding protein;	sma_24379871
SMU869	1	1	1	1	1	1	1	1	1	1	SMU.1477	290580158	D816_06637	D817_06808	D818_06464	D819_06435	D820_06638	D821_06657	D822_06378	D823_08047	tRNA isopentenylpyrophosphate transferase;	sma_24379872
SMU870	1	1	1	1	1	1	1	1	1	1	SMU.1479	290580157	D816_06642	D817_06813	D818_06469	D819_06440	D820_06643	D821_06662	D822_06383	D823_08042	conserved hypothetical protein;	sma_24379873
SMU871	1	1	1	1	1	1	1	1	1	1	SMU.1483c	290580153	D816_06662	D817_06828	D818_06489	D819_06460	D820_06663	D821_06677	D822_06408	D823_04816	conserved hypothetical protein (possible acetyltransferase);	sma_24379876
SMU872	1	1	1	1	1	1	1	1	1	1	SMU.1486c	290580150	D816_06677	D817_06843	D818_06504	D819_06475	D820_06678	D821_06692	D822_06413	D823_09432	histidinol phosphatase;	sma_24379879
SMU873	1	1	1	1	1	1	1	1	1	1	SMU.1487	290580149	D816_06682	D817_06848	D818_06509	D819_06480	D820_06683	D821_06697	D822_06418	D823_05673	conserved hypothetical protein;	sma_24379880
SMU874	1	1	1	1	1	1	1	1	1	1	SMU.1489	290580147	D816_06692	D817_06858	D818_06519	D819_06490	D820_06693	D821_06707	D822_06423	D823_01760	aldose 1-epimerase;	sma_24379882
SMU875	1	1	1	1	1	1	1	1	1	1	SMU.1490	290580146	D816_06697	D817_06863	D818_06524	D819_06495	D820_06698	D821_06712	D822_06428	D823_01755	phospho-beta-D-galactosidase;	sma_24379883
SMU876	1	1	1	1	1	1	1	1	1	1	SMU.1491	290580145	D816_06702	D817_06868	D818_06529	D819_06500	D820_06703	D821_06717	D822_06433	D823_01750	PTS system, lactose-specific component IIBC;	sma_24379884
SMU877	1	1	1	1	1	1	1	1	1	1	SMU.1492	290580144	D816_06707	D817_06873	D818_06534	D819_06505	D820_06708	D821_06722	D822_06438	D823_01745	PTS system, cellobiose-specific IIA component;	sma_24379885
SMU878	1	1	1	1	1	1	1	1	1	1	SMU.1495	290580141	D816_06722	D817_06888	D818_06564	D819_06520	D820_06738	D821_06737	D822_06473	D823_01730	galactose-6-phosphate isomerase;	sma_24379888
SMU879	1	1	1	1	1	1	1	1	1	1	SMU.1496	290580140	D816_06727	D817_06893	D818_06569	D819_06525	D820_06743	D821_06742	D822_06478	D823_01725	galactose-6-phosphate isomerase;	sma_24379889
SMU880	1	1	1	1	1	1	1	1	1	1	SMU.1498	290580139	D816_06732	D817_06898	D818_06574	D819_06530	D820_06748	D821_06747	D822_06483	D823_01720	lactose phosphotransferase system repressor;	sma_24379890
SMU881	1	1	1	1	1	1	1	1	1	1	SMU.1499	290580138	D816_06737	D817_06903	D818_06579	D819_06535	D820_06755	D821_06752	D822_06498	D823_06158	ATP-dependent exonuclease subunit A;	sma_24379891
SMU882	1	1	1	1	1	1	1	1	1	1	SMU.1500	290580137	D816_06742	D817_06908	D818_06584	D819_06540	D820_06760	D821_06757	D822_06503	D823_06163	ATP-dependent exonuclease subunit B;	sma_24379892
SMU883	1	1	1	1	1	1	1	1	1	1	SMU.1510	290580120	D816_06782	D817_06948	D818_06599	D819_06587	D820_06800	D821_06797	D822_03314	D823_09672	phenylalanyl-tRNA synthetase, beta subunit;	sma_24379900
SMU884	1	1	1	1	1	1	1	1	1	1	SMU.1511c	290580119	D816_06787	D817_06953	D818_06604	D819_06592	D820_06805	D821_06802	D822_03309	D823_09677	acetyltransferase; possible transcriptional repressor;	sma_24379901
SMU885	1	1	1	1	1	1	1	1	1	1	SMU.1512	290580118	D816_06792	D817_06958	D818_06609	D819_06597	D820_06810	D821_06807	D822_03304	D823_09682	phenylalanyl-tRNA synthetase, alpha subunit;	sma_24379902
SMU886	1	1	1	1	1	1	1	1	1	1	SMU.1513	290580117	D816_06797	D817_06963	D818_06614	D819_06602	D820_06815	D821_06812	D822_03299	D823_05208	chromosome segregation SMC protein;	sma_24379903
SMU887	1	1	1	1	1	1	1	1	1	1	SMU.1514	290580116	D816_06802	D817_06968	D818_06619	D819_06607	D820_06820	D821_06817	D822_03294	D823_05203	ribonuclease III;	sma_24379904
SMU888	1	1	1	1	1	1	1	1	1	1	SMU.1515	290580115	D816_06807	D817_06973	D818_06624	D819_06612	D820_06825	D821_06822	D822_03289	D823_04661	gtfB/C regulator, metallo-beta-lactamase superfamily;	sma_24379905
SMU889	1	1	1	1	1	1	1	1	1	1	SMU.1516	290580114	D816_06812	D817_06978	D818_06629	D819_06617	D820_06830	D821_06827	D822_03284	D823_04656	two-component sensor histidine kinase; TCS-1; VicK;	sma_24379906
SMU890	1	1	1	1	1	1	1	1	1	1	SMU.1517	290580113	D816_06817	D817_06983	D818_06634	D819_06622	D820_06835	D821_06832	D822_03279	D823_04651	two-component response regulator; TCS-1; VicR;	sma_24379907
SMU891	1	1	1	1	1	1	1	1	1	1	SMU.1519	290580112	D816_06822	D817_06988	D818_06639	D819_06627	D820_06840	D821_06837	D822_03274	D823_04646	glutamine ABC transport, ATP-binding protein;	sma_24379908
SMU892	1	1	1	1	1	1	1	1	1	1	SMU.1520	290580111	D816_06827	D817_06993	D818_06644	D819_06632	D820_06845	D821_06842	D822_03269	D823_04641	amino acid ABC transporter, substrate-binding protein;	sma_24379909
SMU893	1	1	1	1	1	1	1	1	1	1	SMU.1521	290580110	D816_06832	D817_06998	D818_06649	D819_06637	D820_06850	D821_06847	D822_03264	D823_04636	amino acid (glutamine) ABC transporter permease;	sma_24379910
SMU894	1	1	1	1	1	1	1	1	1	1	SMU.1522	290580109	D816_06837	D817_07003	D818_06654	D819_06642	D820_06855	D821_06852	D822_03259	D823_04631	amino acid (glutamine) ABC transporter permease;	sma_24379911
SMU895	1	1	1	1	1	1	1	1	1	1	SMU.1523	290580108	D816_06842	D817_07008	D818_06659	D819_06647	D820_06860	D821_06857	D822_03254	D823_09687	competence associated membrane nuclease (DNA-entry nuclease);	sma_24379912
SMU896	1	1	1	1	1	1	1	1	1	1	SMU.1524c	290580107	D816_06847	D817_07013	D818_06664	D819_06652	D820_06865	D821_06862	D822_03249	D823_09692	conserved hypothetical protein;	sma_24379913
SMU897	1	1	1	1	1	1	1	1	1	1	SMU.1525	290580106	D816_06852	D817_07018	D818_06669	D819_06657	D820_06870	D821_06867	D822_03244	D823_09697	UDP-N-acetylglucosamine 1-carboxyvinyltransferase;	sma_24379914
SMU898	1	1	1	1	1	1	1	1	1	1	SMU.1526c	290580105	D816_06857	D817_07023	D818_06674	D819_06662	D820_06875	D821_06872	D822_03239	D823_09702	conserved hypothetical protein;	sma_24379915
SMU899	1	1	1	1	1	1	1	1	1	1	SMU.1527	290580104	D816_06862	D817_07028	D818_06679	D819_06667	D820_06880	D821_06877	D822_03234	D823_09707	proton-translocating ATPase epsilon subunit;	sma_24379916
SMU900	1	1	1	1	1	1	1	1	1	1	SMU.1528	290580103	D816_06867	D817_07033	D818_06684	D819_06672	D820_06885	D821_06882	D822_03229	D823_09712	ATPase beta subunit;	sma_24379917
SMU901	1	1	1	1	1	1	1	1	1	1	SMU.1529	290580102	D816_06872	D817_07038	D818_06689	D819_06677	D820_06890	D821_06887	D822_03224	D823_06343	ATPase, gamma subunit;	sma_24379918
SMU902	1	1	1	1	1	1	1	1	1	1	SMU.1530	290580101	D816_06877	D817_07043	D818_06694	D819_06682	D820_06895	D821_06892	D822_03219	D823_06348	ATP synthase alpha subunit;	sma_24379919
SMU903	1	1	1	1	1	1	1	1	1	1	SMU.1531	290580100	D816_06882	D817_07048	D818_06699	D819_06687	D820_06900	D821_06897	D822_03214	D823_06353	ATPase delta subunit;	sma_24379920
SMU904	1	1	1	1	1	1	1	1	1	1	SMU.1532	290580099	D816_06887	D817_07053	D818_06704	D819_06692	D820_06905	D821_06902	D822_03209	D823_06358	ATPase, b subunit;	sma_24379921
SMU905	1	1	1	1	1	1	1	1	1	1	SMU.1533	290580098	D816_06892	D817_07058	D818_06709	D819_06697	D820_06910	D821_06907	D822_03204	D823_06363	ATP synthase subunit A;	sma_24379922
SMU906	1	1	1	1	1	1	1	1	1	1	SMU.1534	290580097	D816_06897	D817_07063	D818_06714	D819_06702	D820_06915	D821_06912	D822_03199	D823_06368	ATPase, c subunit;	sma_24379923
SMU907	1	1	1	1	1	1	1	1	1	1	SMU.1535	290580096	D816_06902	D817_07068	D818_06719	D819_06707	D820_06920	D821_06917	D822_03194	D823_03071	glycogen phosphorylase;	sma_24379924
SMU908	1	1	1	1	1	1	1	1	1	1	SMU.1536	290580095	D816_06907	D817_07073	D818_06724	D819_06712	D820_06925	D821_06922	D822_03189	D823_03076	glycogen synthase;	sma_24379925
SMU909	1	1	1	1	1	1	1	1	1	1	SMU.1537	290580094	D816_06912	D817_07078	D818_06729	D819_06717	D820_06930	D821_06927	D822_03184	D823_03081	glycogen biosynthesis protein;	sma_24379926
SMU910	1	1	1	1	1	1	1	1	1	1	SMU.1538	290580093	D816_06917	D817_07083	D818_06734	D819_06722	D820_06935	D821_06932	D822_03179	D823_03086	glucose-1-phosphate adenylyltransferase;	sma_24379927
SMU911	1	1	1	1	1	1	1	1	1	1	SMU.1539	290580092	D816_06922	D817_07088	D818_06739	D819_06727	D820_06940	D821_06937	D822_03174	D823_03091	1,4-alpha-glucan branching enzyme;	sma_24379928
SMU912	1	1	1	1	1	1	1	1	1	1	SMU.1541	290580091	D816_06927	D817_07093	D818_06744	D819_06732	D820_06945	D821_06942	D822_03169	D823_03096	pullulanase;	sma_24379929
SMU913	1	1	1	1	1	1	1	1	1	1	SMU.1542c	290580090	D816_06932	D817_07098	D818_06749	D819_06737	D820_06950	D821_06947	D822_03164	D823_06373	conserved hypothetical protein, diacylglycerol kinase catalytic domain;	sma_24379930
SMU914	1	1	1	1	1	1	1	1	1	1	SMU.1543	290580089	D816_06937	D817_07103	D818_06754	D819_06742	D820_06955	D821_06952	D822_03159	D823_06378	DNA ligase;	sma_24379931
SMU915	1	1	1	1	1	1	1	1	1	1	SMU.1545c	290580088	D816_06942	D817_07108	D818_06759	D819_06747	D820_06960	D821_06957	D822_03154	D823_06383	conserved hypothetical protein;	sma_24379932
SMU916	1	1	1	1	1	1	1	1	1	1	SMU.1546	290580087	D816_06947	D817_07113	D818_06764	D819_06752	D820_06965	D821_06962	D822_03149	D823_06393	conserved hypothetical protein;	sma_24379933
SMU917	1	1	1	1	1	1	1	1	1	1	SMU.1547c	290580086	D816_06952	D817_07118	D818_06769	D819_06757	D820_06970	D821_06967	D822_03144	D823_06803	response regulator; TCS-12;	sma_24379934
SMU918	1	1	1	1	1	1	1	1	1	1	SMU.1548c	290580085	D816_06957	D817_07123	D818_06774	D819_06762	D820_06975	D821_06972	D822_03139	D823_06808	sensor histidine kinase; TCS-12;	sma_24379935
SMU919	1	1	1	1	1	1	1	1	1	1	SMU.1550c	290580084	D816_06962	D817_07128	D818_06779	D819_06767	D820_06980	D821_06977	D822_03134	D823_06813	ABC transporter, membrane spanning permease;	sma_24379936
SMU920	1	1	1	1	1	1	1	1	1	1	SMU.1551c	290580083	D816_06967	D817_07133	D818_06784	D819_06772	D820_06985	D821_06982	D822_03129	D823_06818	ABC transporter, ATP-binding protein;	sma_24379937
SMU921	1	1	1	1	1	1	1	1	1	1	SMU.1555c	290580080	D816_06987	D817_07153	D818_06804	D819_06792	D820_07005	D821_07002	D822_03124	D823_07937	ribonuclease BN-like family protein;	sma_24379941
SMU922	1	1	1	1	1	1	1	1	1	1	SMU.1556	290580079	D816_06992	D817_07158	D818_06809	D819_06797	D820_07010	D821_07007	D822_03119	D823_07942	methionine aminopeptidase;	sma_24379942
SMU923	1	1	1	1	1	1	1	1	1	1	SMU.1557c	290580078	D816_06997	D817_07163	D818_06814	D819_06802	D820_07015	D821_07012	D822_03114	D823_07947	conserved hypothetical protein, DRTGG and CBS domains;	sma_24379943
SMU924	1	1	1	1	1	1	1	1	1	1	SMU.1558c	290580077	D816_07002	D817_07168	D818_06819	D819_06807	D820_07020	D821_07017	D822_03109	D823_07952	acetyltransferase, GNAT family;	sma_24379944
SMU925	1	1	1	1	1	1	1	1	1	1	SMU.1564	290580072	D816_07027	D817_07193	D818_06844	D819_06832	D820_07045	D821_07042	D822_03094	D823_06678	glycogen phosphorylase;	sma_24379949
SMU926	1	1	1	1	1	1	1	1	1	1	SMU.1565	290580071	D816_07032	D817_07198	D818_06849	D819_06837	D820_07050	D821_07047	D822_03089	D823_06683	4-alpha-glucanotransferase;	sma_24379950
SMU927	1	1	1	1	1	1	1	1	1	1	SMU.1566	290580070	D816_07037	D817_07203	D818_06854	D819_06842	D820_07055	D821_07052	D822_03084	D823_06998	maltose operon transcriptional repressor;	sma_24379951
SMU928	1	1	1	1	1	1	1	1	1	1	SMU.1568	290580068	D816_07042	D817_07208	D818_06859	D819_06847	D820_07060	D821_07057	D822_03079	D823_07008	maltose / maltodextrin-binding protein;	sma_24379952
SMU929	1	1	1	1	1	1	1	1	1	1	SMU.1569	290580067	D816_07047	D817_07213	D818_06864	D819_06852	D820_07065	D821_07062	D822_03074	D823_07018	maltodextrin ABC transport system permease;	sma_24379953
SMU930	1	1	1	1	1	1	1	1	1	1	SMU.1570	290580066	D816_07052	D817_07218	D818_06869	D819_06857	D820_07070	D821_07067	D822_03069	D823_07023	maltose / maltodextrin ABC transport system (permease);	sma_24379954
SMU931	1	1	1	1	1	1	1	1	1	1	SMU.1572	290580064	D816_07062	D817_07228	D818_06879	D819_06867	D820_07080	D821_07077	D822_03059	D823_07043	UDP-N-acetylglucosamine 1-carboxyvinyltransferase;	sma_24379956
SMU932	1	1	1	1	1	1	1	1	1	1	SMU.1578	290580056	D816_07092	D817_07258	D818_06909	D819_06897	D820_07125	D821_07107	D822_03044	D823_07123	biotin--[acetyl-CoA-carboxylase] ligase;	sma_24379962
SMU933	1	1	1	1	1	1	1	1	1	1	SMU.1581	290580054	D816_07102	D817_07268	D818_06919	D819_06907	D820_07135	D821_07117	D822_03034	D823_07133	DNA polymerase III subunits gamma and tau;	sma_24379964
SMU934	1	1	1	1	1	1	1	1	1	1	SMU.1582c	290580053	D816_07107	D817_07273	D818_06924	D819_06912	D820_07140	D821_07122	D822_03029	D823_07138	conserved hypothetical protein;	sma_24379965
SMU935	1	1	1	1	1	1	1	1	1	1	SMU.1586	290580052	D816_07122	D817_07288	D818_06929	D819_06917	D820_07155	D821_07137	D822_00575	D823_10750	threonyl-tRNA synthetase;	sma_24379968
SMU936	1	1	1	1	1	1	1	1	1	1	SMU.1588c	290580050	D816_07137	D817_07298	D818_06944	D819_06927	D820_07165	D821_07147	D822_00580	D823_05138	glucosyl transferase, family 1;	sma_24379970
SMU937	1	1	1	1	1	1	1	1	1	1	SMU.1589c	290580049	D816_07142	D817_07303	D818_06949	D819_06932	D820_07170	D821_07152	D822_00585	D823_05133	glycosyl transferase, family 1;	sma_24379971
SMU938	1	1	1	1	1	1	1	1	1	1	SMU.1590	290580048	D816_07147	D817_07308	D818_06954	D819_06937	D820_07175	D821_07157	D822_00590	D823_08707	intracellular a-amylase;	sma_24379972
SMU939	1	1	1	1	1	1	1	1	1	1	SMU.1591	290580047	D816_07152	D817_07313	D818_06959	D819_06942	D820_07180	D821_07162	D822_00595	D823_08702	catabolite control protein A;	sma_24379973
SMU940	1	1	1	1	1	1	1	1	1	1	SMU.1592	290580046	D816_07157	D817_07318	D818_06964	D819_06947	D820_07185	D821_07167	D822_00600	D823_08692	proline dipeptidase;	sma_24379974
SMU941	1	1	1	1	1	1	1	1	1	1	SMU.1602	290580037	D816_07202	D817_07363	D818_06979	D819_06997	D820_07230	D821_07212	D822_07888	D823_08672	NAD(P)H-flavin oxidoreductase;	sma_24379983
SMU942	1	1	1	1	1	1	1	1	1	1	SMU.1603	290580036	D816_07207	D817_07368	D818_06984	D819_07002	D820_07235	D821_07217	D822_07893	D823_08667	lactoylglutathione lyase;	sma_24379984
SMU943	1	1	1	1	1	1	1	1	1	1	SMU.1606	290580033	D816_07222	D817_07383	D818_06989	D819_07017	D820_07240	D821_07222	D822_07898	D823_08652	SsrA-binding protein (small protein B);	sma_24379987
SMU944	1	1	1	1	1	1	1	1	1	1	SMU.1607	290580032	D816_07227	D817_07388	D818_06994	D819_07022	D820_07245	D821_07227	D822_07903	D823_02332	exoribonuclease R;	sma_24379988
SMU945	1	1	1	1	1	1	1	1	1	1	SMU.1609c	290580031	D816_07232	D817_07393	D818_06999	D819_07027	D820_07250	D821_07232	D822_07908	D823_02327	preprotein translocase, SecG subunit;	sma_24379989
SMU946	1	1	1	1	1	1	1	1	1	1	SMU.1611c	290580030	D816_07242	D817_07403	D818_07009	D819_07037	D820_07260	D821_07242	D822_07918	D823_02317	multi-drug resistance efflux pump, major facilitator superfamily;	sma_24379991
SMU947	1	1	1	1	1	1	1	1	1	1	SMU.1613c	290580028	D816_07252	D817_07413	D818_07019	D819_07047	D820_07270	D821_07252	D822_07928	D823_02312	dephospho-CoA kinase;	sma_24379993
SMU948	1	1	1	1	1	1	1	1	1	1	SMU.1614	290580027	D816_07257	D817_07418	D818_07024	D819_07052	D820_07275	D821_07257	D822_07933	D823_02307	formamidopyrimidine-DNA glycosylase;	sma_24379994
SMU949	1	1	1	1	1	1	1	1	1	1	SMU.1615c	290580026	D816_07262	D817_07423	D818_07029	D819_07057	D820_07280	D821_07262	D822_07938	D823_01695	conserved hypothetical protein;	sma_24379995
SMU950	1	1	1	1	1	1	1	1	1	1	SMU.1617	290580024	D816_07272	D817_07433	D818_07044	D819_07067	D820_07290	D821_07272	D822_07948	D823_02297	GTP-binding protein era homolog.;	sma_24379997
SMU951	1	1	1	1	1	1	1	1	1	1	SMU.1618	290580023	D816_07277	D817_07438	D818_07049	D819_07072	D820_07295	D821_07277	D822_07953	D823_02292	diacylglycerol kinase;	sma_24379998
SMU952	1	1	1	1	1	1	1	1	1	1	SMU.1619c	290580022	D816_07282	D817_07443	D818_07054	D819_07077	D820_07300	D821_07282	D822_07958	D823_02287	conserved hypothetical protein;	sma_24379999
SMU953	1	1	1	1	1	1	1	1	1	1	SMU.1620	290580021	D816_07287	D817_07448	D818_07059	D819_07082	D820_07305	D821_07287	D822_07968	D823_02272	phosphate starvation-induced protein;	sma_24380000
SMU954	1	1	1	1	1	1	1	1	1	1	SMU.1621c	290580020	D816_07292	D817_07453	D818_07064	D819_07087	D820_07310	D821_07292	D822_07973	D823_02267	conserved hypothetical protein;	sma_24380001
SMU955	1	1	1	1	1	1	1	1	1	1	SMU.1622	290580019	D816_07297	D817_07458	D818_07069	D819_07092	D820_07315	D821_07297	D822_07978	D823_02262	peptide methionine sulfoxide reductase A;	sma_24380002
SMU956	1	1	1	1	1	1	1	1	1	1	SMU.1623c	290580018	D816_07302	D817_07463	D818_07074	D819_07097	D820_07320	D821_07302	D822_07993	D823_06838	conserved hypothetical protein;	sma_24380003
SMU957	1	1	1	1	1	1	1	1	1	1	SMU.1625	290580016	D816_07312	D817_07473	D818_07084	D819_07117	D820_07330	D821_07312	D822_08003	D823_06848	uridylate kinase (UMP-kinase);	sma_24380005
SMU958	1	1	1	1	1	1	1	1	1	1	SMU.1626	290580015	D816_07317	D817_07478	D818_07089	D819_07122	D820_07335	D821_07317	D822_08008	D823_06853	50S ribosomal protein L1;	sma_24380006
SMU959	1	1	1	1	1	1	1	1	1	1	SMU.1627	290580014	D816_07322	D817_07483	D818_07094	D819_07127	D820_07340	D821_07322	D822_08013	D823_06858	50S ribosomal protein L11;	sma_24380007
SMU960	1	1	1	1	1	1	1	1	1	1	SMU.1628	290580013	D816_07327	D817_07488	D818_07099	D819_07132	D820_07345	D821_07327	D822_08018	D823_06863	conserved hypothetical protein;	sma_24380008
SMU961	1	1	1	1	1	1	1	1	1	1	SMU.1629c	290580012	D816_07332	D817_07493	D818_07104	D819_07137	D820_07350	D821_07332	D822_08033	D823_02162	cell division protein;	sma_24380009
SMU962	1	1	1	1	1	1	1	1	1	1	SMU.1632	290580009	D816_07342	D817_07503	D818_07114	D819_07147	D820_07360	D821_07342	D822_08043	D823_01937	MTA/SAH nucleosidase;	sma_24380011
SMU963	1	1	1	1	1	1	1	1	1	1	SMU.1639	290580003	D816_07372	D817_07533	D818_07154	D819_09666	D820_07390	D821_07372	D822_09232	D823_01892	methionyl-tRNA synthetase;	sma_24380018
SMU964	1	1	1	1	1	1	1	1	1	1	SMU.1646c	290579996	D816_07407	D817_07573	D818_07189	D819_09631	D820_07425	D821_07407	D822_01624	D823_00940	conserved hypothetical protein (possible hemolysis inducing protein);	sma_24380024
SMU965	1	1	1	1	1	1	1	1	1	1	SMU.1647c	290579995	D816_07412	D817_07578	D818_07194	D819_09626	D820_07430	D821_07412	D822_06598	D823_00945	transcriptional regulator;	sma_24380025
SMU966	1	1	1	1	1	1	1	1	1	1	SMU.1649	290579994	D816_07422	D817_07588	D818_07204	D819_09616	D820_07440	D821_07422	D822_09217	D823_06868	exodeoxyribonuclease III/ Smx nuclease;	sma_24380027
SMU967	1	1	1	1	1	1	1	1	1	1	SMU.1650	290579993	D816_07427	D817_07593	D818_07209	D819_09611	D820_07445	D821_07427	D822_09202	D823_00620	endonuclease III (DNA repair);	sma_24380028
SMU968	1	1	1	1	1	1	1	1	1	1	SMU.1651	290579992	D816_07432	D817_07598	D818_07214	D819_09606	D820_07450	D821_07432	D822_09197	D823_09347	arsenate reductase;	sma_24380029
SMU969	1	1	1	1	1	1	1	1	1	1	SMU.1652	290579991	D816_07437	D817_07603	D818_07219	D819_09601	D820_07455	D821_07437	D822_09192	D823_09352	methylated-DNA--protein-cysteine S-methyltransferase;	sma_24380030
SMU970	1	1	1	1	1	1	1	1	1	1	SMU.1653	290579990	D816_07442	D817_07608	D818_07224	D819_09596	D820_07460	D821_07442	D822_09187	D823_09362	D-3-phosphoglycerate dehydrogenase;	sma_24380031
SMU971	1	1	1	1	1	1	1	1	1	1	SMU.1654c	290579989	D816_07447	D817_07613	D818_07229	D819_09591	D820_07465	D821_07447	D822_09182	D823_08412	acetyltransferase;	sma_24380032
SMU972	1	1	1	1	1	1	1	1	1	1	SMU.1656	290579987	D816_07462	D817_07628	D818_07244	D819_09576	D820_07480	D821_07462	D822_09177	D823_08417	phosphoserine aminotransferase;	sma_24380034
SMU973	1	1	1	1	1	1	1	1	1	1	SMU.1657c	290579986	D816_07467	D817_07633	D818_07249	D819_09571	D820_07485	D821_07467	D822_09172	D823_03223	nitrogen regulatory protein PII;	sma_24380035
SMU974	1	1	1	1	1	1	1	1	1	1	SMU.1659c	290579984	D816_07477	D817_07643	D818_07259	D819_09561	D820_07495	D821_07477	D822_09162	D823_03238	conserved hypothetical protein, tetrapyrrole methylase family;	sma_24380037
SMU975	1	1	1	1	1	1	1	1	1	1	SMU.1660c	290579983	D816_07482	D817_07648	D818_07264	D819_09556	D820_07500	D821_07482	D822_09157	D823_03243	conserved hypothetical protein;	sma_24380038
SMU976	1	1	1	1	1	1	1	1	1	1	SMU.1661c	290579982	D816_07487	D817_07653	D818_07269	D819_09551	D820_07505	D821_07487	D822_09152	D823_03248	signal peptidase II;	sma_24380039
SMU977	1	1	1	1	1	1	1	1	1	1	SMU.1662	290579981	D816_07492	D817_07658	D818_07274	D819_09546	D820_07510	D821_07492	D822_09147	D823_03253	DNA polymerase III delta prime subunit;	sma_24380040
SMU978	1	1	1	1	1	1	1	1	1	1	SMU.1663	290579980	D816_07497	D817_07663	D818_07279	D819_09541	D820_07515	D821_07497	D822_09142	D823_03258	thymidylate kinase;	sma_24380041
SMU979	1	1	1	1	1	1	1	1	1	1	SMU.1664c	290579979	D816_07502	D817_07668	D818_07284	D819_09536	D820_07520	D821_07502	D822_09137	D823_03263	acetoin utilization protein, acetoin dehydrogenase;	sma_24380042
SMU980	1	1	1	1	1	1	1	1	1	1	SMU.1665	290579978	D816_07507	D817_07673	D818_07289	D819_09531	D820_07525	D821_07507	D822_09127	D823_08777	branched chain amino acid ABC transporter, ATP-binding protein;	sma_24380043
SMU981	1	1	1	1	1	1	1	1	1	1	SMU.1666	290579977	D816_07512	D817_07678	D818_07294	D819_09526	D820_07530	D821_07512	D822_09122	D823_08782	branched chain amino acid ABC transporter, ATP-binding protein;	sma_24380044
SMU982	1	1	1	1	1	1	1	1	1	1	SMU.1667	290579976	D816_07517	D817_07683	D818_07299	D819_09521	D820_07535	D821_07517	D822_09117	D823_08787	branched chain amino acid ABC transporter, permease;	sma_24380045
SMU983	1	1	1	1	1	1	1	1	1	1	SMU.1668	290579975	D816_07522	D817_07688	D818_07304	D819_09516	D820_07540	D821_07522	D822_09112	D823_08792	branched chain amino acid ABC transporter, permease;	sma_24380046
SMU984	1	1	1	1	1	1	1	1	1	1	SMU.1669	290579974	D816_07527	D817_07693	D818_07309	D819_09511	D820_07545	D821_07527	D822_09107	D823_08797	branched-chain amino acid ABC transporter, substrate-binding protein;	sma_24380047
SMU985	1	1	1	1	1	1	1	1	1	1	SMU.1670c	290579973	D816_07532	D817_07698	D818_07314	D819_09506	D820_07550	D821_07532	D822_09102	D823_10488	conserved hypothetical protein;	sma_24380048
SMU986	1	1	1	1	1	1	1	1	1	1	SMU.1671c	290579972	D816_07537	D817_07703	D818_07319	D819_09501	D820_07555	D821_07537	D822_09097	D823_10493	conserved hypothetical protein;	sma_24380049
SMU987	1	1	1	1	1	1	1	1	1	1	SMU.1672	290579971	D816_07542	D817_07708	D818_07324	D819_09496	D820_07560	D821_07542	D822_09092	D823_10498	ATP-dependent Clp protease, proteolytic subunit;	sma_24380050
SMU988	1	1	1	1	1	1	1	1	1	1	SMU.1673	290579970	D816_07547	D817_07713	D818_07329	D819_09491	D820_07565	D821_07547	D822_09087	D823_10740	uracil phosphoribosyltransferase;	sma_24380051
SMU989	1	1	1	1	1	1	1	1	1	1	SMU.1674	290579969	D816_07552	D817_07718	D818_07334	D819_09486	D820_07570	D821_07552	D822_09077	D823_03121	aminotransferase class II;	sma_24380052
SMU990	1	1	1	1	1	1	1	1	1	1	SMU.1675	290579968	D816_07557	D817_07723	D818_07339	D819_09481	D820_07575	D821_07557	D822_09072	D823_03126	cystathionine gamma-synthase;	sma_24380053
SMU991	1	1	1	1	1	1	1	1	1	1	SMU.1676c	290579967	D816_07562	D817_07728	D818_07344	D819_09476	D820_07580	D821_07562	D822_09067	D823_03146	polysaccharide transporter;	sma_24380054
SMU992	1	1	1	1	1	1	1	1	1	1	SMU.1677	290579966	D816_07567	D817_07733	D818_07349	D819_09471	D820_07585	D821_07567	D822_09062	D823_03151	UDP-N-acetylmuramoylananine-D-glutamate-2,6-diaminopimelate ligase; UDP-MurNac-tripeptide synthetase;	sma_24380055
SMU993	1	1	1	1	1	1	1	1	1	1	SMU.1679c	290579964	D816_07577	D817_07743	D818_07359	D819_09461	D820_07595	D821_07577	D822_09037	D823_02706	conserved hypothetical protein;	sma_24380057
SMU994	1	1	1	1	1	1	1	1	1	1	SMU.1680c	290579963	D816_07582	D817_07748	D818_07364	D819_09456	D820_07600	D821_07582	D822_09032	D823_01902	hypothetical protein;	sma_24380058
SMU995	1	1	1	1	1	1	1	1	1	1	SMU.1681c	290579962	D816_07587	D817_07753	D818_07369	D819_09451	D820_07605	D821_07587	D822_09027	D823_04746	conserved hypothetical protein;	sma_24380059
SMU996	1	1	1	1	1	1	1	1	1	1	SMU.1682c	290579961	D816_07592	D817_07758	D818_07374	D819_09446	D820_07610	D821_07592	D822_09022	D823_04432	conserved hypothetical protein (possible intracellular protease);	sma_24380060
SMU997	1	1	1	1	1	1	1	1	1	1	SMU.1685c	290579959	D816_07602	D817_07768	D818_07384	D819_09436	D820_07620	D821_07602	D822_09012	D823_02701	conserved hypothetical protein;	sma_24380062
SMU998	1	1	1	1	1	1	1	1	1	1	SMU.1687	290579958	D816_07607	D817_07773	D818_07389	D819_09431	D820_07625	D821_07607	D822_09007	D823_06148	manganese-dependent inorganic pyrophosphatase (type II PPase);	sma_24380063
SMU999	1	1	1	1	1	1	1	1	1	1	SMU.1688	290579957	D816_07612	D817_07778	D818_07394	D819_09426	D820_07630	D821_07612	D822_01709	D823_07345	integral membrane protein;	sma_24380064
SMU1000	1	1	1	1	1	1	1	1	1	1	SMU.1689	290579956	D816_07617	D817_07783	D818_07399	D819_09421	D820_07635	D821_07617	D822_01704	D823_07340	D-alanyl carrier protein;	sma_24380065
SMU1001	1	1	1	1	1	1	1	1	1	1	SMU.1690	290579955	D816_07622	D817_07788	D818_07404	D819_09416	D820_07640	D821_07622	D822_01699	D823_07335	integral membrane protein, D-alanyl transfer;	sma_24380066
SMU1002	1	1	1	1	1	1	1	1	1	1	SMU.1691	290579954	D816_07627	D817_07793	D818_07409	D819_09411	D820_07645	D821_07627	D822_01694	D823_07330	D-alanine-D-alanyl carrier protein ligase;	sma_24380067
SMU1003	1	1	1	1	1	1	1	1	1	1	SMU.1692	290579953	D816_07637	D817_07803	D818_07419	D819_09401	D820_07655	D821_07637	D822_09002	D823_05198	pyruvate-formate lyase activating enzyme;	sma_24380068
SMU1004	1	1	1	1	1	1	1	1	1	1	SMU.1693	290579952	D816_07642	D817_07808	D818_07424	D819_09396	D820_07660	D821_07642	D822_09610	D823_10622	uncharacterized hemolysin;	sma_24380069
SMU1005	1	1	1	1	1	1	1	1	1	1	SMU.1695	290579950	D816_07652	D817_07818	D818_07434	D819_09386	D820_07670	D821_07652	D822_09620	D823_10627	ABC transporter, ATP-binding protein; possible molybdenum transport system;	sma_24380071
SMU1006	1	1	1	1	1	1	1	1	1	1	SMU.1697c	290579949	D816_07657	D817_07823	D818_07439	D819_09381	D820_07675	D821_07667	D822_09477	D823_10632	possible rRNA methylase, SAM-dependent methyltransferase superfamily;	sma_24380072
SMU1007	1	1	1	1	1	1	1	1	1	1	SMU.1699c	290579948	D816_07662	D817_07828	D818_07444	D819_09376	D820_07680	D821_07672	D822_09472	D823_10637	conserved hypothetical protein, radical SAM superfamily;	sma_24380073
SMU1008	1	1	1	1	1	1	1	1	1	1	SMU.1702c	290579945	D816_07677	D817_07843	D818_07459	D819_09361	D820_07695	D821_07687	D822_09462	D823_04701	uncharacterized phosphatase; possible PAP2 family protein;	sma_24380076
SMU1009	1	1	1	1	1	1	1	1	1	1	SMU.1703c	290579944	D816_07682	D817_07848	D818_07464	D819_09356	D820_07700	D821_07692	D822_09457	D823_04696	conserved hypothetical protein;	sma_24380077
SMU1010	1	1	1	1	1	1	1	1	1	1	SMU.1704	290579943	D816_07687	D817_07853	D818_07469	D819_09351	D820_07705	D821_07697	D822_09452	D823_01997	conserved hypothetical protein;	sma_24380078
SMU1011	1	1	1	1	1	1	1	1	1	1	SMU.1705	290579942	D816_07692	D817_07858	D818_07474	D819_09346	D820_07710	D821_07702	D822_09447	D823_02002	conserved hypothetical protein;	sma_24380079
SMU1012	1	1	1	1	1	1	1	1	1	1	SMU.1706	290579941	D816_07697	D817_07863	D818_07479	D819_09341	D820_07715	D821_07707	D822_09442	D823_02007	conserved hypothetical protein;	sma_24380080
SMU1013	1	1	1	1	1	1	1	1	1	1	SMU.1707c	290579940	D816_07702	D817_07868	D818_07484	D819_09336	D820_07720	D821_07712	D822_09437	D823_04676	spoU-related rRNA/tRNA methylase;	sma_24380081
SMU1014	1	1	1	1	1	1	1	1	1	1	SMU.1708	290579939	D816_07707	D817_07873	D818_07489	D819_09331	D820_07725	D821_07717	D822_09432	D823_04671	potassium uptake system protein;	sma_24380082
SMU1015	1	1	1	1	1	1	1	1	1	1	SMU.1709	290579938	D816_07712	D817_07878	D818_07494	D819_09326	D820_07730	D821_07722	D822_09427	D823_04666	potassium uptake protein TrkH;	sma_24380083
SMU1016	1	1	1	1	1	1	1	1	1	1	SMU.1710c	290579937	D816_07717	D817_07883	D818_07499	D819_09321	D820_07735	D821_07727	D822_09422	D823_10218	conserved hypothetical protein;	sma_24380084
SMU1017	1	1	1	1	1	1	1	1	1	1	SMU.1711	290579936	D816_07722	D817_07888	D818_07504	D819_09316	D820_07740	D821_07732	D822_09417	D823_10223	ribosomal large subunit pseudouridine synthase B;	sma_24380085
SMU1018	1	1	1	1	1	1	1	1	1	1	SMU.1712c	290579935	D816_07727	D817_07893	D818_07509	D819_09311	D820_07745	D821_07737	D822_09412	D823_10228	segregation and condensation protein B;	sma_24380086
SMU1019	1	1	1	1	1	1	1	1	1	1	SMU.1713c	290579934	D816_07732	D817_07898	D818_07514	D819_09306	D820_07750	D821_07742	D822_09407	D823_10233	segregation and condensation protein A;	sma_24380087
SMU1020	1	1	1	1	1	1	1	1	1	1	SMU.1714c	290579933	D816_07737	D817_07903	D818_07519	D819_09301	D820_07755	D821_07747	D822_09402	D823_10238	tyrosine recombinase;	sma_24380088
SMU1021	1	1	1	1	1	1	1	1	1	1	SMU.1715c	290579932	D816_07742	D817_07908	D818_07524	D819_09296	D820_07760	D821_07752	D822_09397	D823_10243	CBS domain protein;	sma_24380089
SMU1022	1	1	1	1	1	1	1	1	1	1	SMU.1716c	290579931	D816_07747	D817_07913	D818_07529	D819_09291	D820_07765	D821_07757	D822_09392	D823_10248	possible phosphoesterase;	sma_24380090
SMU1023	1	1	1	1	1	1	1	1	1	1	SMU.1717c	290579930	D816_07752	D817_07918	D818_07534	D819_09286	D820_07770	D821_07762	D822_09387	D823_10253	HAM1-like protein;	sma_24380091
SMU1024	1	1	1	1	1	1	1	1	1	1	SMU.1718	290579929	D816_07757	D817_07923	D818_07539	D819_09281	D820_07775	D821_07767	D822_09382	D823_10258	glutamate racemase;	sma_24380092
SMU1025	1	1	1	1	1	1	1	1	1	1	SMU.1719c	290579928	D816_07762	D817_07928	D818_07544	D819_09276	D820_07780	D821_07772	D822_09377	D823_10263	conserved hypothetical protein;	sma_24380093
SMU1026	1	1	1	1	1	1	1	1	1	1	SMU.1721c	290579927	D816_07767	D817_07933	D818_07549	D819_09271	D820_07785	D821_07777	D822_09372	D823_10268	diaminopimelate decarboxylase;	sma_24380094
SMU1027	1	1	1	1	1	1	1	1	1	1	SMU.1722c	290579926	D816_07772	D817_07938	D818_07554	D819_09266	D820_07790	D821_07782	D822_09367	D823_08032	conserved hypothetical protein, membrane protein;	sma_24380095
SMU1028	1	1	1	1	1	1	1	1	1	1	SMU.1723c	290579925	D816_07777	D817_07943	D818_07559	D819_09261	D820_07795	D821_07787	D822_09362	D823_08027	conserved hypothetical protein;	sma_24380096
SMU1029	1	1	1	1	1	1	1	1	1	1	SMU.1724c	290579924	D816_07782	D817_07948	D818_07564	D819_09256	D820_07800	D821_07792	D822_09357	D823_08022	rRNA methyltransferase;	sma_24380097
SMU1030	1	1	1	1	1	1	1	1	1	1	SMU.1727	290579922	D816_07792	D817_07958	D818_07574	D819_09246	D820_07810	D821_07802	D822_09347	D823_08007	OxaA-like protein; inner membrane protein;	sma_24380099
SMU1031	1	1	1	1	1	1	1	1	1	1	SMU.1728	290579921	D816_07797	D817_07963	D818_07579	D819_09241	D820_07815	D821_07807	D822_09342	D823_00145	transcription elongation factor GreA;	sma_24380100
SMU1032	1	1	1	1	1	1	1	1	1	1	SMU.1729c	290579920	D816_07802	D817_07968	D818_07584	D819_09236	D820_07820	D821_07812	D822_09337	D823_00140	aminodeoxychorismate lyase-like protein (fragment);	sma_24380101
SMU1033	1	1	1	1	1	1	1	1	1	1	SMU.1730c	290579919	D816_07807	D817_07973	D818_07589	D819_09231	D820_07825	D821_07817	D822_09332	D823_00135	arylalkylamine n-acetyltransferase;	sma_24380102
SMU1034	1	1	1	1	1	1	1	1	1	1	SMU.1731	290579918	D816_07812	D817_07978	D818_07594	D819_09226	D820_07830	D821_07822	D822_09327	D823_00130	UDP-N-acetylmuramate--L-alanine ligase;	sma_161486821
SMU1035	1	1	1	1	1	1	1	1	1	1	SMU.1732c	290579917	D816_07817	D817_07983	D818_07599	D819_09221	D820_07835	D821_07827	D822_09322	D823_00125	conserved hypothetical protein;	sma_24380104
SMU1036	1	1	1	1	1	1	1	1	1	1	SMU.1733c	290579916	D816_07822	D817_07988	D818_07604	D819_09216	D820_07840	D821_07832	D822_09317	D823_00120	SNF helicase;	sma_24380105
SMU1037	1	1	1	1	1	1	1	1	1	1	SMU.1734	290579915	D816_07827	D817_07993	D818_07609	D819_09211	D820_07845	D821_07837	D822_09312	D823_05763	acetyl-CoA carboxylase alpha subunit;	sma_24380106
SMU1038	1	1	1	1	1	1	1	1	1	1	SMU.1735	290579914	D816_07832	D817_07998	D818_07614	D819_09206	D820_07850	D821_07842	D822_09307	D823_05758	acetyl-CoA carboxylase beta subunit;	sma_24380107
SMU1039	1	1	1	1	1	1	1	1	1	1	SMU.1736	290579913	D816_07837	D817_08003	D818_07619	D819_09201	D820_07855	D821_07847	D822_09302	D823_05753	acetyl-CoA carboxylase biotin carboxylase subunit;	sma_24380108
SMU1040	1	1	1	1	1	1	1	1	1	1	SMU.1737	290579912	D816_07842	D817_08008	D818_07624	D819_09196	D820_07860	D821_07852	D822_09297	D823_05748	(3R)-hydroxymyristoyl-(acyl carrier protein) dehydratase;	sma_24380109
SMU1041	1	1	1	1	1	1	1	1	1	1	SMU.1738	290579911	D816_07847	D817_08013	D818_07629	D819_09191	D820_07865	D821_07857	D822_09292	D823_05743	biotin carboxyl carrier protein of acetyl-CoA carboxylase;	sma_161486820
SMU1042	1	1	1	1	1	1	1	1	1	1	SMU.1739	290579910	D816_07852	D817_08018	D818_07634	D819_09186	D820_07870	D821_07862	D822_09287	D823_05738	3-oxoacyl-(acyl-carrier-protein) synthase;	sma_24380111
SMU1043	1	1	1	1	1	1	1	1	1	1	SMU.1740	290579909	D816_07857	D817_08023	D818_07639	D819_09181	D820_07875	D821_07867	D822_09282	D823_05733	3-oxoacyl-acyl-carrier-protein reductase / 3-ketoacyl-acyl carrier protein reductase;	sma_24380112
SMU1044	1	1	1	1	1	1	1	1	1	1	SMU.1741	290579908	D816_07862	D817_08028	D818_07644	D819_09176	D820_07880	D821_07872	D822_09277	D823_05728	[acyl-carrier-protein] S-malonyltransferase;	sma_24380113
SMU1045	1	1	1	1	1	1	1	1	1	1	SMU.1742c	290579907	D816_07867	D817_08033	D818_07649	D819_09171	D820_07885	D821_07877	D822_09272	D823_05723	trans-2-enoyl-ACP reductase II;	sma_24380114
SMU1046	1	1	1	1	1	1	1	1	1	1	SMU.1743	290579906	D816_07872	D817_08038	D818_07654	D819_09166	D820_07890	D821_07882	D822_09267	D823_05718	acyl carrier protein;	sma_24380115
SMU1047	1	1	1	1	1	1	1	1	1	1	SMU.1744	290579905	D816_07877	D817_08043	D818_07659	D819_09161	D820_07895	D821_07887	D822_09262	D823_05713	3-oxoacyl-[acyl-carrier-protein] synthase III;	sma_24380116
SMU1048	1	1	1	1	1	1	1	1	1	1	SMU.1745c	290579904	D816_07882	D817_08048	D818_07664	D819_09156	D820_07900	D821_07892	D822_09257	D823_05708	transcriptional regulator, MarR family;	sma_24380117
SMU1049	1	1	1	1	1	1	1	1	1	1	SMU.1746c	290579903	D816_07887	D817_08053	D818_07669	D819_09151	D820_07905	D821_07897	D822_09252	D823_02067	enoyl-CoA hydratase/trans-2, cis-3-decenoyl-ACP isomerase;	sma_24380118
SMU1050	1	1	1	1	1	1	1	1	1	1	SMU.1747c	290579902	D816_07892	D817_08058	D818_07674	D819_09146	D820_07910	D821_07902	D822_09247	D823_02062	possible phosphatase;	sma_24380119
SMU1051	1	1	1	1	1	1	1	1	1	1	SMU.1774c	290579886	D816_07993	D817_08178	D818_07749	D819_07227	D820_08020	D821_07972	D822_03979	D823_07425	conserved hypothetical protein;	sma_24380141
SMU1052	1	1	1	1	1	1	1	1	1	1	SMU.1777	290579885	D816_07998	D817_08193	D818_07754	D819_07232	D820_08035	D821_07987	D822_03959	D823_07283	ribonucleotide reductase protein, Nrd;	sma_24380144
SMU1053	1	1	1	1	1	1	1	1	1	1	SMU.1779c	290579884	D816_08003	D817_08198	D818_07759	D819_07237	D820_08040	D821_07992	D822_03954	D823_06128	RNA methyltransferase, TrmA family;	sma_24380145
SMU1054	1	1	1	1	1	1	1	1	1	1	SMU.1780	290579883	D816_08008	D817_08203	D818_07764	D819_07242	D820_08045	D821_07997	D822_03949	D823_06123	RecA regulator RecX;	sma_24380146
SMU1055	1	1	1	1	1	1	1	1	1	1	SMU.1781	290579882	D816_08013	D817_08208	D818_07769	D819_07247	D820_08050	D821_08002	D822_03944	D823_06118	conserved hypothetical protein;	sma_24380147
SMU1056	1	1	1	1	1	1	1	1	1	1	SMU.1783	290579880	D816_08023	D817_08218	D818_07783	D819_07279	D820_08060	D821_08034	D822_09665	D823_10443	prolyl-tRNA synthetase;	sma_24380149
SMU1057	1	1	1	1	1	1	1	1	1	1	SMU.1784c	290579879	D816_08028	D817_08223	D818_07788	D819_07284	D820_08065	D821_08039	D822_09660	D823_10438	conserved hypothetical protein, peptidase family M50;	sma_24380150
SMU1058	1	1	1	1	1	1	1	1	1	1	SMU.1785	290579878	D816_08033	D817_08228	D818_07793	D819_07289	D820_08070	D821_08044	D822_09655	D823_04052	phosphatidate cytidylyltransferase (CDP-diglyceride synthase);	sma_24380151
SMU1059	1	1	1	1	1	1	1	1	1	1	SMU.1786	290579877	D816_08038	D817_08233	D818_07798	D819_07294	D820_08075	D821_08049	D822_09650	D823_04047	undecaprenyl pyrophosphate synthetase;	sma_24380152
SMU1060	1	1	1	1	1	1	1	1	1	1	SMU.1787c	290579876	D816_08043	D817_08238	D818_07803	D819_07299	D820_08080	D821_08054	D822_05000	D823_04042	preprotein translocase, YajC subunit;	sma_24380153
SMU1061	1	1	1	1	1	1	1	1	1	1	SMU.1788c	290579875	D816_08048	D817_08243	D818_07808	D819_07304	D820_08085	D821_08059	D822_04995	D823_06713	bacterocin transport accessory protein;	sma_24380154
SMU1062	1	1	1	1	1	1	1	1	1	1	SMU.1789c	290579874	D816_08053	D817_08248	D818_07813	D819_07309	D820_08090	D821_08064	D822_04990	D823_03288	conserved hypothetical protein;	sma_24380155
SMU1063	1	1	1	1	1	1	1	1	1	1	SMU.1790c	290579873	D816_08058	D817_08253	D818_07818	D819_07314	D820_08095	D821_08069	D822_04980	D823_04142	transcriptional regulator, probable MerR family;	sma_24380156
SMU1064	1	1	1	1	1	1	1	1	1	1	SMU.1791c	290579872	D816_08063	D817_08258	D818_07823	D819_07319	D820_08100	D821_08074	D822_04960	D823_04157	conserved hypothetical protein;	sma_24380157
SMU1065	1	1	1	1	1	1	1	1	1	1	SMU.1795c	290579869	D816_08078	D817_08273	D818_07838	D819_07329	D820_08115	D821_08089	D822_04945	D823_04162	conserved hypothetical protein; possible methyltransferase;	sma_24380160
SMU1066	1	1	1	1	1	1	1	1	1	1	SMU.1797c	290579867	D816_08083	D817_08278	D818_07843	D819_07339	D820_08120	D821_08094	D822_04940	D823_04167	conserved hypothetical protein;	sma_24380161
SMU1067	1	1	1	1	1	1	1	1	1	1	SMU.1798c	290579866	D816_08088	D817_08283	D818_07848	D819_07344	D820_08125	D821_08099	D822_04935	D823_04177	conserved hypothetical protein;	sma_24380162
SMU1068	1	1	1	1	1	1	1	1	1	1	SMU.1799	290579865	D816_08093	D817_08288	D818_07853	D819_07349	D820_08130	D821_08104	D822_04930	D823_04182	nicotinate mononucleotide adenylyltransferase (nicotinate-nucleotide adenylyltransferase);	sma_24380163
SMU1069	1	1	1	1	1	1	1	1	1	1	SMU.1800c	290579864	D816_08098	D817_08293	D818_07858	D819_07354	D820_08135	D821_08109	D822_04925	D823_04187	conserved hypothetical protein;	sma_24380164
SMU1070	1	1	1	1	1	1	1	1	1	1	SMU.1801c	290579863	D816_08103	D817_08298	D818_07863	D819_07359	D820_08140	D821_08114	D822_04920	D823_04197	conserved hypothetical protein, GTP-binding;	sma_24380165
SMU1071	1	1	1	1	1	1	1	1	1	1	SMU.1802c	290579862	D816_08108	D817_08303	D818_07868	D819_07364	D820_08145	D821_08119	D822_04915	D823_04202	conserved hypothetical protein;	sma_24380166
SMU1072	1	1	1	1	1	1	1	1	1	1	SMU.1819	290579841	D816_08183	D817_08378	D818_07963	D819_07444	D820_08175	D821_08149	D822_04900	D823_02372	glutamyl-tRNA (Gln) amidotransferase subunit B;	sma_24380183
SMU1073	1	1	1	1	1	1	1	1	1	1	SMU.1820c	290579840	D816_08188	D817_08383	D818_07968	D819_07449	D820_08180	D821_08154	D822_04895	D823_02377	glutamyl-tRNA(Gln) amidotransferase subunit A;	sma_24380184
SMU1074	1	1	1	1	1	1	1	1	1	1	SMU.1821c	290579839	D816_08193	D817_08388	D818_07973	D819_07454	D820_08185	D821_08159	D822_04890	D823_02382	glutamyl-tRNA (Gln) amidotransferase subunit C;	sma_24380185
SMU1075	1	1	1	1	1	1	1	1	1	1	SMU.1823	290579837	D816_08203	D817_08398	D818_07983	D819_07464	D820_08195	D821_08169	D822_04875	D823_09377	pyrazinamidase/nicotinamidase;	sma_24380187
SMU1076	1	1	1	1	1	1	1	1	1	1	SMU.1824c	290579836	D816_08208	D817_08403	D818_07988	D819_07469	D820_08200	D821_08174	D822_04870	D823_05623	GTP-sensing transcriptional repressor;	sma_24380188
SMU1077	1	1	1	1	1	1	1	1	1	1	SMU.1826	290579835	D816_08213	D817_08408	D818_07993	D819_07474	D820_08205	D821_08179	D822_04865	D823_05618	aminotransferase;	sma_24380189
SMU1078	1	1	1	1	1	1	1	1	1	1	SMU.1827	290579834	D816_08218	D817_08413	D818_07998	D819_07479	D820_08210	D821_08184	D822_04860	D823_08522	biotin biosynthesis protein;	sma_24380190
SMU1079	1	1	1	1	1	1	1	1	1	1	SMU.1828	290579833	D816_08223	D817_08418	D818_08003	D819_07484	D820_08215	D821_08189	D822_04855	D823_05613	universal stress protein family;	sma_24380191
SMU1080	1	1	1	1	1	1	1	1	1	1	SMU.1830c	290579832	D816_08228	D817_08423	D818_08008	D819_07489	D820_08220	D821_08194	D822_04850	D823_05608	conserved hypothetical protein;	sma_24380192
SMU1081	1	1	1	1	1	1	1	1	1	1	SMU.1831	290579831	D816_08233	D817_08428	D818_08013	D819_07494	D820_08225	D821_08199	D822_04845	D823_05603	L-asparaginase;	sma_24380193
SMU1082	1	1	1	1	1	1	1	1	1	1	SMU.1833	290579830	D816_08243	D817_08438	D818_08023	D819_07504	D820_08235	D821_08209	D822_04835	D823_05588	ATP-dependent DNA helicase;	sma_24380195
SMU1083	1	1	1	1	1	1	1	1	1	1	SMU.1834	290579829	D816_08248	D817_08443	D818_08028	D819_07509	D820_08240	D821_08214	D822_04830	D823_05583	alanine racemase;	sma_24380196
SMU1084	1	1	1	1	1	1	1	1	1	1	SMU.1835	290579828	D816_08253	D817_08448	D818_08033	D819_07514	D820_08245	D821_08219	D822_04825	D823_05578	acyl carrier protein synthase;	sma_24380197
SMU1085	1	1	1	1	1	1	1	1	1	1	SMU.1839	290579824	D816_08273	D817_08463	D818_08063	D819_07534	D820_08265	D821_08239	D822_04795	D823_10183	mannose-6-phosphate isomerase;	sma_24380201
SMU1086	1	1	1	1	1	1	1	1	1	1	SMU.1840	290579823	D816_08278	D817_08468	D818_08068	D819_07539	D820_08270	D821_08244	D822_04790	D823_10188	fructokinase;	sma_24380202
SMU1087	1	1	1	1	1	1	1	1	1	1	SMU.1841	290579822	D816_08283	D817_08473	D818_08073	D819_07544	D820_08275	D821_08249	D822_04785	D823_10017	PTS system, sucrose-specific IIABC component;	sma_24380203
SMU1088	1	1	1	1	1	1	1	1	1	1	SMU.1843	290579821	D816_08288	D817_08478	D818_08078	D819_07549	D820_08280	D821_08254	D822_04780	D823_10007	sucrose-6-phosphate hydrolase;	sma_24380204
SMU1089	1	1	1	1	1	1	1	1	1	1	SMU.1844	290579820	D816_08293	D817_08483	D818_08083	D819_07554	D820_08285	D821_08259	D822_04775	D823_10002	sucrose operon repressor;	sma_24380205
SMU1090	1	1	1	1	1	1	1	1	1	1	SMU.1845	290579819	D816_08298	D817_08488	D818_08088	D819_07559	D820_08290	D821_08264	D822_04765	D823_09987	transcription antitermination factor;	sma_24380206
SMU1091	1	1	1	1	1	1	1	1	1	1	SMU.1846c	290579818	D816_08303	D817_08493	D818_08093	D819_07564	D820_08295	D821_08269	D822_04760	D823_09982	conserved hypothetical protein;	sma_24380207
SMU1092	1	1	1	1	1	1	1	1	1	1	SMU.1847	290579817	D816_08308	D817_08498	D818_08098	D819_07569	D820_08300	D821_08274	D822_04755	D823_09977	translation elongation factor P;	sma_24380208
SMU1093	1	1	1	1	1	1	1	1	1	1	SMU.1849	290579815	D816_08318	D817_08508	D818_08108	D819_07579	D820_08310	D821_08284	D822_04750	D823_08897	deoxycytidylate deaminase; late competence protein;	sma_24380210
SMU1094	1	1	1	1	1	1	1	1	1	1	SMU.1850	290579814	D816_08323	D817_08513	D818_08113	D819_07584	D820_08315	D821_08289	D822_04745	D823_08902	aminopeptidase P (XAA-Pro aminopeptidase);	sma_24380211
SMU1095	1	1	1	1	1	1	1	1	1	1	SMU.1851	290579813	D816_08328	D817_08518	D818_08118	D819_07589	D820_08320	D821_08294	D822_04735	D823_10363	excinuclease ABC subunit A;	sma_24380212
SMU1096	1	1	1	1	1	1	1	1	1	1	SMU.1852	290579812	D816_08338	D817_08528	D818_08128	D819_07599	D820_08330	D821_08304	D822_04730	D823_05943	cation transporter, CorA family;	sma_24380213
SMU1097	1	1	1	1	1	1	1	1	1	1	SMU.1853	290579811	D816_08343	D817_08533	D818_08133	D819_07604	D820_08335	D821_08309	D822_08235	D823_05948	conserved hypothetical protein;	sma_24380214
SMU1098	1	1	1	1	1	1	1	1	1	1	SMU.1855	290579809	D816_08353	D817_08543	D818_08143	D819_07614	D820_08345	D821_08319	D822_08240	D823_08222	high density responsive membrane protein, HdrM;	sma_24380216
SMU1099	1	1	1	1	1	1	1	1	1	1	SMU.1867c	290579801	D816_08393	D817_08583	D818_08188	D819_07659	D820_08385	D821_08389	D822_08642	D823_06918	alcohol dehydrogenase;	sma_24380224
SMU1100	1	1	1	1	1	1	1	1	1	1	SMU.1869	290579800	D816_08398	D817_08588	D818_08193	D819_07664	D820_08390	D821_08394	D822_08270	D823_06913	thioredoxin;	sma_24380225
SMU1101	1	1	1	1	1	1	1	1	1	1	SMU.1870	290579799	D816_08403	D817_08593	D818_08198	D819_07669	D820_08395	D821_08399	D822_08275	D823_00560	DNA mismatch repair protein;	sma_24380226
SMU1102	1	1	1	1	1	1	1	1	1	1	SMU.1871c	290579797	D816_08408	D817_08598	D818_08208	D819_07679	D820_08400	D821_08404	D822_08280	D823_00555	conserved hypothetical protein;	sma_24380227
SMU1103	1	1	1	1	1	1	1	1	1	1	SMU.1872c	290579796	D816_08413	D817_08603	D818_08213	D819_07684	D820_08405	D821_08409	D822_08285	D823_00550	Streptococcus-specific protein;	sma_24380228
SMU1104	1	1	1	1	1	1	1	1	1	1	SMU.1873	290579795	D816_08418	D817_08608	D818_08218	D819_07689	D820_08410	D821_08414	D822_08290	D823_00545	ribonuclease HIII;	sma_24380229
SMU1105	1	1	1	1	1	1	1	1	1	1	SMU.1874	290579794	D816_08423	D817_08613	D818_08223	D819_07694	D820_08415	D821_08419	D822_08295	D823_00540	signal peptidase I;	sma_24380230
SMU1106	1	1	1	1	1	1	1	1	1	1	SMU.1875	290579793	D816_08428	D817_08618	D818_08228	D819_07699	D820_08420	D821_08424	D822_08300	D823_00535	exodeoxyribonuclease V alpha subunit;	sma_24380231
SMU1107	1	1	1	1	1	1	1	1	1	1	SMU.1876	290579792	D816_08433	D817_08623	D818_08233	D819_07704	D820_08425	D821_08429	D822_08305	D823_03972	conserved hypothetical protein;	sma_24380232
SMU1108	1	1	1	1	1	1	1	1	1	1	SMU.1877	290579791	D816_08438	D817_08628	D818_08238	D819_07709	D820_08430	D821_08434	D822_08310	D823_05813	mannose PTS system component IIAB;	sma_24380233
SMU1109	1	1	1	1	1	1	1	1	1	1	SMU.1878	290579790	D816_08443	D817_08633	D818_08243	D819_07714	D820_08435	D821_08439	D822_08315	D823_05808	mannose PTS system component IIC;	sma_24380234
SMU1110	1	1	1	1	1	1	1	1	1	1	SMU.1879	290579789	D816_08448	D817_08638	D818_08248	D819_07719	D820_08440	D821_08444	D822_08320	D823_05803	mannose PTS system component IID;	sma_24380235
SMU1111	1	1	1	1	1	1	1	1	1	1	SMU.1883	290579786	D816_08463	D817_08653	D818_08253	D819_07734	D820_08445	D821_08459	D822_08335	D823_05798	conserved hypothetical protein;	sma_24380238
SMU1112	1	1	1	1	1	1	1	1	1	1	SMU.1886	290579784	D816_08473	D817_08663	D818_08273	D819_07744	D820_08455	D821_08469	D822_08350	D823_05773	seryl-tRNA synthetase;	sma_24380240
SMU1113	1	1	1	1	1	1	1	1	1	1	SMU.1920	290579757	D816_08613	D817_08803	D818_08393	D819_07864	D820_08545	D821_08574	D822_00862	D823_00110	phosphoglycerate dehydrogenase;	sma_24380270
SMU1114	1	1	1	1	1	1	1	1	1	1	SMU.1921	290579756	D816_08618	D817_08808	D818_08398	D819_07869	D820_08550	D821_08579	D822_00857	D823_00105	DNA replication protein; primosome component;	sma_24380271
SMU1115	1	1	1	1	1	1	1	1	1	1	SMU.1922	290579755	D816_08623	D817_08813	D818_08403	D819_07874	D820_08555	D821_08584	D822_00852	D823_00100	chromosome replication initiation and membrane attachment protein;	sma_24380272
SMU1116	1	1	1	1	1	1	1	1	1	1	SMU.1923c	290579754	D816_08628	D817_08818	D818_08408	D819_07879	D820_08560	D821_08589	D822_00847	D823_00095	conserved hypothetical protein;	sma_24380273
SMU1117	1	1	1	1	1	1	1	1	1	1	SMU.1924	290579753	D816_08633	D817_08823	D818_08413	D819_07884	D820_08565	D821_08594	D822_00842	D823_00090	response regulator for glucan-binding protein;	sma_24380274
SMU1118	1	1	1	1	1	1	1	1	1	1	SMU.1925c	290579752	D816_08638	D817_08828	D818_08418	D819_07889	D820_08570	D821_08599	D822_00837	D823_00085	conserved hypothetical protein;	sma_24380275
SMU1119	1	1	1	1	1	1	1	1	1	1	SMU.1929	290579748	D816_08658	D817_08848	D818_08438	D819_07909	D820_08590	D821_08619	D822_00832	D823_00075	protease HtpX-like protein; heat shock protein;	sma_24380279
SMU1120	1	1	1	1	1	1	1	1	1	1	SMU.1930	290579747	D816_08663	D817_08853	D818_08443	D819_07914	D820_08595	D821_08624	D822_00827	D823_00070	LemA-like protein;	sma_24380280
SMU1121	1	1	1	1	1	1	1	1	1	1	SMU.1931	290579746	D816_08668	D817_08858	D818_08448	D819_07919	D820_08600	D821_08629	D822_00822	D823_00065	glucose-inhibited division protein;	sma_24380281
SMU1122	1	1	1	1	1	1	1	1	1	1	SMU.1933c	290579745	D816_08673	D817_08863	D818_08453	D819_07924	D820_08605	D821_08634	D822_09730	D823_00045	cobalt ABC transporter permease;	sma_24380282
SMU1123	1	1	1	1	1	1	1	1	1	1	SMU.1934c	290579744	D816_08678	D817_08868	D818_08458	D819_07929	D820_08610	D821_08639	D822_09735	D823_00040	cation ABC transport ATP-binding protein;	sma_24380283
SMU1124	1	1	1	1	1	1	1	1	1	1	SMU.1936c	290579742	D816_08688	D817_08878	D818_08468	D819_07939	D820_08620	D821_08649	D822_09750	D823_00030	conserved hypothetical protein;	sma_24380285
SMU1125	1	1	1	1	1	1	1	1	1	1	SMU.1937	290579741	D816_08693	D817_08883	D818_08473	D819_07944	D820_08625	D821_08654	D822_09755	D823_01220	hydrolase, carbon-nitrogen family;	sma_24380286
SMU1126	1	1	1	1	1	1	1	1	1	1	SMU.1938c	290579740	D816_08698	D817_08888	D818_08478	D819_07949	D820_08630	D821_08659	D822_09760	D823_00020	amino acid ABC transport permease;	sma_24380287
SMU1127	1	1	1	1	1	1	1	1	1	1	SMU.1939c	290579739	D816_08703	D817_08893	D818_08483	D819_07954	D820_08635	D821_08664	D822_09765	D823_00015	amino acid ABC transport ATP-binding protein;	sma_24380288
SMU1128	1	1	1	1	1	1	1	1	1	1	SMU.1940c	290579738	D816_08708	D817_08898	D818_08488	D819_07959	D820_08640	D821_08669	D822_09770	D823_00010	peptidase, possible succinyl-diaminopimelic descuccinlyase;	sma_24380289
SMU1129	1	1	1	1	1	1	1	1	1	1	SMU.1941	290579737	D816_08713	D817_08903	D818_08493	D819_07964	D820_08645	D821_08674	D822_09775	D823_00005	ABC transporter solute-binding protein;	sma_24380290
SMU1130	1	1	1	1	1	1	1	1	1	1	SMU.1942c	290579736	D816_08718	D817_08908	D818_08498	D819_07969	D820_08650	D821_08679	D822_09780	D823_06823	amino acid ABC transporter substrate-binding protein;	sma_24380291
SMU1131	1	1	1	1	1	1	1	1	1	1	SMU.1943	290579735	D816_08723	D817_08913	D818_08503	D819_07974	D820_08655	D821_08684	D822_07568	D823_02566	leucyl-tRNA synthetase;	sma_24380292
SMU1132	1	1	1	1	1	1	1	1	1	1	SMU.1947	290579732	D816_08738	D817_08928	D818_08518	D819_07989	D820_08670	D821_08699	D822_07553	D823_06728	transcription antitermination factor;	sma_24380295
SMU1133	1	1	1	1	1	1	1	1	1	1	SMU.1948	290579731	D816_08743	D817_08933	D818_08523	D819_07994	D820_08675	D821_08704	D822_07548	D823_06748	preprotein translocase, SecE subunit;	sma_24380296
SMU1134	1	1	1	1	1	1	1	1	1	1	SMU.1949	290579730	D816_08753	D817_08943	D818_08533	D819_08004	D820_08685	D821_08714	D822_07538	D823_06758	penicillin-binding protein 2a;	sma_24380297
SMU1135	1	1	1	1	1	1	1	1	1	1	SMU.1950	290579729	D816_08758	D817_08948	D818_08538	D819_08009	D820_08690	D821_08719	D822_07533	D823_06763	ribosomal large subunit pseudouridine synthase D;	sma_24380298
SMU1136	1	1	1	1	1	1	1	1	1	1	SMU.1954	290579727	D816_08768	D817_08958	D818_08548	D819_08019	D820_08700	D821_08729	D822_07523	D823_06778	chaperonin GroEL;	sma_24380300
SMU1137	1	1	1	1	1	1	1	1	1	1	SMU.1955	290579726	D816_08773	D817_08963	D818_08553	D819_08024	D820_08705	D821_08734	D822_07518	D823_06783	co-chaperonin 10kDa;	sma_24380301
SMU1138	1	1	1	1	1	1	1	1	1	1	SMU.1967	290579716	D816_08828	D817_09018	D818_08603	D819_08074	D820_08755	D821_08784	D822_07468	D823_08542	single-stranded DNA-binding protein;	sma_24380311
SMU1139	1	1	1	1	1	1	1	1	1	1	SMU.1968c	290579715	D816_08833	D817_09023	D818_08608	D819_08079	D820_08760	D821_08789	D822_06118	D823_08647	conserved hypothetical protein;	sma_24380312
SMU1140	1	1	1	1	1	1	1	1	1	1	SMU.1969c	290579714	D816_08838	D817_09028	D818_08613	D819_08084	D820_08765	D821_08794	D822_06113	D823_08642	probable transcriptional regulator;	sma_24380313
SMU1141	1	1	1	1	1	1	1	1	1	1	SMU.1970c	290579713	D816_08843	D817_09033	D818_08618	D819_08089	D820_08770	D821_08799	D822_07463	D823_08547	phenylalanyl-tRNA synthetase beta subunit;	sma_24380314
SMU1142	1	1	1	1	1	1	1	1	1	1	SMU.1971c	290579712	D816_08848	D817_09038	D818_08623	D819_08094	D820_08775	D821_08804	D822_07458	D823_08552	thioredoxin family protein;	sma_24380315
SMU1143	1	1	1	1	1	1	1	1	1	1	SMU.1972c	290579711	D816_08853	D817_09043	D818_08628	D819_08099	D820_08780	D821_08809	D822_07453	D823_08557	conserved hypothetical protein;	sma_24380316
SMU1144	1	1	1	1	1	1	1	1	1	1	SMU.1973	290579710	D816_08858	D817_09048	D818_08633	D819_08104	D820_08785	D821_08814	D822_07448	D823_08562	glutamyl aminopeptidase;	sma_24380317
SMU1145	1	1	1	1	1	1	1	1	1	1	SMU.1974	290579709	D816_08863	D817_09053	D818_08638	D819_08109	D820_08790	D821_08819	D822_07443	D823_08567	pyrroline-5-carboxylate reductase;	sma_24380318
SMU1146	1	1	1	1	1	1	1	1	1	1	SMU.1978	290579705	D816_08883	D817_09073	D818_08658	D819_08129	D820_08810	D821_08839	D822_07433	D823_01195	acetate kinase;	sma_24380322
SMU1147	1	1	1	1	1	1	1	1	1	1	SMU.1979c	290579704	D816_08888	D817_09078	D818_08663	D819_08134	D820_08815	D821_08844	D822_07428	D823_01190	conserved hypothetical protein, methyltransferase domain;	sma_24380323
SMU1148	1	1	1	1	1	1	1	1	1	1	SMU.1980c	290579703	D816_08893	D817_09083	D818_08668	D819_08139	D820_08820	D821_08849	D822_07423	D823_01175	conserved hypothetical protein;	sma_24380324
SMU1149	1	1	1	1	1	1	1	1	1	1	SMU.1981c	290579702	D816_08898	D817_09088	D818_08673	D819_08144	D820_08825	D821_08854	D822_07418	D823_01170	competence protein G;	sma_24380325
SMU1150	1	1	1	1	1	1	1	1	1	1	SMU.1982c	290579701	D816_08903	D817_09093	D818_08678	D819_08149	D820_08830	D821_08859	D822_07413	D823_01165	conserved hypothetical protein;	sma_24380326
SMU1151	1	1	1	1	1	1	1	1	1	1	SMU.1983	290579700	D816_08908	D817_09098	D818_08683	D819_08154	D820_08835	D821_08864	D822_07408	D823_01160	competence protein ComYD;	sma_24380327
SMU1152	1	1	1	1	1	1	1	1	1	1	SMU.1984	290579699	D816_08913	D817_09103	D818_08688	D819_08159	D820_08840	D821_08869	D822_07403	D823_01155	competence protein ComYC;	sma_24380328
SMU1153	1	1	1	1	1	1	1	1	1	1	SMU.1985	290579698	D816_08918	D817_09108	D818_08693	D819_08164	D820_08845	D821_08874	D822_07398	D823_01150	competence protein; general (type II) secretory pathway protein;	sma_24380329
SMU1154	1	1	1	1	1	1	1	1	1	1	SMU.1987	290579697	D816_08923	D817_09113	D818_08698	D819_08169	D820_08850	D821_08879	D822_07393	D823_01145	late competence protein; type II secretion system protein E;	sma_24380330
SMU1155	1	1	1	1	1	1	1	1	1	1	SMU.1988c	290579696	D816_08928	D817_09118	D818_08703	D819_08174	D820_08855	D821_08884	D822_07373	D823_01130	probable DNA binding protein;	sma_24380331
SMU1156	1	1	1	1	1	1	1	1	1	1	SMU.1991	290579693	D816_08943	D817_09133	D818_08718	D819_08189	D820_08870	D821_08899	D822_07358	D823_04267	penicillin-binding protein 1b;	sma_24380334
SMU1157	1	1	1	1	1	1	1	1	1	1	SMU.1992	290579692	D816_08948	D817_09138	D818_08723	D819_08194	D820_08875	D821_08904	D822_07353	D823_04257	tyrosyl-tRNA synthetase;	sma_24380335
SMU1158	1	1	1	1	1	1	1	1	1	1	SMU.1993	290579691	D816_08953	D817_09143	D818_08728	D819_08199	D820_08880	D821_08909	D822_07348	D823_04252	zinc ABC transporter, permease;	sma_24380336
SMU1159	1	1	1	1	1	1	1	1	1	1	SMU.1994	290579690	D816_08958	D817_09148	D818_08733	D819_08204	D820_08885	D821_08914	D822_07343	D823_04247	zinc ABC transport, ATP-binding protein;	sma_24380337
SMU1160	1	1	1	1	1	1	1	1	1	1	SMU.1995c	290579689	D816_08963	D817_09153	D818_08738	D819_08209	D820_08890	D821_08919	D822_07338	D823_04242	zinc transport transcriptional repressor;	sma_24380338
SMU1161	1	1	1	1	1	1	1	1	1	1	SMU.1997	290579687	D816_08973	D817_09163	D818_08748	D819_08219	D820_08900	D821_08929	D822_07328	D823_08887	competence-specific sigma factor;	sma_24380340
SMU1162	1	1	1	1	1	1	1	1	1	1	SMU.2000	290581263	D816_08983	D817_09173	D818_08758	D819_08239	D820_08910	D821_08949	D822_00905	D823_00700	50S ribosomal protein L17;	sma_24380342
SMU1163	1	1	1	1	1	1	1	1	1	1	SMU.2001	290581264	D816_08988	D817_09178	D818_08763	D819_08244	D820_08915	D821_08954	D822_00910	D823_00705	DNA-directed RNA polymerase, alpha subunit;	sma_24380343
SMU1164	1	1	1	1	1	1	1	1	1	1	SMU.2002	290581265	D816_08993	D817_09183	D818_08768	D819_08249	D820_08920	D821_08959	D822_00915	D823_00710	30S ribosomal protein S11;	sma_24380344
SMU1165	1	1	1	1	1	1	1	1	1	1	SMU.2003	290581266	D816_08998	D817_09188	D818_08773	D819_08254	D820_08925	D821_08964	D822_00920	D823_00715	30S ribosomal protein S13, N-terminal fragment;	sma_24380345
SMU1166	1	1	1	1	1	1	1	1	1	1	SMU.2004	290581267	D816_09008	D817_09198	D818_08783	D819_08264	D820_08935	D821_08974	D822_00930	D823_00725	translation initiation factor IF-1;	sma_24380347
SMU1167	1	1	1	1	1	1	1	1	1	1	SMU.2005	290581268	D816_09013	D817_09203	D818_08788	D819_08269	D820_08940	D821_08979	D822_00935	D823_00730	adenylate kinase (ATP-AMP transphosphorylase) (superoxide-inducible protein 16);	sma_24380348
SMU1168	1	1	1	1	1	1	1	1	1	1	SMU.2006	290581269	D816_09018	D817_09208	D818_08793	D819_08274	D820_08945	D821_08984	D822_00940	D823_00735	preprotein translocase;	sma_24380349
SMU1169	1	1	1	1	1	1	1	1	1	1	SMU.2007	290581270	D816_09023	D817_09213	D818_08798	D819_08279	D820_08950	D821_08989	D822_00945	D823_00740	50S ribosomal protein L15, N-terminal fragment;	sma_24380350
SMU1170	1	1	1	1	1	1	1	1	1	1	SMU.2008	290581271	D816_09028	D817_09218	D818_08803	D819_08284	D820_08955	D821_08994	D822_00950	D823_00745	50S ribosomal protein L30;	sma_24380351
SMU1171	1	1	1	1	1	1	1	1	1	1	SMU.2009	290581272	D816_09033	D817_09223	D818_08808	D819_08289	D820_08960	D821_08999	D822_00955	D823_00750	30S ribosomal protein S5;	sma_24380352
SMU1172	1	1	1	1	1	1	1	1	1	1	SMU.2010	290581273	D816_09038	D817_09228	D818_08813	D819_08294	D820_08965	D821_09004	D822_00960	D823_00760	50S ribosomal protein L18;	sma_24380353
SMU1173	1	1	1	1	1	1	1	1	1	1	SMU.2011	290581274	D816_09043	D817_09233	D818_08818	D819_08299	D820_08970	D821_09009	D822_00965	D823_00765	50S ribosomal protein L6 (BL10);	sma_24380354
SMU1174	1	1	1	1	1	1	1	1	1	1	SMU.2012	290581275	D816_09048	D817_09238	D818_08823	D819_08304	D820_08975	D821_09014	D822_00970	D823_00770	30S ribosomal protein S8;	sma_24380355
SMU1175	1	1	1	1	1	1	1	1	1	1	SMU.2014	290581276	D816_09053	D817_09243	D818_08828	D819_08309	D820_08980	D821_09019	D822_00975	D823_00775	30S ribosomal protein S14;	sma_24380356
SMU1176	1	1	1	1	1	1	1	1	1	1	SMU.2015	290581277	D816_09058	D817_09248	D818_08833	D819_08314	D820_08985	D821_09024	D822_00980	D823_00780	50S ribosomal protein L5;	sma_24380357
SMU1177	1	1	1	1	1	1	1	1	1	1	SMU.2016	290581278	D816_09063	D817_09253	D818_08838	D819_08319	D820_08990	D821_09029	D822_00985	D823_00785	50S ribosomal protein L24;	sma_24380358
SMU1178	1	1	1	1	1	1	1	1	1	1	SMU.2017	290581279	D816_09068	D817_09258	D818_08843	D819_08324	D820_08995	D821_09034	D822_00990	D823_00790	50S ribosomal protein L14;	sma_24380359
SMU1179	1	1	1	1	1	1	1	1	1	1	SMU.2018	290581280	D816_09073	D817_09263	D818_08848	D819_08329	D820_09000	D821_09039	D822_00995	D823_00795	30S ribosomal protein S17;	sma_24380360
SMU1180	1	1	1	1	1	1	1	1	1	1	SMU.2019	290581281	D816_09078	D817_09268	D818_08853	D819_08334	D820_09005	D821_09044	D822_01000	D823_00800	50s ribosomal protein L29;	sma_24380361
SMU1181	1	1	1	1	1	1	1	1	1	1	SMU.2020	290581282	D816_09083	D817_09273	D818_08858	D819_08339	D820_09010	D821_09049	D822_01005	D823_00805	50S ribosomal protein L16;	sma_24380362
SMU1182	1	1	1	1	1	1	1	1	1	1	SMU.2021	290581283	D816_09088	D817_09278	D818_08863	D819_08344	D820_09015	D821_09054	D822_01010	D823_00810	30S ribosomal protein S3;	sma_161486819
SMU1183	1	1	1	1	1	1	1	1	1	1	SMU.2022	290581284	D816_09093	D817_09283	D818_08868	D819_08349	D820_09020	D821_09059	D822_01015	D823_00815	50S ribosomal protein L22;	sma_24380364
SMU1184	1	1	1	1	1	1	1	1	1	1	SMU.2025	290581289	D816_09108	D817_09298	D818_08893	D819_08359	D820_09030	D821_09084	D822_01040	D823_00840	50S ribosomal protein L3;	sma_24380367
SMU1185	1	1	1	1	1	1	1	1	1	1	SMU.2026c	290581290	D816_09113	D817_09303	D818_08898	D819_08364	D820_09035	D821_09089	D822_01045	D823_00845	30S ribosomal protein S10 fragment;	sma_24380368
SMU1186	1	1	1	1	1	1	1	1	1	1	SMU.2027	290581291	D816_09118	D817_09308	D818_08903	D819_08369	D820_09040	D821_09094	D822_07783	D823_03700	transcriptional regulator/repressor;	sma_24380369
SMU1187	1	1	1	1	1	1	1	1	1	1	SMU.2030	290581294	D816_09133	D817_09323	D818_08918	D819_08384	D820_09055	D821_09109	D822_01347	D823_10278	transcriptional regulator of class III stress genes, CtsR;	sma_24380372
SMU1188	1	1	1	1	1	1	1	1	1	1	SMU.2031	290581305	D816_09138	D817_09328	D818_08973	D819_08444	D820_09060	D821_09114	D822_01352	D823_01820	translation elongation factor Ts;	sma_24380373
SMU1189	1	1	1	1	1	1	1	1	1	1	SMU.2032	290581306	D816_09143	D817_09333	D818_08978	D819_08449	D820_09065	D821_09119	D822_01357	D823_01815	30S ribosomal protein S2;	sma_24380374
SMU1190	1	1	1	1	1	1	1	1	1	1	SMU.2036	290581309	D816_09158	D817_09348	D818_08993	D819_08464	D820_09080	D821_09134	D822_01437	D823_04961	endopeptidase O;	sma_24380377
SMU1191	1	1	1	1	1	1	1	1	1	1	SMU.2037	290581310	D816_09163	D817_09353	D818_08998	D819_08469	D820_09085	D821_09139	D822_01477	D823_04956	trehalose-6-phosphate hydrolase;	sma_24380378
SMU1192	1	1	1	1	1	1	1	1	1	1	SMU.2038	290581311	D816_09168	D817_09358	D818_09003	D819_08474	D820_09090	D821_09144	D822_01482	D823_04946	phosphotransferase system, trehalose-specific IIBC component (EIIBC-tre);	sma_24380379
SMU1193	1	1	1	1	1	1	1	1	1	1	SMU.2040	290581312	D816_09173	D817_09363	D818_09008	D819_08479	D820_09095	D821_09149	D822_01487	D823_04941	trehalose operon transcriptional repressor (transcriptional regulator, GntR family);	sma_24380380
SMU1194	1	1	1	1	1	1	1	1	1	1	SMU.2043c	290581315	D816_09193	D817_09373	D818_09023	D819_08489	D820_09105	D821_09159	D822_09720	D823_03453	D-tyrosyl-tRNA deacylase;	sma_24380382
SMU1195	1	1	1	1	1	1	1	1	1	1	SMU.2044	290581316	D816_09198	D817_09378	D818_09028	D819_08494	D820_09110	D821_09164	D822_09715	D823_03458	GTP pyrophosphokinase;	sma_24380383
SMU1196	1	1	1	1	1	1	1	1	1	1	SMU.2049c	290581320	D816_09218	D817_09398	D818_09058	D819_08519	D820_09135	D821_09179	D822_08148	D823_03463	conserved hypothetical protein;	sma_24380387
SMU1197	1	1	1	1	1	1	1	1	1	1	SMU.2050c	290581321	D816_09223	D817_09403	D818_09063	D819_08524	D820_09140	D821_09184	D822_08153	D823_03473	ribosomal protein L11 methylase;	sma_24380388
SMU1198	2	1	1	1	1	1	1	1		1	SMU.2053c SMU.2052c	290581322	D816_09228	D817_09408	D818_09068	D819_08536	D820_09145	D821_09189		D823_04347	hypothetical protein; hypothetical protein;	sma_24380390 sma_24380389
SMU1199	1	1	1	1	1	1	1	1	1	1	SMU.2056	290581325	D816_09243	D817_09423	D818_09083	D819_08556	D820_09160	D821_09204	D822_08168	D823_03493	chromosome segregation helicase (ATPase related to the helicase subunit of the Holliday junction resolvase);	sma_24380393
SMU1200	1	1	1	1	1	1	1	1	1	1	SMU.2069	290581336	D816_09298	D817_09478	D818_09138	D819_08611	D820_09215	D821_09288	D822_05140	D823_06448	conserved hypothetical protein (probable integral membrane protein);	sma_24380404
SMU1201	1	1	1	1	1	1	1	1	1	1	SMU.2070	290581337	D816_09303	D817_09483	D818_09143	D819_08616	D820_09220	D821_09293	D822_05135	D823_03523	conserved hypothetical protein;	sma_24380405
SMU1202	1	1	1	1	1	1	1	1	1	1	SMU.2071	290581338	D816_09308	D817_09488	D818_09148	D819_08621	D820_09225	D821_09298	D822_05130	D823_03528	anaerobic ribonucleoside-triphosphate reductase activating protein (NrdD activating enzyme, generating glycyl radical);	sma_24380406
SMU1203	1	1	1	1	1	1	1	1	1	1	SMU.2072c	290581339	D816_09313	D817_09493	D818_09153	D819_08626	D820_09230	D821_09303	D822_05125	D823_03533	possible acetyltransferase, GNAT family;	sma_24380407
SMU1204	1	1	1	1	1	1	1	1	1	1	SMU.2073c	290581340	D816_09318	D817_09498	D818_09158	D819_08631	D820_09235	D821_09308	D822_05120	D823_03538	conserved hypothetical protein;	sma_24380408
SMU1205	1	1	1	1	1	1	1	1	1	1	SMU.2074	290581341	D816_09323	D817_09503	D818_09163	D819_08636	D820_09240	D821_09313	D822_05115	D823_03548	anaerobic ribonucleoside-triphosphate reductase;	sma_24380409
SMU1206	1	1	1	1	1	1	1	1	1	1	SMU.2075c	290581342	D816_09328	D817_09508	D818_09168	D819_08641	D820_09245	D821_09318	D822_05110	D823_03558	conserved hypothetical protein (possible competence-induced protein);	sma_24380410
SMU1207	1	1	1	1	1	1	1	1	1	1	SMU.2077c	290581343	D816_09338	D817_09518	D818_09178	D819_08651	D820_09255	D821_09328	D822_05100	D823_03563	conserved hypothetical protein;	sma_24380412
SMU1208	1	1	1	1	1	1	1	1	1	1	SMU.2078c	290581344	D816_09343	D817_09523	D818_09183	D819_08656	D820_09260	D821_09333	D822_05095	D823_03568	conserved hypothetical protein; possible Holliday junction resolvase-like protein;	sma_24380413
SMU1209	1	1	1	1	1	1	1	1	1	1	SMU.2079c	290581345	D816_09348	D817_09528	D818_09188	D819_08661	D820_09265	D821_09338	D822_05090	D823_03573	conserved hypothetical protein;	sma_24380414
SMU1210	1	1	1	1	1	1	1	1	1	1	SMU.2084c	290581349	D816_09373	D817_09553	D818_09208	D819_08681	D820_09285	D821_09358	D822_05070	D823_03583	conserved hypothetical protein (possible arsenate reductase);	sma_24380418
SMU1211	1	1	1	1	1	1	1	1	1	1	SMU.2085	290581350	D816_09378	D817_09558	D818_09213	D819_08686	D820_09290	D821_09363	D822_05065	D823_03588	recombinase A;	sma_24380419
SMU1212	1	1	1	1	1	1	1	1	1	1	SMU.2086	290581351	D816_09383	D817_09563	D818_09218	D819_08691	D820_09295	D821_09368	D822_05060	D823_03593	competence damage-inducible protein A;	sma_24380420
SMU1213	1	1	1	1	1	1	1	1	1	1	SMU.2087	290581352	D816_09388	D817_09568	D818_09223	D819_08696	D820_09300	D821_09373	D822_05055	D823_03613	3-methyladenine DNA glycosylase I;	sma_24380421
SMU1214	1	1	1	1	1	1	1	1	1	1	SMU.2088	290581353	D816_09393	D817_09573	D818_09228	D819_08701	D820_09305	D821_09378	D822_05050	D823_03618	Holliday junction DNA helicase;	sma_24380422
SMU1215	1	1	1	1	1	1	1	1	1	1	SMU.2089	290581354	D816_09398	D817_09578	D818_09233	D819_08706	D820_09310	D821_09383	D822_05045	D823_03623	DNA mismatch repair protein;	sma_24380423
SMU1216	1	1	1	1	1	1	1	1	1	1	SMU.2091c	290581355	D816_09408	D817_09588	D818_09243	D819_08716	D820_09320	D821_09393	D822_05040	D823_03638	DNA mismatch repair protein, HexA;	sma_24380425
SMU1217	1	1	1	1	1	1	1	1	1	1	SMU.2092c	290581356	D816_09413	D817_09593	D818_09248	D819_08721	D820_09325	D821_09398	D822_05035	D823_03643	conserved hypothetical protein;	sma_24380426
SMU1218	1	1	1	1	1	1	1	1	1	1	SMU.2093	290581357	D816_09418	D817_09598	D818_09253	D819_08726	D820_09330	D821_09403	D822_05030	D823_03648	arginine repressor;	sma_24380427
SMU1219	1	1	1	1	1	1	1	1	1	1	SMU.2098	290581362	D816_09438	D817_09618	D818_09273	D819_08746	D820_09350	D821_09423	D822_09815	D823_03653	arginyl-tRNA synthetase;	sma_24380431
SMU1220	1	1	1	1	1	1	1	1	1	1	SMU.2100c	290581364	D816_09448	D817_09628	D818_09283	D819_08756	D820_09360	D821_09433	D822_09805	D823_01575	conserved hypothetical protein;	sma_24380433
SMU1221	1	1	1	1	1	1	1	1	1	1	SMU.2102	290581366	D816_09458	D817_09638	D818_09293	D819_08766	D820_09370	D821_09443	D822_09795	D823_10408	histidine-tRNA synthetase;	sma_24380435
SMU1222	1	1	1	1	1	1	1	1	1	1	SMU.2104	290581367	D816_09463	D817_09643	D818_09298	D819_08771	D820_09375	D821_09448	D822_09790	D823_01810	aminoacid specific permease;	sma_24380436
SMU1223	1	1	1	1	1	1	1	1	1	1	SMU.2114c	290581377	D816_09513	D817_09698	D818_09343	D819_08846	D820_09435	D821_09538	D822_06128	D823_05598	probable transcriptional regulator, MerR family;	sma_24380446
SMU1224	1	1	1	1	1	1	1	1	1	1	SMU.2116	290581379	D816_09523	D817_09708	D818_09353	D819_08856	D820_09445	D821_09548	D822_06053	D823_03705	glycine betaine / carnitine / choline ABC transporter, ATP-binding protein, opuCA;	sma_24380448
SMU1225	1	1	1	1	1	1	1	1	1	1	SMU.2117	290581380	D816_09528	D817_09713	D818_09358	D819_08861	D820_09450	D821_09553	D822_06048	D823_03710	glycine betaine / carnitine / choline ABC transporter permease;	sma_24380449
SMU1226	1	1	1	1	1	1	1	1	1	1	SMU.2118	290581381	D816_09533	D817_09718	D818_09363	D819_08866	D820_09455	D821_09558	D822_06043	D823_03715	glycine betaine/carnitine/choline ABC transporter, substrate-binding protein;	sma_24380450
SMU1227	1	1	1	1	1	1	1	1	1	1	SMU.2119	290581382	D816_09538	D817_09723	D818_09368	D819_08871	D820_09460	D821_09563	D822_06038	D823_03720	ABC transport betaine/carnitine/choline permease;	sma_24380451
SMU1228	1	1	1	1	1	1	1	1	1	1	SMU.2127	290581389	D816_09563	D817_09748	D818_09393	D819_08896	D820_09490	D821_09588	D822_06028	D823_10790	succinic semialdehyde dehydrogenase (NAD-dependent aldehyde dehydrogenase);	sma_24380458
SMU1229	1	1	1	1	1	1	1	1	1	1	SMU.2128	290581390	D816_09568	D817_09753	D818_09398	D819_08901	D820_09495	D821_09593	D822_06018	D823_07263	dihydroxy-acid dehydratase;	sma_24380459
SMU1230	1	1	1	1	1	1	1	1	1	1	SMU.2129c	290581391	D816_09573	D817_09758	D818_09403	D819_08906	D820_09500	D821_09598	D822_06013	D823_07278	conserved hypothetical protein;	sma_24380460
SMU1231	1	1	1	1	1	1	1	1	1	1	SMU.2130	290581392	D816_09578	D817_09763	D818_09408	D819_08911	D820_09505	D821_09603	D822_06008	D823_04022	exfoliative toxin A;	sma_24380461
SMU1232	1	1	1	1	1	1	1	1	1	1	SMU.2133c	290581393	D816_09588	D817_09773	D818_09418	D819_08916	D820_09510	D821_09608	D822_05998	D823_04791	conserved hypothetical protein (possible transmembrane protein);	sma_24380463
SMU1233	1	1	1	1	1	1	1	1	1	1	SMU.2134	290581394	D816_09593	D817_09778	D818_09423	D819_08921	D820_09515	D821_09613	D822_05993	D823_04786	transcriptional regulator, TetR/AcrR family;	sma_24380464
SMU1234	1	1	1	1	1	1	1	1	1	1	SMU.2135c	290581395	D816_09598	D817_09783	D818_09428	D819_08926	D820_09520	D821_09618	D822_05988	D823_04781	30S Ribosomal protein S4;	sma_24380465
SMU1235	1	1	1	1	1	1	1	1	1	1	SMU.2137c	290581396	D816_09608	D817_09793	D818_09433	D819_08936	D820_09530	D821_09623	D822_05983	D823_08247	conserved hypothetical protein;	sma_24380467
SMU1236	1	1	1	1	1	1	1	1	1	1	SMU.2138	290581397	D816_09613	D817_09798	D818_09438	D819_08941	D820_09535	D821_09628	D822_05978	D823_08252	replicative DNA helicase;	sma_24380468
SMU1237	1	1	1	1	1	1	1	1	1	1	SMU.2139c	290581398	D816_09618	D817_09803	D818_09443	D819_08946	D820_09540	D821_09633	D822_05973	D823_08257	50S ribosomal protein L9;	sma_24380469
SMU1238	1	1	1	1	1	1	1	1	1	1	SMU.2140c	290581399	D816_09623	D817_09808	D818_09448	D819_08951	D820_09545	D821_09638	D822_05968	D823_08262	conserved hypothetical protein (DHH family protein);	sma_24380470
SMU1239	1	1	1	1	1	1	1	1	1	1	SMU.2141	290581400	D816_09628	D817_09813	D818_09453	D819_08956	D820_09550	D821_09643	D822_05963	D823_08267	glucose-inhibited division protein A;	sma_24380471
SMU1240	1	1	1	1	1	1	1	1	1	1	SMU.2143c	290581402	D816_09638	D817_09823	D818_09463	D819_08966	D820_09560	D821_09658	D822_05953	D823_08282	tRNA (5-methylaminomethyl-2-thiouridylate)-methyltransferase;	sma_24380473
SMU1241	1	1	1	1	1	1	1	1	1	1	SMU.2148c	290581405	D816_09653	D817_09838	D818_09478	D819_08981	D820_09575	D821_09673	D822_05933	D823_05258	ABC transporter, membrane-spanning permease;	sma_24380476
SMU1242	1	1	1	1	1	1	1	1	1	1	SMU.2149c	290581406	D816_09658	D817_09843	D818_09483	D819_08986	D820_09580	D821_09678	D822_05928	D823_05263	ABC transporter, ATP-binding protein;	sma_24380477
SMU1243	1	1	1	1	1	1	1	1	1	1	SMU.2150c	290581407	D816_09663	D817_09848	D818_09488	D819_08991	D820_09585	D821_09683	D822_05923	D823_05268	ABC transporter, ATP-binding protein;	sma_24380478
SMU1244	1	1	1	1	1	1	1	1	1	1	SMU.2151	290581408	D816_09668	D817_09853	D818_09493	D819_08996	D820_09590	D821_09688	D822_05918	D823_05273	CDP-diacylglycerol--glycerol-3-phosphate 3-phosphatidyltransferase;	sma_24380479
SMU1245	1	1	1	1	1	1	1	1	1	1	SMU.2152c	290581409	D816_09673	D817_09858	D818_09498	D819_09001	D820_09595	D821_09693	D822_05913	D823_05278	conserved hypothetical protein;	sma_24380480
SMU1246	1	1	1	1	1	1	1	1	1	1	SMU.2153c	290581410	D816_09678	D817_09863	D818_09503	D819_09006	D820_09600	D821_09698	D822_05908	D823_05288	peptidase, M16 family;	sma_24380481
SMU1247	1	1	1	1	1	1	1	1	1	1	SMU.2155	290581412	D816_09688	D817_09873	D818_09513	D819_09016	D820_09610	D821_09708	D822_05898	D823_05303	conserved hypothetical protein;	sma_24380483
SMU1248	1	1	1	1	1	1	1	1	1	1	SMU.2156	290581413	D816_09693	D817_09878	D818_09518	D819_09021	D820_09615	D821_09713	D822_05893	D823_05308	recombination protein F (DNA replication and repair ATPase);	sma_24380484
SMU1249	1	1	1	1	1	1	1	1	1	1	SMU.2157	290581414	D816_09698	D817_09883	D818_09523	D819_09026	D820_09620	D821_09718	D822_05888	D823_07520	inosine-5'- monophosphate dehydrogenase;	sma_24380485
SMU1250	1	1	1	1	1	1	1	1	1	1	SMU.2158c	290581415	D816_09703	D817_09888	D818_09528	D819_09031	D820_09625	D821_09723	D822_05883	D823_07525	tryptophanyl-tRNA synthetase;	sma_24380486
SMU1251	1	1	1	1	1	1	1	1	1	1	SMU.2159	290581416	D816_09708	D817_09893	D818_09533	D819_09036	D820_09630	D821_09728	D822_05878	D823_07530	ABC transporter, ATP-binding protein;	sma_24380487
SMU1252	1	1	2	1	1	1	1	1			SMU.1416c	290580211	D816_06337 D816_06357	D817_06528	D818_06119	D819_06160	D820_06358	D821_06367			mutator protein MutT;	sma_24379819
SMU1253	1	1	1	1	1	2		1	1		SMU.97	290579615	D816_00420	D817_00440	D818_00504	D819_00420 D819_01333		D821_00395	D822_05382		CTP synthetase;	sma_24378619
SMU1254		1	1	1	1	2	1	1	1			290580780	D816_03235	D817_03493	D818_03747	D819_03254 D819_09765	D820_03457	D821_03329	D822_00515
SMU1255	1	1	1	1	1	2	1	1			SMU.789	290580744	D816_03410	D817_03668	D818_03922	D819_03434 D819_03444	D820_03632	D821_03494			conserved hypothetical protein (similar to BlpY);	sma_24379247
SMU1256	1	1	1	1	1	1	1	2			SMU.1097c	290580466	D816_04914	D817_05093	D818_05367	D819_04879	D820_04992	D821_04874 D821_04984			transcriptional regulator;	sma_24379533
SMU1257	1	1	1	1	1	1	1	2			SMU.1861c	290579804	D816_08378	D817_08568	D818_08173	D819_07644	D820_08370	D821_08344 D821_08374			hypothetical protein;	sma_24380221
SMU1258	1	1	1	1	1	1	1	2			SMU.1862	290579803	D816_08383	D817_08573	D818_08178	D819_07649	D820_08375	D821_08349 D821_08379			hypothetical protein;	sma_24380222
SMU1259	1	1	1	1	1	1	1	2			SMU.1905c	290579772	D816_08548	D817_08738	D818_08328	D819_07799	D820_08485	D821_08529 D821_08539			hypothetical protein;	sma_24380256
SMU1260	1	1	1	1	1	1	1	2			SMU.1906c	290579771	D816_08553	D817_08743	D818_08333	D819_07804	D820_08490	D821_08534 D821_08544			bacteriocin-related protein;	sma_24380257
SMU1261		8		1								290580226 290580230 290580227 290580232 290580235 290580231 290580229 290580233		D817_06448
SMU1262	1	1	1	1	1	1	1	1	1		SMU.30	290579552	D816_00135	D817_00150	D818_00169	D819_00060	D820_00130	D821_00130	D822_01225		phosphoribosylformylglycinamidine synthase;	sma_24378558
SMU1263	1	1	1	1	1	1	1	1		1	SMU.39	290579560	D816_00180	D817_00195	D818_00209	D819_00110	D820_00170	D821_00170		D823_01320	conserved hypothetical protein;	sma_24378567
SMU1264	1	1	1	1	1	1	1	1		1	SMU.49	290579569	D816_00220	D817_00240	D818_00244	D819_00135	D820_00190	D821_00190		D823_01275	hypothetical protein;	sma_24378577
SMU1265	1	1	1	1	1	1	1	1	1		SMU.61	290579576	D816_00275	D817_00295	D818_00294	D819_00200	D820_00245	D821_00250	D822_01080		transcriptional regulator, Cro/CI family;	sma_24378588
SMU1266	1	1	1	1	1	1	1	1		1	SMU.63c	290579577	D816_00280	D817_00300	D818_00299	D819_00205	D820_00250	D821_00255		D823_10059	conserved hypothetical protein;	sma_24378589
SMU1267	1	1	1	1	1	1		1	1	1	SMU.89c	290579601	D816_00400	D817_00420	D818_00419	D819_00335		D821_00375	D822_05362	D823_02282	nitrite transporter;	sma_24378613
SMU1268	1	1	1	1	1	1		1	1	1	SMU.99	290579618	D816_00430	D817_00450	D818_00514	D819_00477		D821_00410	D822_05392	D823_05121	fructose-bisphosphate aldolase;	sma_24378620
SMU1269	1	1	1	1	1	1		1	1	1	SMU.132	290579646	D816_00580	D817_00600	D818_00584	D819_00636		D821_00586	D822_07323	D823_07213	amino acid amidohydrolase (hippurate amidohydrolase);	sma_24378650
SMU1270	1	1	1	1	1	1	1	1	1		SMU.160	290579659	D816_00710	D817_00730	D818_00714	D819_00716	D820_00697	D821_00741	D822_01519		conserved hypothetical protein;	sma_24378675
SMU1271	1	1	1	1	1	1		1	1	1	SMU.163c	290579662	D816_00730	D817_00745	D818_00734	D819_00731		D821_00756	D822_01509	D823_03912	hypothetical protein;	sma_24378678
SMU1272	1	1	1	1	1	1	1	1	1		SMU.166	290579665	D816_00745	D817_00760	D818_00749	D819_00746	D820_00732	D821_00771	D822_07678		hypothetical protein;	sma_24378681
SMU1273	1	1	1	1	1	1	1	1	1		SMU.167	290579666	D816_00750	D817_00765	D818_00754	D819_00751	D820_00737	D821_00776	D822_07683		hypothetical protein;	sma_24378682
SMU1274	1	1	1	1	1	1	1	1		1	SMU.174c	290579672	D816_00780	D817_00795	D818_00784	D819_00781	D820_00937	D821_00806		D823_05848	conserved hypothetical protein;	sma_24378688
SMU1275	1	1	1	1	1	1	1	1		1	SMU.177	290579675	D816_00795	D817_00810	D818_00799	D819_00796	D820_00952	D821_00826		D823_03952	PTS cellobiose-specific IIC component);	sma_24378691
SMU1276	1	1	1	1	1	1	1	1		1	SMU.178	290579676	D816_00800	D817_00815	D818_00804	D819_00801	D820_00957	D821_00831		D823_03947	conserved hypothetical protein;	sma_24378692
SMU1277	1	1	1	1	1	1	1	1		1	SMU.226c	290581256	D816_00880	D817_01030	D818_00894	D819_00886	D820_01032	D821_00906		D823_10388	transposase, IS1216, also reported on plasmid, truncated;	sma_24378737
SMU1278	1	1	1	1	1	1	1	1		1	SMU.227c	290581254	D816_00885	D817_01035	D818_00899	D819_00923	D820_01071	D821_00911		D823_09272	conserved hypothetical protein;	sma_24378738
SMU1279	1	1	1	1	1	1	1	1	1		SMU.239c	290581243	D816_00940	D817_01090	D818_00954	D819_00978	D820_01126	D821_00966	D822_05452		conserved hypothetical protein;	sma_24378749
SMU1280	1	1	1	1	1	1	1	1	1		SMU.259	290581225	D816_01030	D817_01180	D818_01044	D819_01068	D820_01216	D821_01056	D822_05616		oligopeptide ABC transporter, ATP-binding;	sma_24378767
SMU1281	1	1	1	1	1	1	1	1	1		SMU.260	290581224	D816_01035	D817_01185	D818_01049	D819_01073	D820_01221	D821_01061	D822_01317		conserved hypothetical protein;	sma_24378768
SMU1282	1	1	1	1	1	1	1	1	1		SMU.270	290581221	D816_01075	D817_01225	D818_01064	D819_01088	D820_01261	D821_01101	D822_03449		ribulose monophosphate PTS pathway enzyme IIC;	sma_24378776
SMU1283	1	1	1	1	1	1	1	1	1		SMU.271	290581220	D816_01080	D817_01230	D818_01069	D819_01093	D820_01266	D821_01106	D822_03444		PTS system, enzyme IIB component;	sma_24378777
SMU1284	1	1	1	1	1	1	1	1	1		SMU.273	290581218	D816_01090	D817_01240	D818_01079	D819_01103	D820_01276	D821_01116	D822_03434		hexulose-6-phosphate synthase;	sma_24378779
SMU1285	1	1	1	1	1	1	1	1	1		SMU.274	290581217	D816_01095	D817_01245	D818_01084	D819_01108	D820_01281	D821_01121	D822_03429		hexulose-6-phosphate isomerase;	sma_24378780
SMU1286	1	1	1	1	1	1	1	1	1		SMU.275	290581216	D816_01100	D817_01250	D818_01089	D819_01113	D820_01286	D821_01126	D822_03424		L-ribulose 5-phosphate 4-epimerase;	sma_24378781
SMU1287	1	1	1	1	1	1	1	1	1		SMU.279	290581212	D816_01120	D817_01270	D818_01119	D819_01133	D820_01306	D821_01146	D822_03409		hypothetical protein;	sma_24378785
SMU1288	1	1	1	1	1	1	1	1	1		SMU.281	290581211	D816_01125	D817_01275	D818_01124	D819_01138	D820_01311	D821_01183	D822_03419		hypothetical protein;	sma_24378786
SMU1289	1	1	1	1	1	1	1	1	1		SMU.283	290581209	D816_01135	D817_01285	D818_01099	D819_01148	D820_01321	D821_01193	D822_03404		hypothetical protein;	sma_24378787
SMU1290	1	1	1	1	1	1	1	1	1		SMU.289	290581204	D816_01160	D817_01310	D818_01144	D819_01173	D820_01346	D821_01218	D822_01594		transcriptional antiterminator;	sma_24378792
SMU1291	1	1	1	1	1	1	1	1	1		SMU.290	290581203	D816_01165	D817_01315	D818_01149	D819_01178	D820_01351	D821_01223	D822_01604		conserved hypothetical protein;	sma_24378793
SMU1292	1	1	1	1	1	1	1	1		1	SMU.299c	290581194	D816_01210	D817_01360	D818_01209	D819_01253	D820_01396	D821_01268		D823_10853	bacteriocin peptide precursor;	sma_24378802
SMU1293	1	1	1	1	1	1	1	1		1	SMU.305	290581188	D816_01240	D817_01390	D818_01239	D819_01283	D820_01426	D821_01298		D823_10418	conserved hypothetical protein;	sma_24378808
SMU1294	1	1	1	1	1	1	1	1	1		SMU.331	290581145	D816_01345	D817_01500	D818_01383	D819_01403	D820_01531	D821_01403	D822_04655		transcriptional regulator;	sma_24378829
SMU1295	1	1	1	1	1	1	1	1	1		SMU.332	290581144	D816_01350	D817_01505	D818_01388	D819_01408	D820_01536	D821_01408	D822_04650		conserved hypothetical protein;	sma_24378830
SMU1296	1	1	1	1	1	1	1	1	1		SMU.342	290581134	D816_01400	D817_01555	D818_01438	D819_01458	D820_01586	D821_01458	D822_04551		possible primase-related protein;	sma_24378840
SMU1297	1	1	1	1	1	1	1	1		1	SMU.343	290581133	D816_01405	D817_01560	D818_01458	D819_01463	D820_01591	D821_01463		D823_04447	conserved hypothetical protein;	sma_24378841
SMU1298	1	1	1	1	1	1	1	1		1	SMU.344	290581132	D816_01410	D817_01565	D818_01463	D819_01468	D820_01596	D821_01468		D823_04442	hypothetical protein;	sma_24378842
SMU1299	1	1	1	1	1	1	1	1	1		SMU.365	290581111	D816_01510	D817_01665	D818_01568	D819_01593	D820_01696	D821_01568	D822_04426		glutamate synthase, large subunit;	sma_24378862
SMU1300	1	1	1	1	1	1	1	1	1		SMU.366	290581110	D816_01515	D817_01670	D818_01573	D819_01598	D820_01701	D821_01573	D822_04421		glutamate synthase, small subunit;	sma_24378863
SMU1301	1	1	1	1	1	1	1	1	1		SMU.370	290581106	D816_01535	D817_01690	D818_01593	D819_01618	D820_01721	D821_01593	D822_05467		ABC transporter, ATP-binding protein;	sma_24378867
SMU1302	1	1	1	1	1	1	1	1	1		SMU.371	290581105	D816_01540	D817_01695	D818_01598	D819_01623	D820_01726	D821_01598	D822_05472		Streptococcus-specific protein; possible ABC transporter, membrane spanning permease;	sma_24378868
SMU1303	1	1	1	1	1	1	1	1	1		SMU.372	290581104	D816_01545	D817_01700	D818_01603	D819_01628	D820_01731	D821_01603	D822_05477		hypothetical protein;	sma_24378869
SMU1304	1	1	1	1	1	1	1		1	1	SMU.381c	290581187	D816_01580	D817_01735	D818_01244	D819_01288	D820_01766		D822_05507	D823_01405	transcriptional regulator;	sma_24378876
SMU1305	1	1	1	1	1	1	1	1	1		SMU.382c	290581103	D816_01585	D817_01740	D818_01608	D819_01633	D820_01771	D821_01608	D822_04336		conserved hypothetical protein (possible oxidoreductase);	sma_24378877
SMU1306	1	1	1	1	1	1	1	1	1		SMU.401c	290581085	D816_01665	D817_01820	D818_01737	D819_01713	D820_01865	D821_01752	D822_05711		acetyltransferase;	sma_24378894
SMU1307	1	1	1	1	1	1	1	1	1		SMU.404c	290581082	D816_01680	D817_01835	D818_01752	D819_01728	D820_01880	D821_01767	D822_05726		hypothetical protein;	sma_24378897
SMU1308	1	1	1	1	1	1	1	1	1		SMU.407	290581079	D816_01695	D817_01850	D818_01767	D819_01743	D820_01895	D821_01782	D822_00610		conserved hypothetical protein;	sma_24378900
SMU1309	1	1	1	1	1	1	1	1		1	SMU.423	290581063	D816_01775	D817_01930	D818_01847	D819_01823	D820_01975	D821_01862		D823_05348	possible bacteriocin;	sma_24378916
SMU1310	1	1	1	1	1	1	1	1	1		SMU.429c	290581058	D816_01800	D817_01955	D818_01872	D819_01848	D820_02000	D821_01887	D822_00732		hypothetical protein;	sma_24378921
SMU1311	1	1	1	1	1	1	1	1		1	SMU.440	290581050	D816_01850	D817_02098	D818_01912	D819_01899	D820_02040	D821_06182		D823_03902	hypothetical protein;	sma_24378930
SMU1312	1	1	1	1	1	1	1	1		1	SMU.441	290581049	D816_01855	D817_02103	D818_01917	D819_01904	D820_02045	D821_06177		D823_03897	transcriptional regulator;	sma_24378931
SMU1313	1	1	1	1	1	1	1	1		1	SMU.442	290581048	D816_01860	D817_02108	D818_01922	D819_01909	D820_02050	D821_06172		D823_03892	conserved hypothetical protein;	sma_24378932
SMU1314	1	1	1	1	1	1	1	1	1		SMU.450	290581042	D816_01890	D817_02138	D818_01952	D819_01939	D820_02080	D821_01949	D822_00787		gamma-glutamyl phosphate reductase;	sma_24378939
SMU1315	1	1	1	1	1	1	1	1	1		SMU.507	290580991	D816_02145	D817_02393	D818_02695	D819_02184	D820_02335	D821_02204	D822_04056		transcriptional regulator, DeoR family;	sma_24378991
SMU1316	1	1	1	1	1	1	1	1	1		SMU.514	290580981	D816_02180	D817_02428	D818_02715	D819_02234	D820_02400	D821_02254	D822_04044		transcriptional regulator, AcrR family;	sma_24378997
SMU1317	1	1	1	1	1	1	1	1	1		SMU.520	290580976	D816_02210	D817_02453	D818_02740	D819_02259	D820_02425	D821_02279	D822_04131		phosphodiesterase-related protein;	sma_24379002
SMU1318	1	1	1	1	1	1	1	1	1		SMU.526c	290580970	D816_02240	D817_02483	D818_02770	D819_02289	D820_02455	D821_02309	D822_04161		transcriptional regulator;	sma_24379008
SMU1319	1	1	1	1	1	1	1	1	1		SMU.527	290580969	D816_02245	D817_02488	D818_02775	D819_02294	D820_02460	D821_02314	D822_04166		conserved hypothetical protein;	sma_24379009
SMU1320	1	1	1	1	1	1	1	1		1	SMU.571	290580930	D816_02445	D817_02688	D818_02967	D819_02484	D820_02650	D821_02559		D823_09822	hypothetical protein;	sma_24379051
SMU1321	1	1	1	1	1	1	1	1		1	SMU.591c	290580913	D816_02535	D817_02778	D818_03057	D819_02574	D820_02740	D821_02649		D823_08657	conserved hypothetical protein;	sma_24379069
SMU1322	1	1	1	1	1	1	1	1		1	SMU.592c	290580912	D816_02540	D817_02783	D818_03062	D819_02579	D820_02745	D821_02654		D823_08662	transcriptional regulator;	sma_24379070
SMU1323	1	1	1	1	1	1	1	1	1		SMU.597	290580907	D816_02565	D817_02808	D818_03087	D819_02604	D820_02770	D821_02679	D822_02589		penicillin-binding protein 2b;	sma_24379075
SMU1324	1	1	1	1	1	1	1	1		1	SMU.602	290580903	D816_02585	D817_02828	D818_03107	D819_02624	D820_02790	D821_02699		D823_03353	sodium-dependent transporter;	sma_24379079
SMU1325	1	1	1	1	1	1	1	1		1	SMU.623c	290580892	D816_02665	D817_02913	D818_03207	D819_02684	D820_02870	D821_02774		D823_08977	polysaccharide deacetylase;	sma_24379096
SMU1326	1	1	1	1	1	1	1	1	1		SMU.635	290580878	D816_02725	D817_02973	D818_03277	D819_02744	D820_02930	D821_02834	D822_02719		conserved hypothetical protein;	sma_24379108
SMU1327	1	1	1	1	1	1	1	1		1	SMU.639	290580874	D816_02750	D817_02993	D818_03297	D819_02764	D820_02945	D821_02854		D823_06048	N-terminal acetyltransferase;	sma_24379112
SMU1328	1	1	1	1	1	1	1	1		1	SMU.640c	290580873	D816_02755	D817_02998	D818_03302	D819_02769	D820_02950	D821_02859		D823_09657	transcriptional regulator;	sma_24379113
SMU1329	1	1	1	1	1	1	1	1		1	SMU.641	290580872	D816_02760	D817_03003	D818_03307	D819_02774	D820_02955	D821_02864		D823_10662	oxidoreductase;	sma_24379114
SMU1330	1	1	1	1	1	1	1	1		1	SMU.643	290580871	D816_02770	D817_03013	D818_03317	D819_02784	D820_02965	D821_02874		D823_10657	acetyl esterase/ sugar hydrolase;	sma_24379116
SMU1331	1	1	1	1	1	1	1	1	1	1	SMU.644	290580870	D816_02775	D817_03018	D818_03322	D819_02786	D820_02970	D821_02879	D822_02739	D823_01025	competence protein CoiA;	sma_24379117
SMU1332	1	1	1	1	1	1	1	1	1		SMU.646	290580868	D816_02785	D817_03028	D818_03332	D819_02794	D820_02980	D821_02889	D822_02749		hydrolase (possible phosphoglycolate phosphatase);	sma_24379119
SMU1333	1	1	1	1	1	1	1	1	1		SMU.651c	290580863	D816_02810	D817_03053	D818_03357	D819_02819	D820_03005	D821_02914	D822_02784		ABC transporter, periplasmic substrate-binding protein;	sma_24379124
SMU1334	1	1	1	1	1	1	1	1	1		SMU.652c	290580862	D816_02815	D817_03058	D818_03362	D819_02824	D820_03010	D821_02919	D822_02789		ABC transporter, ATP-binding protein (possible nitrate transport system);	sma_24379125
SMU1335	1	1	1	1	1	1	1	1	1		SMU.653c	290580861	D816_02820	D817_03063	D818_03367	D819_02829	D820_03015	D821_02924	D822_02794		ABC transporter, permease protein (possible taurine transport system permease);	sma_24379126
SMU1336	1	1	1	1	1	1	1	1	1		SMU.661	290580856	D816_02845	D817_03103	D818_03402	D819_02854	D820_03050	D821_02969	D822_02834		transcriptional regulator;	sma_24379134
SMU1337	1	1	1	1	1	1	1	1	1		SMU.662	290580855	D816_02850	D817_03108	D818_03407	D819_02859	D820_03055	D821_02974	D822_02844		conserved hypothetical protein (possible membrane protein);	sma_24379135
SMU1338	1	1	1	1	1	1	1	1	1		SMU.667	290580850	D816_02875	D817_03133	D818_03432	D819_02884	D820_03080	D821_02999	D822_02889		ribonucleotide reductase, small subunit;	sma_24379140
SMU1339	1	1	1	1	1	1		1	1	1	SMU.671	290580846	D816_02895	D817_03153	D818_03457	D819_02904		D821_03019	D822_02909	D823_03213	citrate synthase;	sma_24379144
SMU1340	1	1	1	1	1	1	1	1	1		SMU.673	290580844	D816_02910	D817_03168	D818_03467	D819_02914	D820_03115	D821_03029	D822_02919		conserved hypothetical protein;	sma_24379146
SMU1341	1	1	1	1	1	1	1	1	1		SMU.676	290580841	D816_02925	D817_03183	D818_03482	D819_02929	D820_03130	D821_03044	D822_02939		NADP-dependent non-phosphorylating glyceraldehyde-3-phosphate dehydrogenase;	sma_24379149
SMU1342	1	1	1	1	1	1	1	1	1		SMU.677	290580840	D816_02930	D817_03188	D818_03487	D819_02934	D820_03135	D821_03049	D822_03779		transcriptional regulator, MerR family;	sma_24379150
SMU1343	1	1	1	1	1	1	1	1	1		SMU.690	290580834	D816_02990	D817_03248	D818_03517	D819_02964	D820_03200	D821_03084	D822_06688		hypothetical protein;	sma_24379162
SMU1344	1	1	1	1	1	1	1	1	1		SMU.691	290580833	D816_02995	D817_03253	D818_03522	D819_02969	D820_03205	D821_03089	D822_06683		peptidase T (tripeptidase);	sma_24379163
SMU1345	1	1	1	1	1	1	1	1	1		SMU.703c	290580822	D816_03050	D817_03308	D818_03577	D819_03024	D820_03260	D821_03144	D822_00320		conserved hypothetical protein;	sma_24379174
SMU1346	1	1	1	1	1	1	1	1	1		SMU.715	290580808	D816_03095	D817_03353	D818_03622	D819_03099	D820_03310	D821_03194	D822_00270		triosephosphate isomerase;	sma_24379183
SMU1347	1	1	1	1	1	1	1	1		1	SMU.730	290580795	D816_03155	D817_03413	D818_03682	D819_03164	D820_03370	D821_03254		D823_07807	conserved hypothetical protein;	sma_24379196
SMU1348		1	1	1	1	1	1	1	1	1		290580793	D816_03170	D817_03428	D818_03697	D819_03179	D820_03385	D821_03269	D822_00570	D823_10755
SMU1349	1	1	1	1	1	1	1	1	1		SMU.735	290580791	D816_03180	D817_03438	D818_09552	D819_03194	D820_03402	D821_03279	D822_00560		hypothetical protein;	sma_24379200
SMU1350	1	1	1	1	1	1	1	1	1		SMU.737	290580790	D816_03185	D817_03443	D818_09557	D819_03199	D820_03407	D821_03284	D822_00555		conserved hypothetical protein (possible alpha / beta superfamily hydrolase);	sma_24379201
SMU1351	1	1	1	1	1	1	1	1	1		SMU.764	290580768	D816_03290	D817_03548	D818_03807	D819_03314	D820_03512	D821_03389	D822_08028		alkyl hydroperoxide reductase, subunit C;	sma_24379223
SMU1352	1	1	1	1	1	1	1	1	1		SMU.765	290580767	D816_03295	D817_03553	D818_03812	D819_03319	D820_03517	D821_03394	D822_08023		alkyl hydroperoxide reductase, subunit F;	sma_24379224
SMU1353	1	1	1	1	1	1	1	1	1		SMU.768c	290580766	D816_03310	D817_03568	D818_03817	D819_03324	D820_03522	D821_03399	D822_00400		conserved hypothetical protein;	sma_24379227
SMU1354	1	1	1	1	1	1	1	1	1		SMU.788	290580745	D816_03405	D817_03663	D818_03917	D819_03429	D820_03627	D821_03489	D822_01664		RNA methyltransferase, TrmA family;	sma_24379246
SMU1355	1	1	1	1	1	1	1	1	1		SMU.794	290580740	D816_03430	D817_03688	D818_03947	D819_03464	D820_03657	D821_03509	D822_01724		hypothetical protein;	sma_24379251
SMU1356	1	1	1	1	1	1	1	1	1		SMU.799c	290580736	D816_03450	D817_03708	D818_03967	D819_03484	D820_03677	D821_03529	D822_01744		conserved hypothetical protein;	sma_24379256
SMU1357	1	1	1	1	1	1	1	1	1		SMU.817	290580723	D816_03535	D817_03788	D818_04042	D819_03554	D820_03752	D821_03604	D822_01809		amino acid ABC transporter, substrate-binding protein;	sma_24379272
SMU1358	1	1	1	1	1	1	1	1	1		SMU.828	290580712	D816_03590	D817_03843	D818_04097	D819_03609	D820_03807	D821_03664	D822_01864		ABC transporter ATP-binding protein;	sma_24379283
SMU1359	1	1	1	1	1	1	1	1	1		SMU.836	290580704	D816_03630	D817_03883	D818_04137	D819_03649	D820_03847	D821_03699	D822_01899		hypothetical protein;	sma_24379291
SMU1360	1	1	1	1	1	1	1	1	1		SMU.837	290580703	D816_03635	D817_03888	D818_04142	D819_03654	D820_03852	D821_03704	D822_04451		oxidoreductase, aldo/keto reductase family;	sma_24379292
SMU1361	1	1	1	1	1	1	1	1	1		SMU.840c	290580700	D816_03650	D817_03903	D818_04157	D819_03669	D820_03867	D821_03719	D822_01914		hypothetical protein;	sma_24379295
SMU1362	1	1	1	1	1	1	1	1		1	SMU.844	290580696	D816_03670	D817_03923	D818_04177	D819_03689	D820_03887	D821_03739		D823_05001	conserved hypothetical protein;	sma_24379299
SMU1363	1	1	1	1	1	1	1	1	1		SMU.855	290580686	D816_03720	D817_03973	D818_04227	D819_03739	D820_03937	D821_03789	D822_03559		conserved hypothetical protein;	sma_24379310
SMU1364	1	1	1	1	1	1	1	1		1	SMU.857	290580684	D816_03730	D817_03983	D818_04237	D819_03749	D820_03947	D821_03799		D823_04726	xanthine/uracil permease;	sma_24379312
SMU1365	1	1	1	1	1	1	1	1	1		SMU.876	290580664	D816_03825	D817_04078	D818_04332	D819_03844	D820_04042	D821_03894	D822_04411		MSM operon regulatory protein;	sma_24379330
SMU1366	1	1	1	1	1	1	1	1	1		SMU.877	290580663	D816_03830	D817_04083	D818_04337	D819_03849	D820_04047	D821_03899	D822_04406		alpha-galactosidase (melibiase);	sma_24379331
SMU1367	1	1	1	1	1	1	1	1	1		SMU.878	290580662	D816_03835	D817_04088	D818_04342	D819_03854	D820_04052	D821_03904	D822_04401		ABC transporter, sugar-binding protein;	sma_24379332
SMU1368	1	1	1	1	1	1	1	1	1		SMU.879	290580661	D816_03840	D817_04093	D818_04347	D819_03859	D820_04057	D821_03909	D822_04396		ABC transporter, sugar permease protein;	sma_24379333
SMU1369	1	1	1	1	1	1	1	1	1		SMU.886	290580655	D816_03870	D817_04123	D818_04377	D819_03889	D820_04087	D821_03939	D822_04366		galactokinase;	sma_24379339
SMU1370	1	1	1	1		1	1	1	1	1	SMU.887	290580654	D816_03875	D817_04128		D819_03894	D820_04092	D821_03944	D822_04361	D823_01665	galactose-1-phosphate uridylyltransferase;	sma_24379340
SMU1371	1	1	1	1	1	1	1	1	1		SMU.909	290580640	D816_03950	D817_04218	D818_04457	D819_03959	D820_04167	D821_04019	D822_09895		malate permease;	sma_24379357
SMU1372	1		1	1	1	1	1	1	1	1	SMU.948		D816_04125	D817_04388	D818_04627	D819_04224	D820_04337	D821_04194	D822_08547	D823_06958	conserved hypothetical protein;	sma_24379391
SMU1373	1	1	1	1	1	1		1	1	1	SMU.951	290580604	D816_04140	D817_04403	D818_04642	D819_04239		D821_04209	D822_08562	D823_06973	amino acid permease;	sma_24379394
SMU1374	1	1	1	1	1	1	1	1	1		SMU.954	290580601	D816_04155	D817_04418	D818_04657	D819_04254	D820_04372	D821_04224	D822_08577		pyridoxal kinase;	sma_24379397
SMU1375	1	1	1	1	1	1	1	1	1		SMU.955	290580600	D816_04160	D817_04423	D818_04662	D819_04259	D820_04377	D821_04229	D822_08582		conserved hypothetical protein;	sma_24379398
SMU1376	1	1	1		1	1	1	1	1	1	SMU.977	290580570	D816_04255		D818_04757	D819_04354	D820_04472	D821_04324	D822_08727	D823_00355	transcription antiterminator LicT (fragment);	sma_24379419
SMU1377	1	1	1	1	1	1	1	1	1		SMU.984	290580565	D816_04280	D817_04548	D818_04777	D819_04374	D820_04492	D821_04334	D822_02064		hypothetical protein;	sma_24379424
SMU1378	1	1	1	1	1	1	1	1	1		SMU.987	290580562	D816_04295	D817_04563	D818_04792	D819_04389	D820_04507	D821_04349	D822_02074		cell wall surface anchor family protein;	sma_24379427
SMU1379	1	1	1	1	1	1	1	1	1		SMU.992	290580557	D816_04325	D817_04593	D818_04817	D819_04419	D820_04537	D821_04379	D822_02099		hypothetical protein;	sma_24379432
SMU1380	1	1	1	1	1	1	1	1	1		SMU.1010	290580538	D816_04504	D817_04683	D818_04922	D819_04509	D820_04627	D821_04469	D822_02174		citrate lyase synthetase;	sma_24379450
SMU1381	1	1	1	1	1	1	1	1	1		SMU.1011	290580537	D816_04509	D817_04688	D818_04927	D819_04514	D820_04632	D821_04474	D822_02184		citG protein;	sma_24379451
SMU1382	1	1	1	1	1	1	1	1	1		SMU.1012c	290580536	D816_04514	D817_04693	D818_04932	D819_04519	D820_04637	D821_04479	D822_02189		transcriptional regulator;	sma_24379452
SMU1383	1	1	1	1	1		1	1	1	1	SMU.1013c	290580535	D816_04519	D817_04698	D818_04937		D820_04642	D821_04484	D822_02194	D823_10378	Mg2+/citrate complex transporter;	sma_24379453
SMU1384	1	1	1	1	1	1	1	1	1		SMU.1014	290580534	D816_04524	D817_04703	D818_04942	D819_04534	D820_04647	D821_04489	D822_02199		hypothetical protein;	sma_24379454
SMU1385	1	1	1	1	1	1	1	1	1		SMU.1016	290580533	D816_04529	D817_04708	D818_04947	D819_04539	D820_04652	D821_04494	D822_02204		biotin carboxyl carrier protein;	sma_24379455
SMU1386	1	1	1	1	1	1	1	1	1		SMU.1017	290580532	D816_04534	D817_04713	D818_04952	D819_04544	D820_04657	D821_04499	D822_02209		oxaloacetate decarboxylase, sodium ion pump subunit;	sma_24379456
SMU1387	1	1	1	1	1	1	1	1	1		SMU.1018	290580531	D816_04539	D817_04718	D818_04957	D819_04549	D820_04662	D821_04504	D822_02214		hypothetical protein;	sma_24379457
SMU1388	1	1	1	1	1	1	1	1	1		SMU.1019	290580530	D816_04544	D817_04723	D818_04962	D819_04554	D820_04667	D821_04509	D822_02219		citrate lyase, gamma subunit;	sma_24379458
SMU1389	1	1	1	1	1	1	1	1	1		SMU.1020	290580529	D816_04549	D817_04728	D818_04967	D819_04559	D820_04672	D821_04514	D822_02224		citrate lyase, beta subunit;	sma_24379459
SMU1390	1	1	1	1	1	1	1	1	1		SMU.1021	290580528	D816_04554	D817_04733	D818_04972	D819_04564	D820_04677	D821_04519	D822_02229		citrate lyase alpha chain;	sma_24379460
SMU1391	1	1	1	1	1	1	1	1	1		SMU.1022	290580527	D816_04559	D817_04738	D818_04977	D819_04569	D820_04682	D821_04524	D822_02234		conserved hypothetical protein (possible CitXG protein);	sma_24379461
SMU1392	1	1	1	1	1	1	1	1	1		SMU.1023	290580526	D816_04564	D817_04743	D818_04982	D819_04574	D820_04687	D821_04529	D822_02239		pyruvate carboxylase/oxaloacetate decarboxylase, alpha subunit;	sma_24379462
SMU1393	1	1	1	1	1	1	1	1	1		SMU.1039c	290580520	D816_04644	D817_04823	D818_05017	D819_04609	D820_04722	D821_04604	D822_02249		UDP-glucose:(glucosyl) LPS alpha1,2-glucosyltransferase;	sma_24379477
SMU1394	1	1	1	1	1	1	1	1	1		SMU.1058	290580504	D816_04724	D817_04903	D818_05097	D819_04689	D820_04802	D821_04684	D822_02329		acid tolerance protein;	sma_24379495
SMU1395	1	1	1	1	1	1	1	1		1	SMU.1059	290580503	D816_04729	D817_04908	D818_05102	D819_04694	D820_04807	D821_04689		D823_00410	acid tolerance protein;	sma_24379496
SMU1396	1	1	1	1	1	1	1	1	1		SMU.1064c	290580498	D816_04754	D817_04933	D818_05127	D819_04719	D820_04832	D821_04714	D822_02354		transcriptional regulator;	sma_24379501
SMU1397	1	1	1	1	1	1	1	1		1	SMU.1072c	290580490	D816_04794	D817_04973	D818_05247	D819_04759	D820_04872	D821_04754		D823_00115	acyltransferase;	sma_24379509
SMU1398	1	1	1	1	1	1	1	1	1		SMU.1105c	290580461	D816_04939	D817_05118	D818_05392	D819_04904	D820_05017	D821_05014	D822_07243		phosphoglycerate mutase-like protein;	sma_24379538
SMU1399	1	1	1	1	1	1	1	1	1		SMU.1106c	290580460	D816_04944	D817_05123	D818_05397	D819_04909	D820_05022	D821_05019	D822_07238		phosphoglycerate mutase-like protein;	sma_24379539
SMU1400	1	1	1	1	1	1	1	1	1		SMU.1111c	290580456	D816_04964	D817_05143	D818_05417	D819_04929	D820_05047	D821_05044	D822_07198		conserved hypothetical protein;	sma_24379543
SMU1401	1	1	1	1	1	1	1	1	1		SMU.1120	290580447	D816_05009	D817_05188	D818_05462	D819_04974	D820_05092	D821_05089	D822_07153		ribonucleoside ABC transporter, ATP-binding protein;	sma_24379552
SMU1402	1		1	1	1	1	1	1	1	1	SMU.1141c		D816_05109	D817_05288	D818_05562	D819_05074	D820_05192	D821_05189	D822_07053	D823_01495	conserved hypothetical protein;	sma_24379572
SMU1403	1	1	1	1	1	1	1	1	1		SMU.1145c	290580424	D816_05129	D817_05308	D818_05582	D819_05094	D820_05212	D821_05209	D822_07033		histidine kinase related to CovS; TCS-3	sma_24379576
SMU1404	1	1	1	1	1	1	1	1	1		SMU.1146c	290580423	D816_05134	D817_05313	D818_05587	D819_05099	D820_05217	D821_05214	D822_07028		response regulator related to CovR; TCS-3	sma_24379577
SMU1405	1	1	1	1	1	1	1	1	1		SMU.1148	290580421	D816_05139	D817_05318	D818_05592	D819_05109	D820_05222	D821_05219	D822_07023		ABC transporter, ATPase component;	sma_24379579
SMU1406	1	1	1	1	1	1	1	1	1		SMU.1153c	290580416	D816_05164	D817_05343	D818_05617	D819_05134	D820_05247	D821_05244	D822_06993		conserved hypothetical protein;	sma_24379584
SMU1407	1	1	1	1	1	2		1	1		SMU.1154c	290580414	D816_05174	D817_05348	D818_05627	D819_05144 D819_05149		D821_05254	D822_06988		conserved hypothetical protein;	sma_24379585
SMU1408	1	1	1	1	1	1	1	1	1		SMU.1158c	290580413	D816_05179	D817_05363	D818_05632	D819_05154	D820_05257	D821_05259	D822_06983		conserved hypothetical protein;	sma_24379589
SMU1409	1	1	1	1	1		1	1	1	1	SMU.1192	290580380	D816_05334	D817_05518	D818_05797		D820_05412	D821_05414	D822_07868	D823_03805	DNA-polymerase III subunit alpha;	sma_24379620
SMU1410	1	1	1	1	1	1	1	1	1		SMU.1217c	290580362	D816_05439	D817_05628	D818_02207	D819_05459	D820_05497	D821_05505	D822_05240		amino acid ABC transporter, substrate binding protein;	sma_24379641
SMU1411	1	1	1	1	1	1	1	1	1		SMU.1218	290580361	D816_05444	D817_05633	D818_02202	D819_05464	D820_05502	D821_05510	D822_05235		Gln-dependent amidotransferase, subunit A;	sma_24379642
SMU1412	1	1	1	1	1	1	1	1		1	SMU.1219c	290580360	D816_05449	D817_05638	D818_02197	D819_05469	D820_05507	D821_05515		D823_07550	conserved hypothetical protein;	sma_24379643
SMU1413	1	1	1	1	1	1	1	1	1		SMU.1235	290580346	D816_05534	D817_05723	D818_02117	D819_05555	D820_05587	D821_05595	D822_03889		thiophene and furan oxidation protein; tRNA modification GTPase;	sma_24379659
SMU1414	1	1	1	1	1	1	1	1		1	SMU.1236c	290580345	D816_05539	D817_05728	D818_02112	D819_05560	D820_05592	D821_05600		D823_10652	conserved hypothetical protein (possible dihydroorotase family);	sma_24379660
SMU1415	1	1	1	1	1	1	1	1		1	SMU.1237c	290580344	D816_05544	D817_05733	D818_02107	D819_05565	D820_05597	D821_05605		D823_03937	hypothetical protein;	sma_24379661
SMU1416	1	1	1	1	1	1	1	1	1		SMU.1240c	290580341	D816_05564	D817_05753	D818_02087	D819_05585	D820_05617	D821_05625	D822_03869		nitroreductase family protein;	sma_24379664
SMU1417	1	2	1	1		1			1	2	SMU.1243	290580338 290580339	D816_05574	D817_05763		D819_05595			D822_08617	D823_04916 D823_07767	conserved hypothetical protein (possible low temperature requirement protein A);	sma_24379666
SMU1418	1	1	1	1	1	1	1	1		1	SMU.1245c	290580337	D816_05579	D817_05773	D818_02062	D819_05600	D820_05637	D821_05645		D823_01600	hydrolase, haloacid dehalogenase-like family;	sma_24379667
SMU1419	1	1	1	1	1	1	1	1	1		SMU.1249c	290580334	D816_05594	D817_05788	D818_02047	D819_05615	D820_05652	D821_05660	D822_06708		hypothetical protein;	sma_24379670
SMU1420	1	1	1	1	1	1	1	1	1		SMU.1250c	290580333	D816_05599	D817_05793	D818_02042	D819_05620	D820_05657	D821_05665	D822_06713		hypothetical protein;	sma_24379671
SMU1421	1	1	1	1	1	1	1	1		1	SMU.1267c	290580314	D816_05684	D817_05878	D818_02435	D819_05715	D820_05738	D821_05765		D823_02711	hypothetical protein;	sma_24379688
SMU1422	1	1	1	1	1	1	1	1	1		SMU.1280c	290580302	D816_05749	D817_05943	D818_02375	D819_05770	D820_05803	D821_05835	D822_02729		conserved hypothetical protein (possible alpha/beta superfamily hydrolase);	sma_24379699
SMU1423	1	1	1	1	1	1	1	1	1		SMU.1282	290580301	D816_05754	D817_05948	D818_02370	D819_05775	D820_05808	D821_05840	D822_02734		transcriptional regulator, AcrR family;	sma_24379700
SMU1424	1	1	1	1	1	1	1	1		1	SMU.1284c	290580300	D816_05759	D817_05953	D818_02365	D819_05780	D820_05813	D821_05845		D823_07288	conserved hypothetical protein;	sma_24379701
SMU1425	1	1	1	1	1	1	1	1	1		SMU.1286c	290580299	D816_05764	D817_05958	D818_02360	D819_05785	D820_05818	D821_05850	D822_01559		multidrug resistance permease;	sma_24379702
SMU1426	1	1	1	1	1	1	1	1		1	SMU.1287	290580298	D816_05769	D817_05963	D818_02355	D819_05790	D820_05823	D821_05855		D823_07293	transcriptional regulator;	sma_24379703
SMU1427	1	1	1	1	1	1	1	1	1		SMU.1290c	290580295	D816_05784	D817_05978	D818_02340	D819_05805	D820_05838	D821_05870	D822_08400		conserved hypothetical protein;	sma_24379706
SMU1428	1	1	1	1	1	1	1	1		1	SMU.1301c	290580284	D816_05839	D817_06033	D818_02285	D819_05860	D820_05893	D821_05925		D823_09087	methyltransferase related segment;	sma_24379717
SMU1429	1	1	1	1	1	1	1	1	1		SMU.1303c	290580282	D816_05849	D817_06043	D818_02275	D819_05870	D820_05903	D821_05935	D822_00035		dipeptidase;	sma_24379719
SMU1430	1	1	1	1	1	1	1	1	1		SMU.1311	290580275	D816_05884	D817_06078	D818_05864	D819_05905	D820_05938	D821_05970	D822_00085		asparaginyl-tRNA synthetase;	sma_24379727
SMU1431	1	1	1	1	1	1	1	1	1		SMU.1315c	290580271	D816_05904	D817_06098	D818_05884	D819_05925	D820_05958	D821_05990	D822_00105		ABC transporter, ATP-binding protein;	sma_24379731
SMU1432	1	1	1	1	1	1	1	1	1		SMU.1316c	290580270	D816_05909	D817_06103	D818_05889	D819_05930	D820_05963	D821_05995	D822_00110		hypothetical protein;	sma_24379732
SMU1433	2		2	2			1	2			SMU.1354c SMU.1355c		D816_06079 D816_06084	D817_06273 D817_06278			D820_06133	D821_00486 D821_00481			transposase; transposase;	sma_24379765 sma_24379766
SMU1434	1	1	1	1	1	1	1	1	1		SMU.1375c	290580257	D816_06149	D817_06338	D818_05954	D819_05995	D820_06193	D821_06060	D822_03009		conserved hypothetical protein;	sma_24379783
SMU1435	1	1	1	1	1	1	1	1	1		SMU.1378	290580255	D816_06159	D817_06348	D818_05964	D819_06005	D820_06203	D821_06070	D822_03004		hypothetical protein;	sma_24379785
SMU1436	1	1	1	1	1	1	1	1	1		SMU.1394	290580242	D816_06234	D817_06423	D818_06029	D819_06070	D820_06268	D821_06267	D822_03749		GTP-binding protein LepA;	sma_24379799
SMU1437	1	1	1	1	1	1	1	1	1		SMU.1395c	290580241	D816_06239	D817_06428	D818_06034	D819_06075	D820_06273	D821_06272	D822_08175		hypothetical protein;	sma_24379800
SMU1438	1	1	1	1	1	1	1	1	1		SMU.1397c	290580239	D816_06254	D817_06438	D818_06044	D819_06085	D820_06283	D821_06282	D822_03739		possible transcriptional repressor;	sma_24379802
SMU1439	1	1	1	1	1	1	1	1	1		SMU.1398	290580238	D816_06259	D817_06443	D818_06049	D819_06090	D820_06288	D821_06287	D822_03734		repressor protein - phage associated;	sma_24379803
SMU1440		1	1	1	1	1	1	1	1	1		290580224	D816_06277	D817_06458	D818_06059	D819_06100	D820_06298	D821_06297	D822_08375	D823_07103
SMU1441	1	1	1	1	1	1	1	1	1		SMU.1402c	290580223	D816_06282	D817_06463	D818_06064	D819_06105	D820_06303	D821_06302	D822_08370		conserved hypothetical protein;	sma_24379806
SMU1442	1	1	1	1	1	1	1	1	1		SMU.1403c	290580222	D816_06287	D817_06468	D818_06069	D819_06110	D820_06308	D821_06307	D822_08365		conserved hypothetical protein;	sma_24379807
SMU1443	1	1	1	1	1	1	1	1	1		SMU.1404c	290580221	D816_06292	D817_06473	D818_06074	D819_06115	D820_06313	D821_06312	D822_08360		conserved hypothetical protein;	sma_24379808
SMU1444	1	1	1	1	1	1	1	1	1		SMU.1405c	290580220	D816_06297	D817_06478	D818_06079	D819_06120	D820_06318	D821_06317	D822_08355		conserved hypothetical protein;	sma_24379809
SMU1445	1	1	1	1	1	1	1	1	1		SMU.1421	290580206	D816_06382	D817_06553	D818_06144	D819_06185	D820_06383	D821_06392	D822_08772		dihydrolipoamide acetyltransferase (acetoin dehydrogenase E2 component);	sma_24379824
SMU1446	1	1	1	1	1	1	1	1	1		SMU.1422	290580205	D816_06387	D817_06558	D818_06149	D819_06190	D820_06388	D821_06397	D822_08777		acetoin dehydrogenase E1 component;	sma_24379825
SMU1447	1	1	1	1	1	1	1	1	1		SMU.1423	290580204	D816_06392	D817_06563	D818_06154	D819_06195	D820_06393	D821_06402	D822_08782		acetoin dehydrogenase E1 component;	sma_24379826
SMU1448	1	1	1	1	1	1	1	1	1		SMU.1424	290580203	D816_06397	D817_06568	D818_06159	D819_06200	D820_06398	D821_06407	D822_08787		dihydrolipoamide dehydrogenase;	sma_24379827
SMU1449	1	1	1	1	1	1	1	1	1		SMU.1432c	290580195	D816_06437	D817_06608	D818_06269	D819_06240	D820_06438	D821_06452	D822_08827		glycosyl hydrolases family 8 protein; possible beta-glucanase;	sma_24379835
SMU1450	1	1	1	1	1	1	1	1	1		SMU.1434c	290580194	D816_06442	D817_06613	D818_06274	D819_06245	D820_06443	D821_06457	D822_08832		glycosyl transferase;	sma_24379836
SMU1451	1	1	1	1	1	1	1	1	1		SMU.1435c	290580193	D816_06447	D817_06618	D818_06279	D819_06250	D820_06448	D821_06462	D822_08837		hypothetical protein;	sma_24379837
SMU1452	1	1	1	1	1	1	1	1	1		SMU.1436c	290580192	D816_06452	D817_06623	D818_06284	D819_06255	D820_06453	D821_06467	D822_08842		conserved hypothetical protein;	sma_24379838
SMU1453		1	1	1	1	1	1	1	1	1		290580187	D816_06477	D817_06648	D818_06309	D819_06280	D820_06478	D821_06497	D822_08867	D823_08527
SMU1454	1	1	1	1	1	1	1	1	1		SMU.1457	290580175	D816_06542	D817_06713	D818_06374	D819_06345	D820_06543	D821_06562	D822_08947		dTDP-glucose-4,6-dehydratase;	sma_24379855
SMU1455	1	1	1	1	1	1	1	1	1		SMU.1482c	290580154	D816_06657	D817_06823	D818_06484	D819_06455	D820_06658	D821_06672	D822_06403		conserved hypothetical protein;	sma_24379875
SMU1456	1	1	1	1	1	1	1	1		1	SMU.1488c	290580148	D816_06687	D817_06853	D818_06514	D819_06485	D820_06688	D821_06702		D823_09322	conserved hypothetical protein;	sma_24379881
SMU1457	1	1	1	1	1	1	1	1	1		SMU.1494	290580142	D816_06717	D817_06883	D818_06559	D819_06515	D820_06733	D821_06732	D822_06468		tagatose-6-phosphate kinase;	sma_24379887
SMU1458		1	1	1	1	1	1	1	1	1		290580055	D816_07097	D817_07263	D818_06914	D819_06902	D820_07130	D821_07112	D822_03039	D823_07128
SMU1459	1	1	1	1	1	1	1	1	1		SMU.1593c	290580045	D816_07162	D817_07323	D818_06969	D819_06952	D820_07190	D821_07172	D822_07648		conserved hypothetical protein (possible CDP-diglyceride synthetase);	sma_24379975
SMU1460	1		1	1	1	1	1	1	1	1	SMU.1610		D816_07237	D817_07398	D818_07004	D819_07032	D820_07255	D821_07237	D822_07913	D823_02322	50S ribosomal protein L33;	sma_24379990
SMU1461	1	1	1	1	1	1	1	1	1		SMU.1612c	290580029	D816_07247	D817_07408	D818_07014	D819_07042	D820_07265	D821_07247	D822_07923		conserved hypothetical protein;	sma_24379992
SMU1462	1	1	1	1	1	1	1	1	1		SMU.1631	290580011	D816_07337	D817_07498	D818_07109	D819_07142	D820_07355	D821_07337	D822_08038		peptidyl-prolyl cis-trans isomerase; cyclophilin;	sma_24380010
SMU1463	1	1	1	1	1	2	1	1			SMU.1637c	290580004	D816_07367	D817_07528	D818_07149	D819_07172 D819_09671	D820_07385	D821_07367			hypothetical protein;	sma_24380016
SMU1464	1	1	1	1	1	1	1	1		1	SMU.1641c	290580001	D816_07377	D817_07543	D818_07164	D819_09656	D820_07400	D821_07382		D823_10178	conserved hypothetical protein;	sma_24380019
SMU1465	1	1	1	1	1	1	1	1	1		SMU.1658	290579985	D816_07472	D817_07638	D818_07254	D819_09566	D820_07490	D821_07472	D822_09167		ammonium transporter, NrgA protein;	sma_24380036
SMU1466	1	1	1	1	1	1	1	1	1		SMU.1683c	290579960	D816_07597	D817_07763	D818_07379	D819_09441	D820_07615	D821_07597	D822_09017		conserved hypothetical protein;	sma_24380061
SMU1467	1	1	1	1	1	1	1	1	1		SMU.1694c	290579951	D816_07647	D817_07813	D818_07429	D819_09391	D820_07665	D821_07647	D822_09615		permease ( possible ABC transporter permease );	sma_24380070
SMU1468	1	1	1	1	1	1	1	1		1	SMU.1700c	290579947	D816_07667	D817_07833	D818_07449	D819_09371	D820_07685	D821_07677		D823_08182	LrgB-like protein; possible murein hydrolase regulator;	sma_24380074
SMU1469	1	1	1	1	1	1	1	1		1	SMU.1701c	290579946	D816_07672	D817_07838	D818_07454	D819_09366	D820_07690	D821_07682		D823_08177	conserved hypothetical protein;	sma_24380075
SMU1470	1	1	1	1	1	1	1	1	1		SMU.1725	290579923	D816_07787	D817_07953	D818_07569	D819_09251	D820_07805	D821_07797	D822_09352		acylphosphatase;	sma_24380098
SMU1471	1	1	1	1	1	1	1	1	1		SMU.1748	290579901	D816_07897	D817_08063	D818_07679	D819_09141	D820_07915	D821_07907	D822_09242		aspartate kinase / homoserine dehydrogenase;	sma_24380120
SMU1472	1	1	1	1	1	1	1	1	1		SMU.1782	290579881	D816_08018	D817_08213	D818_07774	D819_07252	D820_08055	D821_08007	D822_03939		conserved hypothetical protein;	sma_24380148
SMU1473	1	1	1	1	1	1	1	1	1		SMU.1792c	290579871	D816_08068	D817_08263	D818_07828	D819_07324	D820_08105	D821_08079	D822_04950		hypothetical protein;	sma_24380158
SMU1474	1	1	1	1	1	1	1	1		1	SMU.1803c	290579861	D816_08113	D817_08308	D818_07873	D819_07369	D820_08150	D821_08124		D823_04217	conserved hypothetical protein;	sma_24380167
SMU1475	1	1	1	1	1	1	1	1	1		SMU.1806	290579858	D816_08128	D817_08323	D818_07888	D819_07384	D820_08165	D821_08139	D822_06088		macrolide-related glycosyltransferase;	sma_24380170
SMU1476	1	1	1	1	1	1	1	1	1		SMU.1807c	290579857	D816_08133	D817_08328	D818_07893	D819_07389	D820_08170	D821_08144	D822_04910		permease;	sma_24380171
SMU1477	1	1	1	1	1	1	1	1	1		SMU.1848	290579816	D816_08313	D817_08503	D818_08103	D819_07574	D820_08305	D821_08279	D822_00460		hypothetical protein (similar to eukaryotic potassium channel proteins);	sma_24380209
SMU1478	1	1	1	1	1	1	1	1		1	SMU.1856c	290579808	D816_08358	D817_08548	D818_08148	D819_07619	D820_08350	D821_08324		D823_02387	conserved hypothetical protein;	sma_24380217
SMU1479	1	1	1	1	1	1	1	1	1		SMU.1884c	290579785	D816_08468	D817_08658	D818_08258	D819_07739	D820_08450	D821_08464	D822_08345		conserved hypothetical protein;	sma_24380239
SMU1480	1	1	1	1	1	1	1	1		1	SMU.1904c	290579773	D816_08543	D817_08733	D818_08323	D819_07794	D820_08480	D821_08524		D823_05363	hypothetical protein;	sma_24380255
SMU1481	1	1	1	1	1	1	1	1		2	SMU.1916	290579761	D816_08593	D817_08783	D818_08373	D819_07844	D820_08525	D821_08554		D823_05333	histidine kinase; TCS-13; ComD	sma_24380266
SMU1482	1	1	1	1	1	1	1	1		1	SMU.1917	290579760	D816_08598	D817_08788	D818_08378	D819_07849	D820_08530	D821_08559		D823_05328 D823_07992	response regulator; TCS-13; ComE	sma_24380267
SMU1483	1	1	1	1	1	1	1	1		1	SMU.1919	290579758	D816_08608	D817_08798	D818_08388	D819_07859	D820_08540	D821_08569		D823_05768	sakacin A production response regulator;	sma_24380269
SMU1484	1	1	1	1	1	1	1	1		1	SMU.1935c	290579743	D816_08683	D817_08873	D818_08463	D819_07934	D820_08615	D821_08644		D823_00035	conserved hypothetical protein;	sma_24380284
SMU1485	1	1	1	1	1	1	1	1		1	SMU.1945	290579734	D816_08728	D817_08918	D818_08508	D819_07979	D820_08660	D821_08689		D823_01917	conserved hypothetical protein;	sma_24380293
SMU1486	1	1	1	1	1	1	1	1		1	SMU.1946	290579733	D816_08733	D817_08923	D818_08513	D819_07984	D820_08665	D821_08694		D823_01912	conserved hypothetical protein;	sma_24380294
SMU1487	1	1	1	1	1	1	1	1	1		SMU.1951c	290579728	D816_08763	D817_08953	D818_08543	D819_08014	D820_08695	D821_08724	D822_07528		conserved hypothetical protein;	sma_24380299
SMU1488	1	1	1	1	1	1	1	1	1		SMU.1956c	290579725	D816_08778	D817_08968	D818_08558	D819_08029	D820_08710	D821_08739	D822_07513		conserved hypothetical protein;	sma_24380302
SMU1489	1	1	1	1	1	1	1	1	1		SMU.1957	290579724	D816_08783	D817_08973	D818_08563	D819_08034	D820_08715	D821_08744	D822_07508		fructose-specific Enzyme IID component;	sma_24380303
SMU1490	1	1	1	1	1	1	1	1	1		SMU.1958c	290579723	D816_08788	D817_08978	D818_08568	D819_08039	D820_08720	D821_08749	D822_07503		fructose-specific Enzyme IIC component;	sma_24380304
SMU1491	1	1	1	1	1	1	1	1	1		SMU.1963c	290579720	D816_08808	D817_08998	D818_08583	D819_08054	D820_08735	D821_08764	D822_07488		sugar-binding periplasmic protein;	sma_24380307
SMU1492	1	1	1	1	1	1	1	1	1		SMU.1964c	290579719	D816_08813	D817_09003	D818_08588	D819_08059	D820_08740	D821_08769	D822_07483		two-component response regulator; TCS-9; LevR	sma_24380308
SMU1493	1	1	1	1	1	1	1	1	1		SMU.1965c	290579718	D816_08818	D817_09008	D818_08593	D819_08064	D820_08745	D821_08774	D822_07478		histidine kinase; TCS-9; LevS	sma_24380309
SMU1494	1	1	1	1	1	1	1	1	1		SMU.1966c	290579717	D816_08823	D817_09013	D818_08598	D819_08069	D820_08750	D821_08779	D822_07473		ABC transport ribose-binding protein, periplasmic;	sma_24380310
SMU1495	1	1	1	1	1	1	1	1	1		SMU.1996	290579688	D816_08968	D817_09158	D818_08743	D819_08214	D820_08895	D821_08924	D822_07333		isopentenyl monophosphate kinase (4-diphosphocytidyl-2-C-methyl-D-erythritol kinase);	sma_24380339
SMU1496	1	1	1	1	1	1	1	1	1		SMU.1999c	290581262	D816_08978	D817_09168	D818_08753	D819_08234	D820_08905	D821_08944	D822_00900		glutamate--cysteine ligase;	sma_24380341
SMU1497	1		1	1	1	1	1	1	1	1			D816_09003	D817_09193	D818_08778	D819_08259	D820_08930	D821_08969	D822_00925	D823_00720	;	sma_24380346
SMU1498	1	1	2	1	1			1	1	1	SMU.2024c	290581288	D816_09103 D816_09795	D817_09293	D818_08888			D821_09079	D822_01035	D823_00835	50S ribosomal protein L4, N-terminal fragment;	sma_24380366
SMU1499	1	1	1	1	1	1	1	1	1		SMU.2028	290581292	D816_09123	D817_09313	D818_08908	D819_08374	D820_09045	D821_09099	D822_01332		fructosyltransferase;	sma_24380370
SMU1500	1	1	1	1	1	1	1	1	1		SMU.2035	290581308	D816_09153	D817_09343	D818_08988	D819_08459	D820_09075	D821_09129	D822_01362		possible bacteriocin self-immunity protein;	sma_24380376
SMU1501	1	1	1	1	1	1	1	1	1		SMU.2042	290581314	D816_09188	D817_09368	D818_09018	D819_08484	D820_09100	D821_09154	D822_01494		dextranase ( 1,6-alpha-glucanhydrolase );	sma_24380381
SMU1502	1	1	1	1	1	1	1	1	1		SMU.2046c	290581317	D816_09203	D817_09383	D818_09033	D819_08499	D820_09115	D821_09169	D822_09710		conserved hypothetical protein;	sma_24380384
SMU1503	1	1	1	1		1	1	1	1	1	SMU.2047	290581318	D816_09208	D817_09388		D819_08504	D820_09120	D821_09174	D822_09705	D823_06663	PTS system, enzyme II, A component;	sma_24380385
SMU1504	1	1	1	1	1	1	1	1		1	SMU.2059c	290581328	D816_09258	D817_09438	D818_09098	D819_08571	D820_09175	D821_09219		D823_07258	conserved hypothetical protein; possible membrane protein;	sma_24380396
SMU1505	1	1	1	1	1	1	1	1		1	SMU.2061	290581330	D816_09268	D817_09448	D818_09108	D819_08581	D820_09185	D821_09229		D823_03498	hypothetical protein;	sma_24380398
SMU1506	1	1	1	1	1	1	1	1	1		SMU.2064c	290581332	D816_09278	D817_09458	D818_09118	D819_08591	D820_09195	D821_09239	D822_08210		hypothetical protein;	sma_24380400
SMU1507	1	1	1	1	1	1	1	1	1		SMU.2065	290581333	D816_09283	D817_09463	D818_09123	D819_08596	D820_09200	D821_09244	D822_08215		UDP-glucose 4-epimerase;	sma_24380401
SMU1508	1	1	1	1	1	1	1	1	1		SMU.2066c	290581334	D816_09288	D817_09468	D818_09128	D819_08601	D820_09205	D821_09249	D822_08220		conserved hypothetical protein (possible integral membrane protein, ABC transporter);	sma_24380402
SMU1509	1	1		1	1	1	1	1	1	1	SMU.2160	290581417		D817_09898	D818_09538	D819_09041	D820_09635	D821_09733	D822_05873	D823_07535	possible permease, ABC transporter protein;	sma_24380488
SMU1510	1	1	1	1	1	1	1	1	1		SMU.2067	290581335	D816_09293	D817_09473	D818_09133	D819_08606	D820_09210	D821_09254	D822_08225		stress response protein (glycosyltransferase) (sugar transferase);	sma_24380403
SMU1511	1	1	1	1	1	1	1	1	1		SMU.2080	290581346	D816_09353	D817_09533	D818_09193	D819_08666	D820_09270	D821_09343	D822_05085		conserved hypothetical protein;	sma_24380415
SMU1512	1	1	1	1	1	1	1	1	1		SMU.2081	290581347	D816_09358	D817_09538	D818_09198	D819_08671	D820_09275	D821_09348	D822_05080		hypothetical protein;	sma_24380416
SMU1513	1	1	1	1	1	1	1	1	1		SMU.2083c	290581348	D816_09368	D817_09548	D818_09203	D819_08676	D820_09280	D821_09353	D822_05075		hypothetical protein;	sma_24380417
SMU1514	1	1	1	1	1	1	1	1	1		SMU.2097	290581361	D816_09433	D817_09613	D818_09268	D819_08741	D820_09345	D821_09418	D822_09820		arginine transcriptional repressor (arginine hydroxymate resistance protein);	sma_24380430
SMU1515	1	1	1	1	1	1	1	1	1		SMU.2099c	290581363	D816_09443	D817_09623	D818_09278	D819_08751	D820_09355	D821_09428	D822_09810		conserved hypothetical protein;	sma_24380432
SMU1516	1		1	1	1	1	1	1	1	1			D816_09468	D817_09648	D818_09303	D819_08776	D820_09380	D821_09453	D822_06198	D823_10403	;	sma_24380437
SMU1517	1	1	1	1	1	1	1	1		1	SMU.2108c	290581372	D816_09488	D817_09673	D818_09318	D819_08826	D820_09405	D821_09478		D823_03273	transcriptional regulator, MepR protein (possible regulator of MepA);	sma_24380441
SMU1518	1	1	1	1	1	1	1		1	1	SMU.2112	290581375	D816_09503	D817_09688	D818_09333	D819_08836	D820_09425		D822_03584	D823_05463	glucan-binding protein;	sma_24380444
SMU1519	1	1	1	1	1	1	1	1	1		SMU.2115	290581378	D816_09518	D817_09703	D818_09348	D819_08851	D820_09440	D821_09543	D822_06123		probable oxidoreductase (probable short-chain dehydrogenase);	sma_24380447
SMU1520	1	1	1	1	1	1	1	1	1		SMU.2120c	290581383	D816_09543	D817_09728	D818_09373	D819_08876	D820_09465	D821_09568	D822_06033		probable 3-methyladenine DNA glycosylase;	sma_24380452
SMU1521	1	1	1	1	1	1	1	1	1		SMU.2146c	290581403	D816_09643	D817_09828	D818_09468	D819_08971	D820_09565	D821_09663	D822_05948		conserved hypothetical protein;	sma_24380474
SMU1522	1	1	1	1	1	1	1	1		1	SMU.2147c	290581404	D816_09648	D817_09833	D818_09473	D819_08976	D820_09570	D821_09668		D823_05253	conserved hypothetical protein;	sma_24380475
SMU1523	1	1	1	1	1	1	1	1	1		SMU.2154c	290581411	D816_09683	D817_09868	D818_09508	D819_09011	D820_09605	D821_09703	D822_05903		peptidase, M16 family;	sma_24380482
SMU1524	1	1		1	1	1	1	1	1	1	SMU.921	290580631		D817_04263	D818_04502	D819_04099	D820_04212	D821_04069	D822_03374	D823_00880	transcriptional regulator;	sma_24379366
SMU1525	2		2	2			2				SMU.1347c SMU.1365c		D816_06049 D816_06109	D817_06243 D817_06303			D820_06103 D820_06158				ABC transporter permease protein; ABC transporter permease protein;	sma_24379759 sma_24379774
SMU1526	2		2	2			2				SMU.1348c SMU.1366c		D816_06054 D816_06114	D817_06248 D817_06308			D820_06108 D820_06163				ABC transporter, ATP-binding protein; ABC transporter, ATP-binding protein;	sma_24379760 sma_24379775
SMU1527			1	2	1	1	2	1					D816_03820	D817_04073 D817_06323	D818_04327	D819_03839	D820_04037 D820_06178	D821_03889
SMU1528	1		1	1	1		1	1		2	SMU.152		D816_00665	D817_00685	D818_00669		D820_00652	D821_00671		D823_03987 D823_05353	hypothetical protein;	sma_24378667
SMU1529	1	1	1	1	1	1	1	1			SMU.28	290579550	D816_00125	D817_00140	D818_00159	D819_00050	D820_00120	D821_00120			ABC transporter, ATP-binding protein;	sma_24378556
SMU1530	1	1	1	1	1	1	1	1			SMU.31	290579553	D816_00140	D817_00155	D818_00174	D819_00065	D820_00135	D821_00135			conserved hypothetical protein;	sma_24378559
SMU1531	1	1	1	1	1		1	1		1	SMU.38c	290579559	D816_00175	D817_00190	D818_00204		D820_00165	D821_00165		D823_01325	AcrR/TetR related transcriptional regulator;	sma_24378566
SMU1532	1	1	1	1	1	1			1	1	SMU.42	290579563	D816_00190	D817_00205	D818_00214	D819_00115			D822_01145	D823_09132	conserved hypothetical protein;	sma_24378570
SMU1533	1		1	1	1	1	1	1	1		SMU.54		D816_00245	D817_00265	D818_00264	D819_00160	D820_00210	D821_00210	D822_01105		amino acid racemase;	sma_24378582
SMU1534	1	1	1	1	1	1	1	1			SMU.68	290579582	D816_00305	D817_00325	D818_00324	D819_00230	D820_00300	D821_00280			hypothetical protein;	sma_24378594
SMU1535	1	1	1	1	1	1	1	1			SMU.79	290579591	D816_00350	D817_00370	D818_00369	D819_00275	D820_00345	D821_00325			fructan hydrolase; exo-beta-D-fructosidase;	sma_24378603
SMU1536	1	1	1	1		1	1	1	1		SMU.112c	290579628	D816_00490	D817_00510		D819_00537	D820_00472	D821_00496	D822_03784		transcriptional regulator, RpiR family;	sma_24378632
SMU1537	1	1	1	1		1	1	1	1		SMU.113	290579629	D816_00495	D817_00515		D819_00542	D820_00477	D821_00501	D822_03789		fructose-1-phosphate kinase;	sma_24378633
SMU1538	1	1	1	1		1	1	1	1		SMU.114	290579630	D816_00500	D817_00520		D819_00547	D820_00482	D821_00506	D822_03794		PTS system, fructose-specific IIBC component;	sma_24378634
SMU1539	1	1	1	1		1	1	1	1		SMU.115	290579631	D816_00505	D817_00525		D819_00552	D820_00487	D821_00511	D822_03799		PTS system, fructose-specific IIA component;	sma_24378635
SMU1540	1	1	1	1	1	1	1	1			SMU.117c	290579633	D816_00515	D817_00535	D818_00519	D819_00562	D820_00497	D821_00521			conserved hypothetical protein;	sma_24378637
SMU1541	1	1	1	1	1	1	1	1			SMU.118c	290579634	D816_00520	D817_00540	D818_00524	D819_00576	D820_00502	D821_00526			esterase;	sma_24378638
SMU1542	1	1	1	1	1	1	1	1			SMU.119	290579635	D816_00525	D817_00545	D818_00529	D819_00581	D820_00507	D821_00531			alcohol dehydrogenase class III;	sma_24378639
SMU1543	1	1	1	1	1	1	1	1			SMU.121	290579637	D816_00535	D817_00555	D818_00539	D819_00591	D820_00517	D821_00541			MATE efflux family , DinF;	sma_24378641
SMU1544	1		1	1	1		1	1	1	1	SMU.135		D816_00595	D817_00615	D818_00599		D820_00582	D821_00601	D822_00030	D823_07480	transcriptional regulator, MleR-related / LysR-related;	sma_24378653
SMU1545	1		1	1	1		1	1	1	1	SMU.137		D816_00605	D817_00625	D818_00609		D820_00592	D821_00611	D822_00025	D823_07485	malolactic enzyme;	sma_24378655
SMU1546	1		1	1	1		1	1	1	1	SMU.138		D816_00610	D817_00630	D818_00614		D820_00597	D821_00616	D822_00020	D823_07430	malate permease/auxin efflux carrier;	sma_24378656
SMU1547	1		1	1	1		1	1	1	1	SMU.141		D816_00625	D817_00645	D818_00629		D820_00612	D821_00631	D822_06138	D823_05468	conserved hypothetical protein;	sma_24378659
SMU1548	1	1	1	1		1	1	1		1	SMU.162c	290579661	D816_00725	D817_00740		D819_00726	D820_00707	D821_00751		D823_03907	conserved hypothetical protein;	sma_24378677
SMU1549	1	1	1	1	1	1	1	1			SMU.182	290579680	D816_00820	D817_00835	D818_00824	D819_00821	D820_00977	D821_00851			ABC transporter, ATP-binding protein, iron and/or manganese;	sma_24378696
SMU1550	1	1	1	1	1	1	1	1			SMU.183	290579681	D816_00825	D817_00840	D818_00829	D819_00826	D820_00982	D821_00856			manganese ABC transporter permease element;	sma_24378697
SMU1551	1	1	1	1	1	1	1	1			SMU.184	290579682	D816_00830	D817_00845	D818_00834	D819_00831	D820_00987	D821_00861			ABC transporter element, iron predicted binding protein;	sma_24378698
SMU1552	1	1	1	1	1	1	1	1			SMU.222c	290581259	D816_00865	D817_01015	D818_00874	D819_00866	D820_01017	D821_00891			hypothetical protein (possible integrase fragment);	sma_24378733
SMU1553	1	1	1	1		1	1	1		1	SMU.277	290581214	D816_01105	D817_01255		D819_01118	D820_01291	D821_01131		D823_08912	hypothetical protein;	sma_24378783
SMU1554	1	1	1	1	1	1	1	1			SMU.278	290581213	D816_01115	D817_01265	D818_01114	D819_01128	D820_01301	D821_01141			hypothetical protein;	sma_24378784
SMU1555	1	1	1	1	1	1	1	1			SMU.284	290581208	D816_01140	D817_01290	D818_01104	D819_01153	D820_01326	D821_01198			hypothetical protein;	sma_24378788
SMU1556	1	1	1	1	1	1	1	1			SMU.314	290581163	D816_01280	D817_01430	D818_06199	D819_03999	D820_01466	D821_01338			hypothetical protein;	sma_24378816
SMU1557	1	1	1	1	1	1	1	1			SMU.339	290581137	D816_01385	D817_01540	D818_01423	D819_01443	D820_01571	D821_01443			hypothetical protein;	sma_24378837
SMU1558	1	1	1	1	1	1	1		1		SMU.374	290581172	D816_01555	D817_01710	D818_06249	D819_01328	D820_01741		D822_05487		oxidoreductase/ dehydrogenase;	sma_24378871
SMU1559	1	1	1	1	1	1	1	1			SMU.490	290581007	D816_02060	D817_02308	D818_02610	D819_02114	D820_02250	D821_02119			pyruvate formate-lyase activating enzyme;	sma_24378975
SMU1560	1	1	1	1	1	1	1	1			SMU.491	290581006	D816_02065	D817_02313	D818_02615	D819_02119	D820_02255	D821_02124			transcriptional regulator, DeoR family;	sma_24378976
SMU1561	1	1	1	1	1	1	1	1			SMU.493	290581005	D816_02070	D817_02318	D818_02620	D819_02124	D820_02260	D821_02129			formate acetyltransferase (pyruvate-formate lyase);	sma_24378977
SMU1562	1	1	1	1	1	1	1	1			SMU.494	290581004	D816_02075	D817_02323	D818_02625	D819_02129	D820_02265	D821_02134			transaldolase family protein;	sma_24378978
SMU1563	1	1	1	1	1	1	1	1			SMU.495	290581003	D816_02080	D817_02328	D818_02630	D819_02134	D820_02270	D821_02139			glycerol dehydrogenase;	sma_24378979
SMU1564	1	1	1	1	1	1	1	1			SMU.503c	290580995	D816_02120	D817_02368	D818_02670	D819_02174	D820_02310	D821_02179			hypothetical protein;	sma_24378987
SMU1565	1	1	1	1	1		1	1		1	SMU.504	290580994	D816_02125	D817_02373	D818_02675		D820_02315	D821_02184		D823_02946	site-specific DNA-adenine methyltransferase;	sma_24378988
SMU1566	1	1	1	1	1		1	1	1		SMU.505	290580993	D816_02130	D817_02378	D818_02680		D820_02320	D821_02189	D822_06743		adenine-specific DNA methylase (DpnIIB);	sma_24378989
SMU1567	1	1	1	1	1	1	1	1			SMU.510c	290580982	D816_02160	D817_02408	D818_02710	D819_02199	D820_02380	D821_02249			deoxyribonuclease;	sma_24378994
SMU1568	1	1	1	1	1	1	1	1			SMU.594	290580910	D816_02550	D817_02793	D818_03072	D819_02589	D820_02755	D821_02664			hypothetical protein;	sma_24379072
SMU1569	1	1	1	1	1	1	1	1			SMU.622c	290580893	D816_02660	D817_02908	D818_03202	D819_02679	D820_02865	D821_02769			conserved hypothetical protein;	sma_24379095
SMU1570	1	1	1	1	1	1	1	1			SMU.631	290580882	D816_02705	D817_02953	D818_03257	D819_02724	D820_02910	D821_02814			conserved hypothetical protein;	sma_24379104
SMU1571	1	1	1	1	1	1	1	1			SMU.638	290580875	D816_02740	D817_02988	D818_03292	D819_02759	D820_02940	D821_02849			ribosomal small subunit pseudouridine synthase A;	sma_24379111
SMU1572	1	1	1	1	1	1	1			1	SMU.678	290580839	D816_02935	D817_03193	D818_03492	D819_02939	D820_03140			D823_01115	oxidoreductase, aldo/keto reductase family;	sma_24379151
SMU1573	1	1	1	1	1	1	1	1			SMU.679	290580838	D816_02940	D817_03198	D818_03497	D819_02944	D820_03145	D821_03064			oxidoreductase, aldo/keto reductase family;	sma_24379152
SMU1574	1	1	1	1	1	1	1	1			SMU.727	290580798	D816_03145	D817_03403	D818_03672	D819_03149	D820_03360	D821_03244			mercury resistance operon negative regulator;	sma_24379194
SMU1575	1	1	1	1	1	1	1	1			SMU.728	290580797	D816_03150	D817_03408	D818_03677	D819_03154	D820_03365	D821_03249			oxidoreductase;	sma_24379195
SMU1576	1	1	1	1	1	1	1	1			SMU.731	290580794	D816_03160	D817_03418	D818_03687	D819_03169	D820_03375	D821_03259			ABC transporter, ATP-binding protein;	sma_24379197
SMU1577	1	1	1	1	1	1	1	1			SMU.739c	290580788	D816_03195	D817_03453	D818_03707	D819_03209	D820_03417	D821_03289			hypothetical protein;	sma_24379203
SMU1578	1	1	1	1	1	1	1	1			SMU.790	290580743	D816_03420	D817_03673	D818_03932	D819_03449	D820_03642	D821_03499			conserved hypothetical protein;	sma_24379248
SMU1579	1	1	1	1	1	1	1			1	SMU.832	290580708	D816_03610	D817_03863	D818_04117	D819_03629	D820_03827			D823_04127	hypothetical protein;	sma_24379287
SMU1580	1	1	1	1	1	1	1	1			SMU.834	290580706	D816_03620	D817_03873	D818_04127	D819_03639	D820_03837	D821_03694			glycosyltransferase;	sma_24379289
SMU1581	1	1	1	1	1	1	1	1			SMU.851	290580690	D816_03700	D817_03953	D818_04207	D819_03719	D820_03917	D821_03769			conserved hypothetical protein;	sma_24379306
SMU1582	1	1	1	1	1	1	1	1			SMU.889	290580652	D816_03885	D817_04138	D818_04397	D819_03904	D820_04102	D821_03954			penicillin-binding protein 2X;	sma_24379342
SMU1583	1	1	1	1	1	1	1	1			SMU.914c	290580636	D816_03970	D817_04238	D818_04477	D819_04074	D820_04187	D821_04044			conserved hypothetical protein;	sma_24379361
SMU1584	1	1	1	1	1	1	1		1		SMU.980	290580569	D816_04260	D817_04528	D818_04762	D819_04359	D820_04477		D822_02369		beta-glucoside-specific EII permease;	sma_24379420
SMU1585	1	1	1	1	1	1	1	1			SMU.986c	290580563	D816_04290	D817_04558	D818_04787	D819_04384	D820_04502	D821_04344			conserved hypothetical protein;	sma_24379426
SMU1586	1	1	1	1	1	1	1	1			SMU.996	290580553	D816_04345	D817_04613	D818_04837	D819_04439	D820_04557	D821_04399			ABC transporter, permease protein;possible ferrichrome transport system;	sma_24379436
SMU1587	1	1	1	1	1	1	1	1			SMU.999	290580550	D816_04360	D817_04628	D818_04852	D819_04454	D820_04572	D821_04414			hypothetical protein;	sma_24379439
SMU1588	1	1	1	1	1	1	1	1			SMU.1000	290580549	D816_04365	D817_04633	D818_04857	D819_04459	D820_04577	D821_04419			hypothetical protein;	sma_24379440
SMU1589	1	1	1	1	1	1	1	1			SMU.1035	290580524	D816_04624	D817_04803	D818_04997	D819_04589	D820_04702	D821_04584			ABC transporter ATP-binding protein homolog;	sma_24379473
SMU1590	1	1	1	1	1	1	1	1			SMU.1036	290580523	D816_04629	D817_04808	D818_05002	D819_04594	D820_04707	D821_04589			conserved hypothetical protein;	sma_24379474
SMU1591	1	1	1	1	1	1	1	1			SMU.1037c	290580522	D816_04634	D817_04813	D818_05007	D819_04599	D820_04712	D821_04594			histidine kinase; PhoR; TCS-7	sma_24379475
SMU1592	1	1	1	1	1	1	1	1			SMU.1038c	290580521	D816_04639	D817_04818	D818_05012	D819_04604	D820_04717	D821_04599			response regulator; YcbL; TCS-7	sma_24379476
SMU1593	1	1	1	1	1	1	1		1		SMU.1098c	290580465	D816_04919	D817_05098	D818_05372	D819_04884	D820_04997		D822_08465		oxidoreductase;	sma_24379534
SMU1594	1	1	1	1	1	1	1	1			SMU.1104c	290580462	D816_04934	D817_05113	D818_05387	D819_04899	D820_05012	D821_05009			phosphoglycerate mutase-like protein;	sma_24379537
SMU1595	1	1	1	1	1	1	1	1			SMU.1109c	290580457	D816_04959	D817_05138	D818_05412	D819_04924	D820_05042	D821_05039			conserved hypothetical protein;	sma_24379542
SMU1596	1	1	1	1	1	1	1	1			SMU.1131c	290580437	D816_05059	D817_05238	D818_05512	D819_05024	D820_05142	D821_05139			hypothetical protein;	sma_24379562
SMU1597	1	1	1	1	1	1	1	1			SMU.1149	290580420	D816_05144	D817_05323	D818_05597	D819_05114	D820_05227	D821_05224			ABC transporter, membrane spanning;	sma_24379580
SMU1598	1	1	1	1	1	1	1	1			SMU.1163c	290580409	D816_05199	D817_05383	D818_05662	D819_05174	D820_05277	D821_05279			ABC transporter, ATPase component;	sma_24379593
SMU1599	1	1	1	1	1	1	1	1			SMU.1164c	290580408	D816_05204	D817_05388	D818_05667	D819_05179	D820_05282	D821_05284			ABC transporter, ATPase component;	sma_24379594
SMU1600	1	1	1	1	1	1	1	1			SMU.1165c	290580407	D816_05209	D817_05393	D818_05672	D819_05184	D820_05287	D821_05289			transcriptional regulator (TetR/AcrR family);	sma_24379595
SMU1601	1	1	1	1		1	1	1	1		SMU.1216c	290580364	D816_05434	D817_05623		D819_05454	D820_05492	D821_05500	D822_05245		ABC transporter, amino acid permease;	sma_24379640
SMU1602			1	1	1	1	1	1	1	1			D816_05549	D817_05738	D818_02102	D819_05570	D820_05602	D821_05610	D822_01554	D823_03932
SMU1603	1	1	1	1	1	1	1	1			SMU.1246c	290580336	D816_05584	D817_05778	D818_02057	D819_05605	D820_05642	D821_05650			transcriptional regulator (TetR/AcrR family);	sma_24379668
SMU1604	1	1	1	1	1	1	1	1			SMU.1253c	290580330	D816_05614	D817_05808	D818_02027	D819_05635	D820_05672	D821_05680			hypothetical protein;	sma_24379674
SMU1605	1	1	1	1	1	1	1	1			SMU.1260c	290580320	D816_05649	D817_05843	D818_02470	D819_05685	D820_05708	D821_05730			conserved hypothetical protein;	sma_24379681
SMU1606	1	1	1	1	1	1	1	1			SMU.1343c	290581185	D816_06029	D817_06223	D818_01254	D819_01298	D820_06083	D821_06107			polyketide synthase;	sma_24379755
SMU1607	1	1	1	1	1	1	1	1			SMU.1346	290581174	D816_06044	D817_06238	D818_01309	D819_09815	D820_06098	D821_06102			thioesterase II-like protein;	sma_24379758
SMU1608	1	1	1	1	1	1	1	1			SMU.1393c	290580243	D816_06229	D817_06418	D818_06024	D819_06065	D820_06263	D821_06262			conserved hypothetical protein;	sma_24379798
SMU1609	1	1	1	1	1	1	1	1			SMU.1406c	290580219	D816_06302	D817_06483	D818_06084	D819_06125	D820_06323	D821_06322			conserved hypothetical protein (possible oxidoreductase);	sma_24379810
SMU1610	1	1	1	1	1	1	1	1			SMU.1409c	290580218	D816_06307	D817_06498	D818_06089	D819_06130	D820_06328	D821_06337			transcriptional regulator;	sma_24379813
SMU1611	1	1	1	1	1	1	1	1			SMU.1410	290580217	D816_06312	D817_06503	D818_06094	D819_06135	D820_06333	D821_06342			fumarate reductase;	sma_24379814
SMU1612	1	1	1	1	1	1	1	1			SMU.1411	290580215	D816_06317	D817_06508	D818_06099	D819_06140	D820_06338	D821_06347			conserved hypothetical protein;	sma_24379815
SMU1613	1	1	1	1	1	1	1		1		SMU.1437	290580191	D816_06457	D817_06628	D818_06289	D819_06260	D820_06458		D822_08847		UDP-N-acetylglucosamine 2-epimerase;	sma_24379839
SMU1614	1	1	1	1	1	1	1	1			SMU.1471c	290580164	D816_06607	D817_06778	D818_06434	D819_06405	D820_06608	D821_06627			conserved hypothetical protein;	sma_24379866
SMU1615	1	1	1	1	1	1	1	1			SMU.1480	290580156	D816_06647	D817_06818	D818_06474	D819_06445	D820_06653	D821_06667			hypothetical protein;	sma_24379874
SMU1616	1	1	1	1	1	1	1	1			SMU.1502c	290580127	D816_06747	D817_06913	D818_06589	D819_06545	D820_06765	D821_06762			conserved hypothetical protein;	sma_24379893
SMU1617	1	1	1	1	1	1	1	1			SMU.1504c	290580126	D816_06752	D817_06918	D818_06594	D819_06550	D820_06770	D821_06767			hypothetical protein;	sma_24379894
SMU1618	1	1	1	1	1	1	1	1			SMU.1552c	290580082	D816_06972	D817_07138	D818_06789	D819_06777	D820_06990	D821_06987			hypothetical protein;	sma_24379938
SMU1619	1	1	1	1	1	1	1	1			SMU.1554c	290580081	D816_06982	D817_07148	D818_06799	D819_06787	D820_07000	D821_06997			conserved hypothetical protein;	sma_24379940
SMU1620	1	1	1	1	1	1	1	1			SMU.1560	290580076	D816_07007	D817_07173	D818_06824	D819_06812	D820_07025	D821_07022			conserved hypothetical protein;	sma_24379945
SMU1621	1	1	1	1	1	1	1	1			SMU.1561	290580075	D816_07012	D817_07178	D818_06829	D819_06817	D820_07030	D821_07027			potassium uptake protein B;	sma_24379946
SMU1622	1	1	1	1	1	1	1	1			SMU.1562	290580074	D816_07017	D817_07183	D818_06834	D819_06822	D820_07035	D821_07032			potassium uptake protein A;	sma_24379947
SMU1623	1	1	1	1	1	1	1	1			SMU.1595	290580044	D816_07167	D817_07328	D818_06974	D819_06957	D820_07195	D821_07177			carbonic anhydrase (carbonate dehydratase);	sma_24379976
SMU1624	1	1	1	1		1	1	1	1		SMU.1596	290580043	D816_07172	D817_07333		D819_06962	D820_07200	D821_07182	D822_07653		PTS system, cellobiose-specific IIC component;	sma_24379977
SMU1625	1	1	1	1		1	1	1	1		SMU.1597c	290580042	D816_07177	D817_07338		D819_06967	D820_07205	D821_07187	D822_07658		conserved hypothetical protein;	sma_24379978
SMU1626	1	1	1	1		1	1	1	1		SMU.1598	290580041	D816_07182	D817_07343		D819_06972	D820_07210	D821_07192	D822_07663		PTS system IIA component, required for cellobiose uptake and metabolism;	sma_24379979
SMU1627	1	1	1	1		1	1	1	1		SMU.1599	290580040	D816_07187	D817_07348		D819_06977	D820_07215	D821_07197	D822_07668		transcriptional regulator, required for cellobiose uptake and metabolism;	sma_24379980
SMU1628	1	1	1	1		1	1	1	1		SMU.1600	290580039	D816_07192	D817_07353		D819_06982	D820_07220	D821_07202	D822_07673		PTS system IIB component, required for cellobiose uptake and metabolism;	sma_24379981
SMU1629	1	1	1	1	1	1			1	1	SMU.1604c	290580035	D816_07212	D817_07373	D818_09727	D819_07007			D822_01614	D823_04342	conserved hypothetical protein;	sma_24379985
SMU1630	1	1	1	1	1	1	1	1			SMU.1616c	290580025	D816_07267	D817_07428	D818_07034	D819_07062	D820_07285	D821_07267			phosphohydrolase MutT/nudix family protein;	sma_24379996
SMU1631	1	1	1	1	1	1	1	1			SMU.1642c	290580000	D816_07382	D817_07548	D818_07169	D819_09651	D820_07405	D821_07387			conserved hypothetical protein;	sma_24380020
SMU1632	1	1	1	1	1	1	1	1			SMU.1645	290579997	D816_07402	D817_07568	D818_07184	D819_09636	D820_07420	D821_07402			tellurite resistance protein;	sma_24380023
SMU1633	1	1	1	1	1	1	1	1			SMU.1655c	290579988	D816_07457	D817_07623	D818_07239	D819_09581	D820_07475	D821_07457			hypothetical protein;	sma_24380033
SMU1634	1	1	1	1	1	1	1	1			SMU.1678	290579965	D816_07572	D817_07738	D818_07354	D819_09466	D820_07590	D821_07572			conserved hypothetical protein;	sma_24380056
SMU1635			1	1	1	1	1	1	1	1			D816_07632	D817_07798	D818_07414	D819_09406	D820_07650	D821_07632	D822_01689	D823_07325
SMU1636	1	1	1	1	1	1	1	1			SMU.1804c	290579860	D816_08118	D817_08313	D818_07878	D819_07374	D820_08155	D821_08129			hypothetical protein;	sma_24380168
SMU1637	1	1	1	1	1	1	1	1			SMU.1805	290579859	D816_08123	D817_08318	D818_07883	D819_07379	D820_08160	D821_08134			transcriptional regulator;	sma_24380169
SMU1638	1		1	1	1	1	1	1	1		SMU.1832		D816_08238	D817_08433	D818_08018	D819_07499	D820_08230	D821_08204	D822_04840		hypothetical protein;	sma_24380194
SMU1639	1	1	1	1	1	1	1	1			SMU.1854	290579810	D816_08348	D817_08538	D818_08138	D819_07609	D820_08340	D821_08314			high density responsive regulator, HdrR;	sma_24380215
SMU1640	1	1	1	1	1	1	1			1	SMU.1909c	290579767	D816_08568	D817_08758	D818_08348	D819_07819	D820_08505			D823_05358	hypothetical protein;	sma_24380260
SMU1641	1	1	1	1	1	1			1	1	SMU.1913c	290579764	D816_08578	D817_08768	D818_08358	D819_07829				D823_03992	hypothetical protein; immunity protein, BLpL-like;	sma_24380263
SMU1642	1	1	1	1	1	1	1	1			SMU.1915	290579762	D816_08588	D817_08778	D818_08368	D819_07839	D820_08520	D821_08549			S. mutans specific competence stimulating peptide, precursor;	sma_24380265
SMU1643	1	1	1	1	1	1	1	1			SMU.1918	290579759	D816_08603	D817_08793	D818_08383	D819_07854	D820_08535	D821_08564			membrane-associated protein DedA;	sma_24380268
SMU1644	1	1	1	1	1	1	1	1			SMU.1926	290579751	D816_08643	D817_08833	D818_08423	D819_07894	D820_08575	D821_08604			transcriptional regulator PsaR;	sma_24380276
SMU1645	1	1	1	1	1	1	1	1			SMU.1927	290579750	D816_08648	D817_08838	D818_08428	D819_07899	D820_08580	D821_08609			PsaA protein/ ABC transporter, ATP-binding protein;	sma_24380277
SMU1646	1	1	1	1	1	1	1	1			SMU.1928	290579749	D816_08653	D817_08843	D818_08433	D819_07904	D820_08585	D821_08614			protein secretion ABC transport permease;	sma_24380278
SMU1647			1	1	1	1	1	1	1	1			D816_08748	D817_08938	D818_08528	D819_07999	D820_08680	D821_08709	D822_07543	D823_06753
SMU1648	1	1	1	1	1	1	1	1			SMU.1976c	290579707	D816_08873	D817_09063	D818_08648	D819_08119	D820_08800	D821_08829			conserved hypothetical protein;	sma_24380320
SMU1649	1	1	1	1	1	1	1	1			SMU.2033c	290581307	D816_09148	D817_09338	D818_08983	D819_08454	D820_09070	D821_09124			conserved hypothetical protein;	sma_24380375
SMU1650	1	1	1	1	1	1	1	1			SMU.2057c	290581326	D816_09248	D817_09428	D818_09088	D819_08561	D820_09165	D821_09209			cadmium-efflux ATPase, E1-E2 (heavy metal-transporting ATPase);	sma_24380394
SMU1651	1	1	1	1	1	1	1	1			SMU.2058	290581327	D816_09253	D817_09433	D818_09093	D819_08566	D820_09170	D821_09214			transcriptional regulator;	sma_24380395
SMU1652	1	1	1	1	1	1	1	1			SMU.2060	290581329	D816_09263	D817_09443	D818_09103	D819_08576	D820_09180	D821_09224			transcriptional regulator, LysR family (possible RUBISCO transcriptional regulator, RscR);	sma_24380397
SMU1653	1	1	1	1	1	1	1	1			SMU.2063	290581331	D816_09273	D817_09453	D818_09113	D819_08586	D820_09190	D821_09234			ferrochelatase (heme synthetase) (protoheme ferro-lyase);	sma_24380399
SMU1654	1		1	1	1	1	1	1	1		SMU.2076c		D816_09333	D817_09513	D818_09173	D819_08646	D820_09250	D821_09323	D822_05105		hypothetical protein;	sma_24380411
SMU1655	1	1	1	1	1	1		1	1		SMU.2094c	290581358	D816_09423	D817_09603	D818_09258	D819_08731		D821_09408	D822_09830		transcriptional regulator;	sma_24380428
SMU1656			1	1	1	1	1	1	1	1			D816_09473	D817_09653	D818_09308	D819_08781	D820_09385	D821_09458	D822_06193	D823_10398
SMU1657	1	1	1	1		1	1	1		1	SMU.2106c	290581371	D816_09478	D817_09663		D819_08821	D820_09395	D821_09468		D823_03268	hypothetical protein;	sma_24380439
SMU1658	1	1	1	1	1	1	1	1			SMU.2109	290581373	D816_09493	D817_09678	D818_09323	D819_08831	D820_09410	D821_09483			possible multiple drug efflux pump MepA;	sma_24380442
SMU1659	1	1	1	1	1	1	1	1			SMU.2113c	290581376	D816_09508	D817_09693	D818_09338	D819_08841	D820_09430	D821_09533			conserved hypothetical protein;	sma_24380445
SMU1660	1	1	1	1	1	1	1	1			SMU.2121c	290581384	D816_09548	D817_09733	D818_09378	D819_08881	D820_09470	D821_09573			conserved hypothetical protein;	sma_24380453
SMU1661	1	1	1	1	1	1	1	1			SMU.2126c	290581387	D816_09558	D817_09743	D818_09388	D819_08891	D820_09485	D821_09583			possible phosphorylase;	sma_24380457
SMU1662	1	1	1	1	1	1	1			1	SMU.2142	290581401	D816_09633	D817_09818	D818_09458	D819_08961	D820_09555			D823_00230	sugar-phosphate isomerase (ribose 5-phosphate isomerase);	sma_24380472
SMU1663	1	1		1	1	1	1	1	1		SMU.816	290580724		D817_03783	D818_04037	D819_03549	D820_03747	D821_03599	D822_05025		aminotransferase;	sma_24379271
SMU1664	1	1	1	1					1	2	SMU.40	290579561	D816_00185	D817_00200					D822_01155	D823_01300 D823_07108	conserved hypothetical protein;	sma_24378568
SMU1665	1	1	1	1			1	1	1		SMU.109	290579626	D816_00480	D817_00500			D820_00462	D821_00420	D822_06393		lantibiotic related antibiotic efflux protein/macrolide permease;	sma_24378630
SMU1666	1		1	1	1		1	1	1		SMU.136c		D816_00600	D817_00620	D818_00604		D820_00587	D821_00606	D822_06158		conserved hypothetical protein; probable transcriptional regulator;	sma_24378654
SMU1667	1		1	1	1		1	1	1		SMU.139		D816_00615	D817_00635	D818_00619		D820_00602	D821_00621	D822_06148		oxalate decarboxylase;	sma_24378657
SMU1668	1		1	1	1		1	1	1		SMU.140		D816_00620	D817_00640	D818_00624		D820_00607	D821_00626	D822_06143		glutathione reductase;	sma_24378658
SMU1669	1		1	1	1	1	1	1			SMU.149		D816_00650	D817_00670	D818_00654	D819_08791	D820_00637	D821_00656			transposase fragment (IS605/IS200-like);	sma_24378664
SMU1670	1	1	1	1		1	1	1			SMU.189	290579686	D816_00850	D817_00865		D819_00851	D820_01007	D821_00881			hypothetical protein;	sma_24378703
SMU1671	1	1	1	1	1		1	1			SMU.221c	290581260	D816_00860	D817_01010	D818_00869		D820_01012	D821_00886			phage-related integrase, truncated;	sma_24378732
SMU1672	1		1	1	1	1	1	1			SMU.223c		D816_00870	D817_01020	D818_00879	D819_00871	D820_01022	D821_00896			hypothetical protein;	sma_24378734
SMU1673	1	2	1	1			1	1			SMU.224c	290581258 290581257	D816_00875	D817_01025			D820_01027	D821_00901			hypothetical protein;	sma_24378735
SMU1674	1		1	1			1	1	1	1	SMU.261c		D816_01040	D817_01190			D820_01226	D821_01066	D822_01312	D823_01805	transcriptional regulator;	sma_24378769
SMU1675	1		1	1			1	1	1	1	SMU.262		D816_01045	D817_01195			D820_01231	D821_01071	D822_01307	D823_01800	ornithine carbamoyltransferase;	sma_24378770
SMU1676	1		1	1			1	1	1	1	SMU.263		D816_01050	D817_01200			D820_01236	D821_01076	D822_01302	D823_01795	amino acid permease /putrescine antiporter;	sma_24378771
SMU1677	1		1	1			1	1	1	1	SMU.264		D816_01055	D817_01205			D820_01241	D821_01081	D822_01297	D823_01790	agmatine deiminase;	sma_24378772
SMU1678	1		1	1			1	1	1	1	SMU.265		D816_01060	D817_01210			D820_01246	D821_01086	D822_01292	D823_01785	carbamate kinase;	sma_24378773
SMU1679	1	1	1	1	1		1	1			SMU.506	290580992	D816_02135	D817_02383	D818_02685		D820_02325	D821_02194			type II restriction endonuclease;	sma_24378990
SMU1680	1	1	1	1	1	1	1				SMU.658	290580859	D816_02830	D817_03088	D818_03387	D819_02839	D820_03035				conserved hypothetical protein;	sma_24379131
SMU1681	1		1	1	1	1	1	1			SMU.732		D816_03165	D817_03423	D818_03692	D819_03174	D820_03380	D821_03264			conserved hypothetical protein;	sma_24379198
SMU1682	1	1	1	1		1	1		1		SMU.771c	290580763	D816_03325	D817_03583		D819_03339	D820_03537		D822_00385		hypothetical protein;	sma_24379230
SMU1683	1		1	1	1		1	1	1		SMU.811		D816_03500	D817_03758	D818_04012		D820_03722	D821_03574	D822_01784		hypothetical protein;	sma_24379266
SMU1684	1		1	1	1	1	1	1			SMU.812		D816_03505	D817_03763	D818_04017	D819_03529	D820_03727	D821_03579			hypothetical protein;	sma_24379267
SMU1685	1	1	1	1	1	1	1				SMU.835	290580705	D816_03625	D817_03878	D818_04132	D819_03644	D820_03842				conserved hypothetical protein (possible membrane protein);	sma_24379290
SMU1686		1	1		1	1	1	1		1		290580650	D816_03900		D818_04412	D819_03914	D820_04117	D821_03969		D823_06073
SMU1687		1	1		1	1	1	1		1		290580649	D816_03905		D818_04417	D819_03919	D820_04122	D821_03974		D823_06078
SMU1688	1		1	1	1	1	1	1			SMU.925		D816_04020	D817_04283	D818_04522	D819_04119	D820_04232	D821_04089	D822_03349		hypothetical protein;	sma_24379370
SMU1689	1			1	1		1	1	1	1	SMU.654			D817_03068	D818_03372		D820_03020	D821_02929	D822_02799	D823_02476	ABC transporter, ATP-binding protein;	sma_24379127
SMU1690	1	1	1	1	1	1	1				SMU.1159c	290580412	D816_05184	D817_05368	D818_05637	D819_05159	D820_05262				hypothetical protein;	sma_24379590
SMU1691	1	1	1	1		1	1	1			SMU.1160c	290580411	D816_05189	D817_05373		D819_05164	D820_05267	D821_05264			hypothetical protein;	sma_24379591
SMU1692	1	1	1	1		1	1			1	SMU.1161c	290580410	D816_05194	D817_05378		D819_05169	D820_05272			D823_04422	conserved hypothetical protein;	sma_24379592
SMU1693	1	1	1	1			1	1	1		SMU.1317c	290580269	D816_05914	D817_06108			D820_05968	D821_06000	D822_00115		hypothetical protein;	sma_24379733
SMU1694	1	1	1	1		1	1	1			SMU.1363c	290580614	D816_06104	D817_06298		D819_08786	D820_06153	D821_06167			transposase fragment (IS605/IS200-like);	sma_24379773
SMU1695	1		1	1	1	1	1	1			SMU.1456c		D816_06537	D817_06708	D818_06369	D819_06340	D820_06538	D821_06557			hypothetical protein;	sma_24379854
SMU1696	1		1	1	1	1	1	1			SMU.1459c		D816_06547	D817_06718	D818_06379	D819_06350	D820_06548	D821_06567			conserved hypothetical protein;	sma_24379856
SMU1697	1		1	1			1	1	1	1	SMU.1462c		D816_06562	D817_06733			D820_06563	D821_06582	D822_08972	D823_06443	oxidoreductase, DadA family protein/D-amino acid oxidase;	sma_24379859
SMU1698		1	1	1	1	1	1	1				290580166	D816_06592	D817_06763	D818_06419	D819_06390	D820_06593	D821_06612
SMU1699	1	1	1	1	1	1		1			SMU.1484c	290580152	D816_06667	D817_06833	D818_06494	D819_06465		D821_06682			conserved hypothetical protein;	sma_24379877
SMU1700	1	1	1	1	1	1		1			SMU.1485c	290580151	D816_06672	D817_06838	D818_06499	D819_06470		D821_06687			conserved hypothetical protein (possible endonuclease);	sma_24379878
SMU1701	1	1	1	1		1	1	1			SMU.1505c	290580125	D816_06757	D817_06923		D819_06580	D820_06775	D821_06792			conserved hypothetical protein (phenylalanyl-tRNA synthetase fragment);	sma_24379895
SMU1702	1	1	1	1		1	1	1			SMU.1506c	290580124	D816_06762	D817_06928		D819_06560	D820_06780	D821_06772			conserved hypothetical protein;	sma_24379896
SMU1703	1	1	1	1		1	1	1			SMU.1507c	290580123	D816_06767	D817_06933		D819_06565	D820_06785	D821_06777			hypothetical protein;	sma_24379897
SMU1704	1	1	1	1		1	1	1			SMU.1508c	290580122	D816_06772	D817_06938		D819_06570	D820_06790	D821_06782			coenzyme PQQ synthesis protein /possible oxidoreductase;	sma_24379898
SMU1705	1	1	1	1		1	1	1			SMU.1509	290580121	D816_06777	D817_06943		D819_06575	D820_06795	D821_06787			transcriptional regulator;	sma_24379899
SMU1706	1		1	1	1	1	1	1			SMU.1553c		D816_06977	D817_07143	D818_06794	D819_06782	D820_06995	D821_06992			hypothetical protein;	sma_24379939
SMU1707	1	1	1	1		1			1	1	SMU.1605	290580034	D816_07217	D817_07378		D819_07012			D822_01619	D823_04337	MDR-type permease;transmembrane efflux protein;	sma_24379986
SMU1708	1		1	1	1	1	1	1			SMU.1648c		D816_07417	D817_07583	D818_07199	D819_09621	D820_07435	D821_07417			hypothetical protein;	sma_24380026
SMU1709	1	1	1	1	1		1	1			SMU.1794c	290579870	D816_08073	D817_08268	D818_07833		D820_08110	D821_08084			hypothetical protein;	sma_24380159
SMU1710	1	1	1	1		1		1	1		SMU.1882c	290579787	D816_08458	D817_08648		D819_07729		D821_08454	D822_08330		hypothetical protein;	sma_24380237
SMU1711	1	1	1	1	1	1		1			SMU.1889c	290579782	D816_08483	D817_08673	D818_08278	D819_07754		D821_08479			hypothetical protein (possible relation to bacteriocin BlpU);	sma_24380242
SMU1712	1	1	1	1	1	1		1			SMU.1892c	290579779	D816_08488	D817_08678	D818_08283	D819_07759		D821_08484			hypothetical protein;	sma_24380244
SMU1713	1	1	1	1	1	1		1			SMU.1895c	290579778	D816_08503	D817_08693	D818_08288	D819_07764		D821_08489			hypothetical protein;	sma_24380247
SMU1714	1	1	1	1	1	1		1			SMU.1897	290579777	D816_08513	D817_08703	D818_08298	D819_07769		D821_08499			ABC transporter, ATP-binding protein; similar to BlpA;	sma_24380249
SMU1715	1	1	1	1	1	1		1			SMU.1902c	290579774	D816_08533	D817_08723	D818_08318	D819_07784		D821_08519			hypothetical protein;	sma_24380253
SMU1716	1	1	1	1	1	1			1		SMU.1914c	290579763	D816_08583	D817_08773	D818_08363	D819_07834			D822_03354		bacteriocin immunity protein, BlpO-like;	sma_24380264
SMU1717	1		1	1	1	1	1	1			SMU.2090c		D816_09403	D817_09583	D818_09238	D819_08711	D820_09315	D821_09388			hypothetical protein;	sma_24380424
SMU1718	1	1	1	1	1				1	1	SMU.2111c	290581374	D816_09498	D817_09683	D818_09328				D822_06073	D823_07405	hypothetical protein;	sma_24380443
SMU1719	1	1	1	1		1	1	1			SMU.2125	290581386	D816_09553	D817_09738		D819_08886	D820_09480	D821_09578			conserved hypothetical protein (possible transcriptional regulator);	sma_24380456
SMU1720		1	1		1	1		1	1	1		290581286	D816_09785		D818_08878	D819_09850		D821_09069	D822_01025	D823_00825
SMU1721	1	1		1	1	1	1	1			SMU.161	290579660		D817_00735	D818_00719	D819_00721	D820_00702	D821_00746			transcriptional regulator (MerR family?);	sma_24378676
SMU1722	1			1	1		1	1	1	1	SMU.656			D817_03078	D818_03377		D820_03025	D821_02934	D822_02804	D823_02471	ABC transporter, permease, possibly bacteriocin associated;	sma_24379129
SMU1723	1	1		1	1	1	1	1			SMU.1587c	290580051		D817_07293	D818_06934	D819_06922	D820_07160	D821_07142			hypothetical protein;	sma_24379969
SMU1724	2	1		1		1	1	1			SMU.1752c SMU.1750c	290579900		D817_08078		D819_07182	D820_07925	D821_07917			hypothetical protein; hypothetical protein;	sma_24380122 sma_24380121
SMU1725	1		1	1			1		2		SMU.1337c		D816_05999	D817_06193			D820_06053		D822_00015 D822_07943		alpha/beta superfamily hydrolases;	sma_24379749
SMU1726	1	1	1	1		1	1				SMU.36	290579557	D816_00165	D817_00180		D819_00090	D820_00155				conserved hypothetical protein (eukaryotic-like);	sma_24378564
SMU1727		1	1	1	1	1		1				290579617	D816_00425	D817_00445	D818_00509	D819_00472		D821_00405
SMU1728	1	1	1	1		1				1	SMU.100	290579619	D816_00435	D817_00455		D819_00482				D823_02082	sorbose PTS system, IIB component;	sma_24378621
SMU1729	1	1	1	1		1				1	SMU.101	290579620	D816_00440	D817_00460		D819_00487				D823_02087	sorbose PTS system, IIC component;	sma_24378622
SMU1730	1	1	1	1		1				1	SMU.102	290579621	D816_00445	D817_00465		D819_00492				D823_02092	PTS system, IID component;	sma_24378623
SMU1731	1	1	1	1		1				1	SMU.103	290579622	D816_00450	D817_00470		D819_00497				D823_02097	PTS system, IIA component;	sma_24378624
SMU1732	1	1	1	1		1				1	SMU.104	290579623	D816_00455	D817_00475		D819_00502				D823_02102	glycosyl hydrolase, alpha-glucosidase;	sma_24378625
SMU1733	1	1	1	1		1				1	SMU.105	290579624	D816_00460	D817_00480		D819_00507				D823_06173	SCR operon transcriptional repressor;	sma_24378626
SMU1734	1		1	1	1		1	1			SMU.150		D816_00655	D817_00675	D818_00659		D820_00642	D821_00661			non-lantibiotic mutacin IV A;	sma_24378665
SMU1735	1		1	1	1		1	1			SMU.151		D816_00660	D817_00680	D818_00664		D820_00647	D821_00666			non-lantibiotic mutacin IV B;	sma_24378666
SMU1736	1		1	1	1		1	1			SMU.153		D816_00670	D817_00690	D818_00674		D820_00657	D821_00676			hypothetical protein;	sma_24378668
SMU1737	1		1	1	1		1			1	SMU.613		D816_02630	D817_02878	D818_03177		D820_02835			D823_10820	hypothetical protein;	sma_24379089
SMU1738	1		1	1	1	1	1				SMU.620		D816_02650	D817_02898	D818_03192	D819_02669	D820_02855				hypothetical protein;	sma_24379093
SMU1739					1	1	1	1	1	1					D818_00269	D819_00165	D820_00215	D821_00215	D822_01100	D823_00195
SMU1740		1	1	1			1	1	1			290580643	D816_03935	D817_04203			D820_04152	D821_04004	D822_09880
SMU1741	1		1	1				1	1	1	SMU.1025		D816_04574	D817_04753				D821_04534	D822_00010	D823_05026	transcriptional regulator;	sma_24379464
SMU1742	1		1	1				1	1	1	SMU.1026		D816_04579	D817_04758				D821_04539	D822_00005	D823_01215	conserved hypothetical protein;	sma_24379465
SMU1743		1	1		1	1	1	1				290580415	D816_05169		D818_05622	D819_05139	D820_05252	D821_05249
SMU1744	1		1	1		1		1		1	SMU.1206c		D816_05389	D817_05573		D819_05419		D821_05470		D823_02516	conserved hypothetical protein;	sma_24379631
SMU1745		1	1	1	1		1	1				290580307	D816_05719	D817_05913	D818_02400		D820_05773	D821_05800
SMU1746	1		1	1	1		1			1	SMU.1329c		D816_05964	D817_06158	D818_05142		D820_06018			D823_10538	transposase fragment;	sma_24379742
SMU1747	1	1	1	1	1		1				SMU.1345c	290581178	D816_06039	D817_06233	D818_01289		D820_06093				peptide synthetase similar to mycA;	sma_24379757
SMU1748	1		1	1			1	1		1	SMU.1349		D816_06059	D817_06253			D820_06113	D821_09508		D823_07178	conserved hypothetical protein;	sma_24379761
SMU1749			1	1	1	1	1	1					D816_06597	D817_06768	D818_06424	D819_06395	D820_06598	D821_06617
SMU1750			1	1	1	1	1	1					D816_07452	D817_07618	D818_07234	D819_09586	D820_07470	D821_07452
SMU1751	1	1	1	1	1	1					SMU.1809	290579856	D816_08143	D817_08338	D818_07903	D819_07399					cdd2-related, bacteriocin related ABC element;	sma_24380173
SMU1752	1	1	1	1	1	1					SMU.1810	290579855	D816_08148	D817_08343	D818_07908	D819_07404					ABC transporter, membrane spanning permease;	sma_24380174
SMU1753	1	1	1	1	1	1					SMU.1811	290579854	D816_08153	D817_08348	D818_07913	D819_07409					cdd4-like bacteriocin component, ScnF homolog;	sma_24380175
SMU1754	1	1	1	1	1	1					SMU.1814	290579846	D816_08163	D817_08358	D818_07948	D819_07429					histidine kinase, ScnK homolog; TCS-5	sma_24380178
SMU1755	1	1	1	1	1	1					SMU.1815	290579845	D816_08168	D817_08363	D818_07953	D819_07434					response regulator, ScnR homolog; TCS-5	sma_24380179
SMU1756	1	1	1	1	1	1					SMU.1816c	290579844	D816_08173	D817_08368	D818_07958	D819_07439					transposon-related, maturase-related protein fragment;	sma_24380180
SMU1757			1	1	1	1	1	1					D816_08333	D817_08523	D818_08123	D819_07594	D820_08325	D821_08299
SMU1758	1	1	1	1		1		1			SMU.1888	290579783	D816_08478	D817_08668		D819_07749		D821_08474			transposase fragment;	sma_24380241
SMU1759	1		1	1	1	1	1				SMU.1908c		D816_08558	D817_08748	D818_08338	D819_07809	D820_08495				hypothetical protein;	sma_24380259
SMU1760		1	1	1	1	1	1					290579768	D816_08563	D817_08753	D818_08343	D819_07814	D820_08500
SMU1761	1	1	1	1	1	1					SMU.1910c	290579766	D816_08573	D817_08763	D818_08353	D819_07824					hypothetical protein;	sma_24380261
SMU1762		1	1	1	1	1	1					290581319	D816_09213	D817_09393	D818_09053	D819_08514	D820_09130
SMU1763		1		1	1	1	1	1				290580002		D817_07538	D818_07159	D819_09661	D820_07395	D821_07377
SMU1764	1		1	1	1		1	1			SMU.2107c		D816_09483	D817_09668	D818_09313		D820_09400	D821_09473			hypothetical protein;	sma_24380440
SMU1765		1	1		1			1	1	1		290581287	D816_09790		D818_08883			D821_09074	D822_01030	D823_00830
SMU1766	1	1		1	2				1		SMU.193c	290580587		D817_00880	D818_05212 D818_01673				D822_05636		conserved hypothetical protein;	sma_24378705
SMU1767	1	1			1	1	1	1			SMU.1643c	290579999			D818_07174	D819_09646	D820_07410	D821_07392			conserved hypothetical protein;	sma_24380021
SMU1768		1			1	1		1	1	1		290579798			D818_08203	D819_07674		D821_09513	D822_08185	D823_00270
SMU1769			1	1		2	1						D816_02170	D817_02418		D819_02204 D819_02224	D820_02390
SMU1770	1		1	1		1		1			SMU.33		D816_00150	D817_00165		D819_00075		D821_00145			hypothetical protein;	sma_24378561
SMU1771	1	1	1	1	1						SMU.43	290579564	D816_00195	D817_00210	D818_00219						conserved hypothetical protein (possible site-specific DNA-methyltransferase/restriction modification enzyme);	sma_24378571
SMU1772	1	1	1	1	1						SMU.45	290579565	D816_00200	D817_00220	D818_00224						hypothetical protein; TCS-14;	sma_24378573
SMU1773	1	1	1	1	1						SMU.46	290579566	D816_00205	D817_00225	D818_00229						hypothetical protein; TCS-14;	sma_24378574
SMU1774	1	1	1	1	1						SMU.47	290579567	D816_00210	D817_00230	D818_00234						hypothetical protein;	sma_24378575
SMU1775	1		1	1		1				1	SMU.53		D816_00240	D817_00260		D819_00155				D823_05793	conserved hypothetical protein;	sma_24378581
SMU1776	1		1	1			1	1			SMU.92c		D816_00410	D817_00430			D820_00410	D821_00385			transposase fragment;	sma_24378615
SMU1777	1	1	1	1		1					SMU.106c	290579625	D816_00465	D817_00485		D819_00512					transposase fragment;	sma_24378627
SMU1778			1	1	1		1	1					D816_00675	D817_00695	D818_00679		D820_00662	D821_00681
SMU1779		1					1	1	1	1		290580986					D820_02360	D821_02229	D822_04081	D823_06583
SMU1780			1	1	1	1		1					D816_01130	D817_01280	D818_01094	D819_01143		D821_01188
SMU1781	1		1	1			1		1		SMU.373		D816_01550	D817_01705			D820_01736		D822_05482		hypothetical protein;	sma_24378870
SMU1782	1		1	1			1		1		SMU.375		D816_01560	D817_01715			D820_01746		D822_05492		hypothetical protein;	sma_24378872
SMU1783	1		1	1			1		1		SMU.376		D816_01565	D817_01720			D820_01751		D822_05497		aminotransferase;	sma_24378873
SMU1784			1	1	1		1	1					D816_02140	D817_02388	D818_02690		D820_02330	D821_02199
SMU1785	1		1	1		1	1				SMU.513		D816_02175	D817_02423		D819_02229	D820_02395				hypothetical protein;	sma_24378996
SMU1786	1		1	1			1	1			SMU.606		D816_02600	D817_02848			D820_02805	D821_02714			hypothetical protein;	sma_24379083
SMU1787			1	1	1	1		1					D816_02735	D817_02983	D818_03287	D819_02754		D821_02844
SMU1788	1		1	1			1	1			SMU.642		D816_02765	D817_03008			D820_02960	D821_02869			hypothetical protein;	sma_24379115
SMU1789	1		1	1			1		1		SMU.681		D816_02950	D817_03208			D820_03155		D822_04271		conserved hypothetical protein;	sma_24379154
SMU1790	1		1	1	1		1				SMU.683		D816_02960	D817_03218	D818_05652		D820_03170				conserved hypothetical protein;	sma_24379156
SMU1791	1		1	1			1			1	SMU.687c		D816_02975	D817_03233			D820_03185			D823_04207	hypothetical protein;	sma_24379159
SMU1792		1	1	1		1	1					290580789	D816_03190	D817_03448		D819_03204	D820_03412
SMU1793			1		1		1	1		1			D816_03895		D818_04407		D820_04112	D821_03964		D823_06068
SMU1794			1	1		1	1	1					D816_04305	D817_04573		D819_04399	D820_04517	D821_04359
SMU1795	1		1	1				1		1	SMU.1028		D816_04589	D817_04768				D821_04549		D823_07812	hydrolase or acyltransferase;	sma_24379467
SMU1796	1	1	1	1				1			SMU.1032	290579613	D816_04614	D817_04793				D821_04574			transposon/phage-related integrase;	sma_24379471
SMU1797	1		1	1			1	1			SMU.1230c		D816_05509	D817_05698			D820_05562	D821_05570			conserved hypothetical protein;	sma_24379654
SMU1798	1		1	1	1		1				SMU.1259		D816_05644	D817_05838	D818_02480		D820_05703				restriction endonuclease;	sma_24379680
SMU1799	1		1	1	1			1			SMU.1262c		D816_05659	D817_05853	D818_02460			D821_05740			hypothetical protein;	sma_24379683
SMU1800			1	1	1	1	1						D816_05919	D817_06113	D818_05894	D819_05935	D820_05973
SMU1801	1		1	1			1	1			SMU.1352		D816_06069	D817_06263			D820_06123	D821_06152			transposase;	sma_24379763
SMU1802	1		1	1			1	1			SMU.1353		D816_06074	D817_06268			D820_06128	D821_06157			transposase;	sma_24379764
SMU1803	1		1	1			1	1			SMU.1356c		D816_06089	D817_06283			D820_06138	D821_00425			transposase;	sma_24379767
SMU1804	1		1	1			1		1		SMU.1357		D816_06094	D817_06288			D820_06143		D822_05676		transposase fragment, IS1562 similarity;	sma_24379768
SMU1805	1		1	1			1			1	SMU.1372c		D816_06139	D817_06328			D820_06183			D823_06928	transposase, IS861, IS3 family;	sma_24379780
SMU1806	1		1	1			1	1			SMU.1585c		D816_07117	D817_07283			D820_07150	D821_07132			transcriptional regulator;	sma_24379967
SMU1807		1	1		1	1		1				290579888	D816_07952		D818_07739	D819_07217		D821_07962
SMU1808		1	1		1	1		1				290579887	D816_07957		D818_07744	D819_07222		D821_07967
SMU1809	1		1	1	1	1					SMU.1808c		D816_08138	D817_08333	D818_07898	D819_07394					integrase fragment;	sma_24380172
SMU1810	1		1	1	1			1			SMU.1896c		D816_08508	D817_08698	D818_08293			D821_08494			hypothetical protein;	sma_24380248
SMU1811	1		1	1			1		1		SMU.2096c		D816_09428	D817_09608			D820_09340		D822_09825		conserved hypothetical protein;	sma_24380429
SMU1812	1		1	1		1	1				SMU.2136c		D816_09603	D817_09788		D819_08931	D820_09525				hypothetical protein;	sma_24380466
SMU1813		1		1	1	1	1					290580742		D817_03678	D818_03937	D819_03454	D820_03647
SMU1814	1			1			1		1	1	SMU.896			D817_04168			D820_00867		D822_06513	D823_01100	conserved hypothetical protein;	sma_24379348
SMU1815		1			1	1		1		1		290579608			D818_00459	D819_00370		D821_00711		D823_07725
SMU1816		1					1	1	1	1		290580988					D820_02350	D821_02219	D822_04071	D823_06578
SMU1817					1		1	1	2						D818_02500		D820_05688	D821_05690	D822_06733 D822_01160
SMU1818		1			1	1	1			1		290580760			D818_03842	D819_03354	D820_03552			D823_04606
SMU1819		1			1	1	1			1		290580759			D818_03847	D819_03359	D820_03557			D823_04611
SMU1820	1	1			1	1	1				SMU.981	290580568			D818_04767	D819_04364	D820_04482				beta-glucosidase, BglB protein;	sma_24379421
SMU1821		1			1	1		1	1			290580260			D818_05939	D819_05980		D821_06045	D822_03024
SMU1822		1			1	1	1	1				290579891			D818_07724	D819_07202	D820_00270	D821_07947
SMU1823		1			1	1		1		1		290579890			D818_07729	D819_07207		D821_07952		D823_05633
SMU1824		1			1	1	1	1				290579889			D818_07734	D819_07212	D820_00260	D821_07957
SMU1825		1			1	1			1	1		290581297			D818_08933	D819_08404			D822_06588	D823_09337
SMU1826		1			1	1	1	1				290581360			D818_09263	D819_08736	D820_09335	D821_09413
SMU1827						1	1	1	1	1						D819_00170	D820_00220	D821_00220	D822_01095	D823_02302
SMU1828		1					1	1	1	1		290580987					D820_02355	D821_02224	D822_04076	D823_06588
SMU1829		1					1	1	1	1		290580985					D820_02365	D821_02234	D822_04086	D823_06258
SMU1830		1					1	1	1	1		290580983					D820_02375	D821_02244	D822_04096	D823_06243
SMU1831										4										D823_08827 D823_08832 D823_08837 D823_08842
SMU1832		2			2							290579848 290579850			D818_07928 D818_07938
SMU1833		2			1	1						290580402 290580665			D818_05167	D819_05214
SMU1834		2			1	1						290580403 290580666			D818_05162	D819_05209
SMU1835	1	1	1			1					SMU.18	290579541	D816_00075			D819_09136					hypothetical protein;	sma_24378547
SMU1836	1		1	1		1					SMU.52		D816_00235	D817_00255		D819_00150					conserved hypothetical protein;	sma_24378580
SMU1837	1	1	1	1							SMU.56	290579573	D816_00255	D817_00275							Streptococcus-specific protein;	sma_24378584
SMU1838		1					1	1	1			290580984					D820_02370	D821_02239	D822_04091
SMU1839	1		1	1			1				SMU.378		D816_01570	D817_01725			D820_01756				hypothetical protein;	sma_24378874
SMU1840	1		1	1			1				SMU.379		D816_01575	D817_01730			D820_01761				hypothetical protein;	sma_24378875
SMU1841	1		1	1			1				SMU.512c		D816_02165	D817_02413			D820_02385				conserved hypothetical protein;	sma_24378995
SMU1842	1		1				1	1			SMU.605		D816_02595				D820_02800	D821_02709			hypothetical protein;	sma_24379082
SMU1843			1	1	1		1						D816_02635	D817_02883	D818_03172		D820_02840
SMU1844	1		1	1			1				SMU.684		D816_02965	D817_03223			D820_03175				hypothetical protein;	sma_24379157
SMU1845	1		1	1			1				SMU.685		D816_02970	D817_03228			D820_03180				hypothetical protein;	sma_24379158
SMU1846	1		1	1				1			SMU.1027		D816_04584	D817_04763				D821_04544			transcriptional regulator (TetR/AcrR family);	sma_24379466
SMU1847	1		1	1				1			SMU.1029		D816_04599	D817_04778				D821_04559			conserved hypothetical protein;	sma_24379468
SMU1848	1		1	1				1			SMU.1030		D816_04604	D817_04783				D821_04564			conserved hypothetical protein;	sma_24379469
SMU1849	1		1	1				1			SMU.1031		D816_04609	D817_04788				D821_04569			excisionase;	sma_24379470
SMU1850	1		1	1						1	SMU.1257c		D816_05634	D817_05828						D823_01615	conserved hypothetical protein;	sma_24379678
SMU1851	1		1	1			1				SMU.1258c		D816_05639	D817_05833			D820_05698				type II restriction endonuclease subunit;	sma_24379679
SMU1852	1		1	1			1				SMU.1332c		D816_05979	D817_06173			D820_06033				transposase;	sma_24379745
SMU1853	1		1	1			1				SMU.1335c		D816_05989	D817_06183			D820_06043				enoyl-acyl carrier protein(ACP) reductase; dioxygenase related to 2-nitropropane dioxygenase;	sma_24379747
SMU1854	1		1	1			1				SMU.1336		D816_05994	D817_06188			D820_06048				conserved hypothetical protein;	sma_24379748
SMU1855	1		1	1			1				SMU.1338c		D816_06004	D817_06198			D820_06058				ABC transport macrolide permease;	sma_24379750
SMU1856	1		1	1			1				SMU.1339		D816_06009	D817_06203			D820_06063				bacitracin synthetase; surfactin synthetase;	sma_24379751
SMU1857	1		1	1			1				SMU.1341c		D816_06019	D817_06213			D820_06073				gramicidin S synthase/mycosubtilin synthetase chain mycB;	sma_24379753
SMU1858	1		1	1			1				SMU.1344c		D816_06034	D817_06228			D820_06088				malonyl CoA-acyl carrier protein transacylase;	sma_24379756
SMU1859	1		1	1			1				SMU.1351		D816_06064	D817_06258			D820_06118				transposase fragment;	sma_24379762
SMU1860	1		1	1			1				SMU.1361c		D816_06099	D817_06293			D820_06148				transcriptional regulator;	sma_24379772
SMU1861	1		1	1			1				SMU.1373c		D816_06144	D817_06333			D820_06188				hypothetical protein;	sma_24379781
SMU1862		1	1		1	1						290580155	D816_06652		D818_06479	D819_06450
SMU1863		1	1		1				1			290579899	D816_07907		D818_07684				D822_04029
SMU1864		1	1		1				1			290579898	D816_07917		D818_07689				D822_04024
SMU1865			1						2	1			D816_07947						D822_03994 D822_03999	D823_07400
SMU1866	1		1	1		1					SMU.1903c		D816_08538	D817_08728		D819_07789					hypothetical protein;	sma_24380254
SMU1867	1		1	1	1						SMU.2131		D816_09583	D817_09768	D818_09413						hypothetical protein;	sma_24380462
SMU1868				1	1	1				1				D817_01475	D818_01358	D819_01378				D823_06213
SMU1869	1	1		1			1				SMU.1765c	290580128		D817_08133			D820_07975				conserved hypothetical protein;	sma_24380133
SMU1870	1			1			1	1			SMU.1775c			D817_08183			D820_08025	D821_07977			hypothetical protein;	sma_24380142
SMU1871	1			1			1	1			SMU.1776c			D817_08188			D820_08030	D821_07982			conserved hypothetical protein;	sma_24380143
SMU1872	1			1			1	1			SMU.2105			D817_09658			D820_09390	D821_09463			hypothetical protein;	sma_24380438
SMU1873		1			1	1		1				290580779			D818_03752	D819_03259		D821_03334
SMU1874		1				1	1		1			290580058				D819_06887	D820_00917		D822_03819
SMU1875		1			1	1		1				290580258			D818_05949	D819_05990		D821_06055
SMU1876		1			1	1				1		290581171			D818_06244	D819_04044				D823_08232
SMU1877		1			1	1			1			290579852			D818_07923	D819_07419			D822_07578
SMU1878		1			1	1				1		290581295			D818_08923	D819_08389				D823_02481
SMU1879		1			1	1				1		290581296			D818_08928	D819_08399				D823_09342
SMU1880					1		1	1		1					D818_09702		D820_09778	D821_09814		D823_01375
SMU1881					1		1	1		1					D818_09707		D820_09783	D821_09819		D823_01380
SMU1882	1					1	1	1			SMU.108					D819_00517	D820_00457	D821_00415			hypothetical protein;	sma_24378629
SMU1883	1	1				1				1	SMU.1232c	290580349				D819_05540				D823_03670	conserved hypothetical protein;	sma_24379656
SMU1884		1				1		1	1			290580321				D819_05680		D821_05725	D822_06753
SMU1885		1				1	1		1			290580057				D819_06892	D820_00912		D822_03814
SMU1886		1					1	1		1		290581091					D820_01835	D821_01722		D823_09992
SMU1887							1	1	1	1							D820_05027	D821_05024	D822_07228	D823_09162
SMU1888									3										D822_01407 D822_01417 D822_01412
SMU1889										3										D823_01420 D823_09802 D823_01415
SMU1890										3										D823_02631 D823_05443 D823_08202
SMU1891									1	2									D822_01929	D823_07882 D823_07887
SMU1892										3										D823_09912 D823_09917 D823_09927
SMU1893		1			1	1						290581298			D818_08938	D819_08409
SMU1894	1		1	1							SMU.55		D816_00250	D817_00270							hypothetical protein;	sma_24378583
SMU1895	1		1	1							SMU.58		D816_00260	D817_00280							hypothetical protein;	sma_24378585
SMU1896			1	1				1					D816_01835	D817_01990				D821_06197
SMU1897	1		1	1							SMU.682		D816_02955	D817_03213							hypothetical protein;	sma_24379155
SMU1898			1		1		1						D816_03415		D818_03927		D820_03637
SMU1899	1		1	1							SMU.804		D816_03475	D817_03733							hypothetical protein;	sma_24379261
SMU1900			1	1				1					D816_04594	D817_04773				D821_04554
SMU1901		1			1		1					290580370			D818_02247		D820_05462
SMU1902	1		1	1							SMU.1205c		D816_05384	D817_05568							hypothetical protein;	sma_24379630
SMU1903	1		1	1							SMU.1207		D816_05394	D817_05578							cell filamentation / mobilization protein;	sma_24379632
SMU1904	1		1	1							SMU.1208c		D816_05399	D817_05583							hypothetical protein;	sma_24379633
SMU1905	1		1	1							SMU.1209c		D816_05404	D817_05588							hypothetical protein;	sma_24379634
SMU1906	1		1	1							SMU.1255c		D816_05624	D817_05818							hypothetical protein;	sma_24379676
SMU1907	1		1	1							SMU.1256c		D816_05629	D817_05823							hypothetical protein;	sma_24379677
SMU1908			1	1			1						D816_05724	D817_05918			D820_05778
SMU1909			1		1		1						D816_07072		D818_06889		D820_07090
SMU1910			1				1	1					D816_07077				D820_07095	D821_07087
SMU1911	1			1				1			SMU.1331c			D817_06168				D821_06087			transposase;	sma_24379744
SMU1912	1		1	1							SMU.1818c		D816_08178	D817_08373							hypothetical protein;	sma_24380182
SMU1913	1			1						1	SMU.194c			D817_00885						D823_02951	conserved hypothetical protein, phage-related;	sma_24378706
SMU1914	1			1			1				SMU.196c			D817_00895			D820_00777				immunogenic secreted protein (transfer protein);	sma_24378708
SMU1915	1			1			1				SMU.198c			D817_00905			D820_00792				conjugative transposon protein;	sma_24378710
SMU1916	1			1			1				SMU.201c			D817_00920			D820_00807				conserved hypothetical protein;	sma_24378713
SMU1917	1			1			1				SMU.205c			D817_00935			D820_00812				conserved hypothetical protein;	sma_24378716
SMU1918	1			1			1				SMU.206c			D817_00940			D820_00822				hypothetical protein;	sma_24378717
SMU1919	1			1			1				SMU.207c			D817_00945			D820_00827				transcriptional regulator;	sma_24378718
SMU1920	1			1			1				SMU.208c			D817_00950			D820_00842				conserved hypothetical protein, FtsK/SpoIIIE family;	sma_24378719
SMU1921	1			1			1				SMU.209c			D817_00955			D820_00847				hypothetical protein;	sma_24378720
SMU1922	1			1			1				SMU.210c			D817_00960			D820_00852				hypothetical protein;	sma_24378721
SMU1923	1			1			1				SMU.218			D817_00995			D820_00882				transcriptional regulator;	sma_24378729
SMU1924	1			1						1	SMU.891			D817_04148						D823_05628	type I restriction-modification system DNA methylase;	sma_24379344
SMU1925	1			1						1	SMU.892			D817_04153						D823_10193	type I restriction-modification system specificity determinant;	sma_24379345
SMU1926							1		1	1							D820_00872		D822_06508	D823_01105
SMU1927	1			1						1	SMU.897			D817_04173						D823_09372	type I restriction-modification system,helicase subunits;	sma_24379349
SMU1928		1		1		1						290580812		D817_06163		D819_03079
SMU1929	1			1	1						SMU.1574c			D817_07238	D818_06894						conserved hypothetical protein;	sma_24379958
SMU1930	1			1			1				SMU.1753c			D817_08083			D820_07930				conserved hypothetical protein;	sma_24380123
SMU1931	1			1			1				SMU.1754c			D817_08088			D820_07935				conserved hypothetical protein;	sma_24380124
SMU1932	1			1			1				SMU.1758c			D817_08103			D820_07945				conserved hypothetical protein;	sma_24380127
SMU1933	1			1			1				SMU.1760c			D817_08108			D820_07950				conserved hypothetical protein;	sma_24380128
SMU1934	1			1			1				SMU.1763c			D817_08123			D820_07965				conserved hypothetical protein;	sma_24380131
SMU1935	1			1			1				SMU.1764c			D817_08128			D820_07970				conserved hypothetical protein;	sma_24380132
SMU1936	1			1			1				SMU.1766c			D817_08138			D820_07980				hypothetical protein;	sma_24380134
SMU1937	1			1			1				SMU.1767c			D817_08143			D820_07985				hypothetical protein;	sma_24380135
SMU1938	1			1			1				SMU.1768c			D817_08148			D820_07990				hypothetical protein;	sma_24380136
SMU1939	1			1			1				SMU.1771c			D817_08158			D820_08000				hypothetical protein;	sma_24380138
SMU1940	1			1			1				SMU.1772c			D817_08163			D820_08005				hypothetical protein;	sma_24380139
SMU1941	1			1			1				SMU.1773c			D817_08168			D820_08010				conserved hypothetical protein;	sma_24380140
SMU1942		1			1	1						290579603			D818_00429	D819_00345
SMU1943		1			1	1						290579606			D818_00449	D819_00360
SMU1944		1			1	1						290579609			D818_00464	D819_00375
SMU1945		1			1	1						290579610			D818_00469	D819_00380
SMU1946		1			1	1						290581184			D818_01259	D819_01303
SMU1947		1			1	1						290581183			D818_01264	D819_01308
SMU1948		1			1	1						290581182			D818_01269	D819_01313
SMU1949		1			1	1						290581181			D818_01274	D819_01318
SMU1950		1			1	1						290581180			D818_01279	D819_01323
SMU1951		1			1	1						290581176			D818_01299	D819_09825
SMU1952		1			1				1			290580590			D818_01687				D822_05651
SMU1953		1			1				1			290580591			D818_01692				D822_05656
SMU1954					1			1	1						D818_02142			D821_00701	D822_03904
SMU1955		1			1	1						290579868			D818_03437	D819_07334
SMU1956					1	1		1							D818_04987	D819_04579		D821_06162
SMU1957		1			1				1			290580588			D818_05207				D822_05641
SMU1958					1		1		1						D818_06539		D820_06713		D822_06448
SMU1959					1		1		1						D818_06544		D820_06718		D822_06453
SMU1960					1		1		1						D818_06549		D820_06723		D822_06458
SMU1961					1	1				1					D818_07139	D819_09681				D823_07093
SMU1962		1			1			1				290579894			D818_07714			D821_07932
SMU1963		1			1			1				290579893			D818_07719			D821_07937
SMU1964		1			1	1						290579853			D818_07918	D819_07414
SMU1965		1			1	1						290581299			D818_08943	D819_08414
SMU1966		1			1	1						290581300			D818_08948	D819_08419
SMU1967		1			1	1						290581301			D818_08953	D819_08424
SMU1968		1			1	1						290581302			D818_08958	D819_08429
SMU1969		1			1	1						290581303			D818_08963	D819_08434
SMU1970		1			1	1						290581304			D818_08968	D819_08439
SMU1971					1	1	1								D818_09048	D819_08509	D820_09125
SMU1972		1			1				1			290580589			D818_09587				D822_05646
SMU1973					1		1	1							D818_09662		D820_09743	D821_09779
SMU1974					1		1	1							D818_09672		D820_09748	D821_09784
SMU1975					1		1	1							D818_09677		D820_09753	D821_09789
SMU1976					1		1	1							D818_09692		D820_09768	D821_09804
SMU1977					1		1	1							D818_09697		D820_09773	D821_09809
SMU1978		1				1		1				290579616				D819_00467		D821_00400
SMU1979						1	1	1								D819_03059	D820_03295	D821_03179
SMU1980		1				1			1			290581159				D819_03979			D822_04720
SMU1981		1				1			1			290581160				D819_03984			D822_04725
SMU1982		1				1		1				290580328				D819_05645		D821_05695
SMU1983		1				1		1				290580327				D819_05650		D821_05700
SMU1984		1				1		1				290580326				D819_05655		D821_05705
SMU1985		1				1		1				290580325				D819_05660		D821_05710
SMU1986		1				1		1				290580324				D819_05665		D821_05715
SMU1987		1				1		1				290580322				D819_05675		D821_05720
SMU1988		1					1	1				290581092					D820_01830	D821_01717
SMU1989							1		1	1							D820_08470		D822_00882	D823_03658
SMU1990							1		1	1							D820_08475		D822_00887	D823_03663
SMU1991	1	1					1				SMU.2123	290581385					D820_09475				hypothetical protein;	sma_24380454
SMU1992							2										D820_00857 D820_00862
SMU1993								2										D821_06127 D821_06132
SMU1994									2										D822_00235 D822_01402
SMU1995									2										D822_00490 D822_08622
SMU1996									2										D822_01367 D822_01377
SMU1997									2										D822_01979 D822_03729
SMU1998									2										D822_04810 D822_04820
[truncated: 214 more rows]
